# Supplementary material for: Spatial Dynamics of Human-Origin H1 Influenza A Virus in North American Swine
Source: PLoS Pathog. 2011 Jun 9;7(6):e1002077. doi: 10.1371/journal.ppat.1002077 (PMC3111536; doi:10.1371/journal.ppat.1002077)
Supplement: Text S1 — Background XML. XML file used to infer Bayesian time-scaled phylogeny for the entire data set of 325 human-origin H1 swine influenza viruses and 92 background human H1N1 and H1N2 influenza viruses (Fig. 2). (TXT) [file ppat.1002077.s017.txt]

<?xml version="1.0" standalone="yes"?>

<!-- Generated by BEAUTi v1.6.1                                              -->
<!--       by Alexei J. Drummond and Andrew Rambaut                          -->
<!--       Department of Computer Science, University of Auckland and        -->
<!--       Institute of Evolutionary Biology, University of Edinburgh        -->
<!--       http://beast.bio.ed.ac.uk/                                        -->
<beast>

	<!-- The list of taxa analyse (can also include dates/ages).                 -->
	<!-- ntax=417                                                                -->
	<taxa id="taxa">
		<taxon id="AAT93388_H1N2_Wisconsin_12_2001.5">
			<date value="2001.5" direction="forwards" units="years"/>
		</taxon>
		<taxon id="AAY78939_H1N2_New York_78_2002.014">
			<date value="2002.014" direction="forwards" units="years"/>
		</taxon>
		<taxon id="AAZ74374_H1N2_New York_296_2003.027">
			<date value="2003.027" direction="forwards" units="years"/>
		</taxon>
		<taxon id="AAZ79538_H1N2_New York_209_2003.033">
			<date value="2003.033" direction="forwards" units="years"/>
		</taxon>
		<taxon id="AAZ79549_H1N2_New York_300_2003.044">
			<date value="2003.044" direction="forwards" units="years"/>
		</taxon>
		<taxon id="AAZ83253 A_New York_220_2002.990">
			<date value="2002.99" direction="forwards" units="years"/>
		</taxon>
		<taxon id="AAZ83977 A_New York_227_2003.236">
			<date value="2003.236" direction="forwards" units="years"/>
		</taxon>
		<taxon id="ABA06510_H1N2_New York_231_2003.014">
			<date value="2003.014" direction="forwards" units="years"/>
		</taxon>
		<taxon id="ABA06542_H1N2_New York_294_2003.082">
			<date value="2003.082" direction="forwards" units="years"/>
		</taxon>
		<taxon id="ABA08475 A_New York_230_2003.074">
			<date value="2003.074" direction="forwards" units="years"/>
		</taxon>
		<taxon id="ABA08497 A_New York_234_2000.968">
			<date value="2000.968" direction="forwards" units="years"/>
		</taxon>
		<taxon id="ABA08508_H1N2_New York_297_2003.030">
			<date value="2003.03" direction="forwards" units="years"/>
		</taxon>
		<taxon id="ABA12696 A_New York_222_2003.033">
			<date value="2003.033" direction="forwards" units="years"/>
		</taxon>
		<taxon id="ABA12707 A_New York_223_2003.041">
			<date value="2003.041" direction="forwards" units="years"/>
		</taxon>
		<taxon id="ABA12729 A_New York_348_2003.160">
			<date value="2003.16" direction="forwards" units="years"/>
		</taxon>
		<taxon id="ABA18145 A_New York_399_2003.060">
			<date value="2003.06" direction="forwards" units="years"/>
		</taxon>
		<taxon id="ABA42247 A_New York_221_2003.225">
			<date value="2003.225" direction="forwards" units="years"/>
		</taxon>
		<taxon id="ABA42280_H1N2_New York_226_2003.019">
			<date value="2003.019" direction="forwards" units="years"/>
		</taxon>
		<taxon id="ABA87057 A_New York_228_2003.038">
			<date value="2003.038" direction="forwards" units="years"/>
		</taxon>
		<taxon id="ABA87080 A_New York_291_2002.977">
			<date value="2002.977" direction="forwards" units="years"/>
		</taxon>
		<taxon id="ABB02781_H1N2_New York_217_2002.074">
			<date value="2002.074" direction="forwards" units="years"/>
		</taxon>
		<taxon id="ABB02792 A_New York_292_2003.181">
			<date value="2003.181" direction="forwards" units="years"/>
		</taxon>
		<taxon id="ABB02803 A_New York_293_2003.077">
			<date value="2003.077" direction="forwards" units="years"/>
		</taxon>
		<taxon id="ABB03101_H1N2_New York_482_2003.036">
			<date value="2003.036" direction="forwards" units="years"/>
		</taxon>
		<taxon id="ABB03123 A_New York_486_2003.058">
			<date value="2003.058" direction="forwards" units="years"/>
		</taxon>
		<taxon id="ABB03134_H1N2_New York_489_2003.066">
			<date value="2003.066" direction="forwards" units="years"/>
		</taxon>
		<taxon id="ABB03145 A_New York_496_2003.152">
			<date value="2003.152" direction="forwards" units="years"/>
		</taxon>
		<taxon id="ABB04972_H1N2_New York_400_2003.019">
			<date value="2003.019" direction="forwards" units="years"/>
		</taxon>
		<taxon id="ABB53603_H1N2_New York_219_2003.090">
			<date value="2003.09" direction="forwards" units="years"/>
		</taxon>
		<taxon id="ABB53729_H1N2_New York_491_2003.008">
			<date value="2003.008" direction="forwards" units="years"/>
		</taxon>
		<taxon id="ABB53740 A_New York_497_2003.155">
			<date value="2003.155" direction="forwards" units="years"/>
		</taxon>
		<taxon id="ABB79979 A_New York_242_2001.066">
			<date value="2001.066" direction="forwards" units="years"/>
		</taxon>
		<taxon id="ABB80103 A_New York_350_2003.178">
			<date value="2003.178" direction="forwards" units="years"/>
		</taxon>
		<taxon id="ABB82205 A_New York_493_2003.116">
			<date value="2003.116" direction="forwards" units="years"/>
		</taxon>
		<taxon id="ABB82216 A_New York_494_2002.933">
			<date value="2002.933" direction="forwards" units="years"/>
		</taxon>
		<taxon id="ABB83015_H1N2_New York_481_2003.008">
			<date value="2003.008" direction="forwards" units="years"/>
		</taxon>
		<taxon id="ABB83026_H1N2_New York_487_2003.058">
			<date value="2003.058" direction="forwards" units="years"/>
		</taxon>
		<taxon id="ABB83127_H1N2_New York_490_2003.074">
			<date value="2003.074" direction="forwards" units="years"/>
		</taxon>
		<taxon id="ABB83138_H1N2_New York_492_2003.030">
			<date value="2003.03" direction="forwards" units="years"/>
		</taxon>
		<taxon id="ABB86899_A_swine_Ontario_55383_2004.877">
			<date value="2004.877" direction="forwards" units="years"/>
		</taxon>
		<taxon id="ABB86917_A_swine_Ontario_52156_2003.793">
			<date value="2003.793" direction="forwards" units="years"/>
		</taxon>
		<taxon id="ABB86929_A_swine_Ontario_48235_2004.793">
			<date value="2004.793" direction="forwards" units="years"/>
		</taxon>
		<taxon id="ABB96487_H1N2_New York_225_2003.079">
			<date value="2003.079" direction="forwards" units="years"/>
		</taxon>
		<taxon id="ABC40522_H1N2_New York_211_2003.003">
			<date value="2003.003" direction="forwards" units="years"/>
		</taxon>
		<taxon id="ABC40631_H1N2_New York_417_2002.025">
			<date value="2002.025" direction="forwards" units="years"/>
		</taxon>
		<taxon id="ABC41714 A_New York_488_2003.063">
			<date value="2003.063" direction="forwards" units="years"/>
		</taxon>
		<taxon id="ABD15515 A_New York_483_2003.038">
			<date value="2003.038" direction="forwards" units="years"/>
		</taxon>
		<taxon id="ABD60779 A_New York_484_2003.055">
			<date value="2003.055" direction="forwards" units="years"/>
		</taxon>
		<taxon id="ABD94943_H1N2_New York_229_2003.074">
			<date value="2003.074" direction="forwards" units="years"/>
		</taxon>
		<taxon id="ABF47880 A_Wellington_3_2000.470">
			<date value="2000.47" direction="forwards" units="years"/>
		</taxon>
		<taxon id="ABF82896 A_Waikato_18_2001.434">
			<date value="2001.434" direction="forwards" units="years"/>
		</taxon>
		<taxon id="ABI96103 A_Michigan_1_2003.063">
			<date value="2003.063" direction="forwards" units="years"/>
		</taxon>
		<taxon id="ABI96104_H1N2_Michigan_2_2003.016">
			<date value="2003.016" direction="forwards" units="years"/>
		</taxon>
		<taxon id="ABI96106_H1N2_Michigan_3_2003.005">
			<date value="2003.005" direction="forwards" units="years"/>
		</taxon>
		<taxon id="ABI96107 A_Michigan_4_2003.086">
			<date value="2003.086" direction="forwards" units="years"/>
		</taxon>
		<taxon id="ABI96108 A_Michigan_5_2003.085">
			<date value="2003.085" direction="forwards" units="years"/>
		</taxon>
		<taxon id="ABI96109 A_Michigan_6_2003.089">
			<date value="2003.089" direction="forwards" units="years"/>
		</taxon>
		<taxon id="ABJ09184 A_Waikato_11_2005.670">
			<date value="2005.67" direction="forwards" units="years"/>
		</taxon>
		<taxon id="ABQ09779 A_Christchurch_106_2004.701">
			<date value="2004.701" direction="forwards" units="years"/>
		</taxon>
		<taxon id="ABQ09782 A_Philippines_987_2004.504">
			<date value="2004.504" direction="forwards" units="years"/>
		</taxon>
		<taxon id="ABQ09837 A_New Caledonia_9_2004.448">
			<date value="2004.448" direction="forwards" units="years"/>
		</taxon>
		<taxon id="ABQ10103 A_Malaysia_643_2003.537">
			<date value="2003.537" direction="forwards" units="years"/>
		</taxon>
		<taxon id="ABQ10104 A_Malaysia_687_2003.596">
			<date value="2003.596" direction="forwards" units="years"/>
		</taxon>
		<taxon id="ABQ10105 A_Poitiers_2168_2003.885">
			<date value="2003.885" direction="forwards" units="years"/>
		</taxon>
		<taxon id="ABR28768 A_Auckland_586_2000.723">
			<date value="2000.723" direction="forwards" units="years"/>
		</taxon>
		<taxon id="ABR28845 A_Auckland_606_2001.564">
			<date value="2001.564" direction="forwards" units="years"/>
		</taxon>
		<taxon id="ABW40059 A_Illinois_UR06-0224_2007.016">
			<date value="2007.016" direction="forwards" units="years"/>
		</taxon>
		<taxon id="ABY51248 A_California_UR06-0442_2007.155">
			<date value="2007.155" direction="forwards" units="years"/>
		</taxon>
		<taxon id="ACA33739 A_Hawaii_28_2007.812">
			<date value="2007.812" direction="forwards" units="years"/>
		</taxon>
		<taxon id="ACI32738_H1N2_Sachsen_05.03.02_2002.5">
			<date value="2002.5" direction="forwards" units="years"/>
		</taxon>
		<taxon id="ACI32739_H1N2_Sachsen_11.03.02_2002.5">
			<date value="2002.5" direction="forwards" units="years"/>
		</taxon>
		<taxon id="ACJ25113 A_England_593_2006.233">
			<date value="2006.233" direction="forwards" units="years"/>
		</taxon>
		<taxon id="ACL79904 A_swine_Minnesota_07002083_2007 H1N1">
			<date value="2007.5" direction="forwards" units="years"/>
		</taxon>
		<taxon id="ACM17254_A_Swine_IL_07003243_2007.5">
			<date value="2007.5" direction="forwards" units="years"/>
		</taxon>
		<taxon id="ACM17265 A_swine_NC_00573_2005.5">
			<date value="2005.5" direction="forwards" units="years"/>
		</taxon>
		<taxon id="ACM17309 A_Bulgaria_155_2008.058">
			<date value="2008.058" direction="forwards" units="years"/>
		</taxon>
		<taxon id="ACM17321 A_Zagreb_1982_2008.085">
			<date value="2008.085" direction="forwards" units="years"/>
		</taxon>
		<taxon id="ACO53670 A_Cambodia_Q015_2006.353">
			<date value="2006.353" direction="forwards" units="years"/>
		</taxon>
		<taxon id="ACR15216 A_Taiwan_567_2002.077">
			<date value="2002.077" direction="forwards" units="years"/>
		</taxon>
		<taxon id="ACR15315 A_Taiwan_52_2002.008">
			<date value="2002.008" direction="forwards" units="years"/>
		</taxon>
		<taxon id="ACR15326 A_Taiwan_123_2002.014">
			<date value="2002.014" direction="forwards" units="years"/>
		</taxon>
		<taxon id="ACS92958_A_Swine_Minnesota_SG-00239_2007.147">
			<date value="2007.147" direction="forwards" units="years"/>
		</taxon>
		<taxon id="ACU44033 A_Nevada_01_2009.058">
			<date value="2009.058" direction="forwards" units="years"/>
		</taxon>
		<taxon id="ACV42029_A_Swine_Oklahoma_032726_2008.5 ">
			<date value="2008.5" direction="forwards" units="years"/>
		</taxon>
		<taxon id="ACV42040_A_Swine_Texas_050593_2008.5 ">
			<date value="2008.5" direction="forwards" units="years"/>
		</taxon>
		<taxon id="ACV42051_A_Swine_Texas_050625_2008.5 ">
			<date value="2008.5" direction="forwards" units="years"/>
		</taxon>
		<taxon id="ACV42062_A_Swine_Oklahoma_053259_2008.5 ">
			<date value="2008.5" direction="forwards" units="years"/>
		</taxon>
		<taxon id="ACV42117_A_Swine_Texas_008648_2008.5 ">
			<date value="2008.5" direction="forwards" units="years"/>
		</taxon>
		<taxon id="ACV42128_A_Swine_Oklahoma_010226-16_2008.5 ">
			<date value="2008.5" direction="forwards" units="years"/>
		</taxon>
		<taxon id="ACV42139_A_Swine_Oklahoma_010226-17_2008.5 ">
			<date value="2008.5" direction="forwards" units="years"/>
		</taxon>
		<taxon id="ACV42150_A_Swine_Oklahoma_010710-9_2008.5 ">
			<date value="2008.5" direction="forwards" units="years"/>
		</taxon>
		<taxon id="ACV42161_A_Swine_Oklahoma_010710-8_2008.5 ">
			<date value="2008.5" direction="forwards" units="years"/>
		</taxon>
		<taxon id="ACV42172_A_Swine_Oklahoma_011289-9_2008.5 ">
			<date value="2008.5" direction="forwards" units="years"/>
		</taxon>
		<taxon id="ACV42183_A_Swine_Oklahoma_011289-10_2008.5 ">
			<date value="2008.5" direction="forwards" units="years"/>
		</taxon>
		<taxon id="ACV42194_A_Swine_Oklahoma_011289-8_2008.5 ">
			<date value="2008.5" direction="forwards" units="years"/>
		</taxon>
		<taxon id="ACV42205_A_Swine_Oklahoma_011521-5_2008.5 ">
			<date value="2008.5" direction="forwards" units="years"/>
		</taxon>
		<taxon id="ACV42216_A_Swine_Oklahoma_011521-4_2008.5 ">
			<date value="2008.5" direction="forwards" units="years"/>
		</taxon>
		<taxon id="ACV42227_A_Swine_Oklahoma_016179-8_2008.5 ">
			<date value="2008.5" direction="forwards" units="years"/>
		</taxon>
		<taxon id="ACV42238_A_Swine_Oklahoma_016179-9_2008.5 ">
			<date value="2008.5" direction="forwards" units="years"/>
		</taxon>
		<taxon id="ACV42249_A_Swine_Oklahoma_020734-2_2008.5 ">
			<date value="2008.5" direction="forwards" units="years"/>
		</taxon>
		<taxon id="ACV42260_A_Swine_Oklahoma_020734-3_2008.5 ">
			<date value="2008.5" direction="forwards" units="years"/>
		</taxon>
		<taxon id="ACV42271_A_Swine_Oklahoma_020736-2_2008.5 ">
			<date value="2008.5" direction="forwards" units="years"/>
		</taxon>
		<taxon id="ACV42282_A_Swine_Oklahoma_020736-1_2008.5 ">
			<date value="2008.5" direction="forwards" units="years"/>
		</taxon>
		<taxon id="ACV42293_A_Swine_Oklahoma_042169_2008.5 ">
			<date value="2008.5" direction="forwards" units="years"/>
		</taxon>
		<taxon id="ADB45160_A_swine_Illinois_02930_2009.999">
			<date value="2009.999" direction="forwards" units="years"/>
		</taxon>
		<taxon id="ADB45161_A_swine_Illinois_02931_2009.999">
			<date value="2009.999" direction="forwards" units="years"/>
		</taxon>
		<taxon id="ADB45162_A_swine_Illinois_02932_2009.999">
			<date value="2009.999" direction="forwards" units="years"/>
		</taxon>
		<taxon id="ADB82970_A_swine_SD_31813_2009.890">
			<date value="2009.89" direction="forwards" units="years"/>
		</taxon>
		<taxon id="ADC79608_A_swine_Minnesota_02953_2010.016">
			<date value="2010.016" direction="forwards" units="years"/>
		</taxon>
		<taxon id="ADC79609_A_swine_Minnesota_02954_2010.016">
			<date value="2010.016" direction="forwards" units="years"/>
		</taxon>
		<taxon id="ADC80758_A_swine_Illinois_02937_2009.999">
			<date value="2009.999" direction="forwards" units="years"/>
		</taxon>
		<taxon id="ADG21875_A_swine_Iowa_02997_2010.281">
			<date value="2010.281" direction="forwards" units="years"/>
		</taxon>
		<taxon id="ADG23218 A_Azarbayejan-Sharghi_179_2006.047">
			<date value="2006.047" direction="forwards" units="years"/>
		</taxon>
		<taxon id="ADG23229 A_Khorasan_512_2008.008">
			<date value="2008.008" direction="forwards" units="years"/>
		</taxon>
		<taxon id="ADG23236 A_Tehran_29_2005.170">
			<date value="2005.17" direction="forwards" units="years"/>
		</taxon>
		<taxon id="ADG85792_A_swine_Iowa_02998_2010.214">
			<date value="2010.214" direction="forwards" units="years"/>
		</taxon>
		<taxon id="ADG85794_A_swine_Minnesota_03000_2010.270">
			<date value="2010.27" direction="forwards" units="years"/>
		</taxon>
		<taxon id="ADI75906 A_California_VRDL146_2009.319">
			<date value="2009.319" direction="forwards" units="years"/>
		</taxon>
		<taxon id="ADJ18751_A_swine_Minnesota_03023_2010.322">
			<date value="2010.322" direction="forwards" units="years"/>
		</taxon>
		<taxon id="ADJ18752_A_swine_Minnesota_03024_2010.322">
			<date value="2010.322" direction="forwards" units="years"/>
		</taxon>
		<taxon id="ADJ18755_A_swine_Iowa_03010_2010.345">
			<date value="2010.345" direction="forwards" units="years"/>
		</taxon>
		<taxon id="ADJ18756_A_swine_Iowa_03026_2010.351">
			<date value="2010.351" direction="forwards" units="years"/>
		</taxon>
		<taxon id="ADJ18758_A_swine_Minnesota_03018_2010.381">
			<date value="2010.381" direction="forwards" units="years"/>
		</taxon>
		<taxon id="ADJ18759_A_swine_Minnesota_03027_2010.216">
			<date value="2010.216" direction="forwards" units="years"/>
		</taxon>
		<taxon id="ADJ96330_A_swine_Illinois_03033_2010.327">
			<date value="2010.327" direction="forwards" units="years"/>
		</taxon>
		<taxon id="ADK26591_A_swine_Missouri_03035_2010.467">
			<date value="2010.467" direction="forwards" units="years"/>
		</taxon>
		<taxon id="ADK26592_A_swine_Illinois_03036_2010.484">
			<date value="2010.484" direction="forwards" units="years"/>
		</taxon>
		<taxon id="ADL39390 A_Louisiana_WRAIR1170P_2009.125">
			<date value="2009.125" direction="forwards" units="years"/>
		</taxon>
		<taxon id="ADM13521_A_swine_Minnesota_03043_2010.521">
			<date value="2010.521" direction="forwards" units="years"/>
		</taxon>
		<taxon id="A_Swine_Colorado_00597_2003.815">
			<date value="2003.815" direction="forwards" units="years"/>
		</taxon>
		<taxon id="A_Swine_Illinois_00685_2005.632">
			<date value="2005.632" direction="forwards" units="years"/>
		</taxon>
		<taxon id="A_Swine_Illinois_01353_2006.896">
			<date value="2006.896" direction="forwards" units="years"/>
		</taxon>
		<taxon id="A_Swine_Illinois_01356_2006.933">
			<date value="2006.933" direction="forwards" units="years"/>
		</taxon>
		<taxon id="A_Swine_Illinois_01361_2006.918">
			<date value="2006.918" direction="forwards" units="years"/>
		</taxon>
		<taxon id="A_Swine_Illinois_01372_2006.918">
			<date value="2006.918" direction="forwards" units="years"/>
		</taxon>
		<taxon id="A_Swine_Illinois_01374_2006.933">
			<date value="2006.933" direction="forwards" units="years"/>
		</taxon>
		<taxon id="A_Swine_Illinois_02010_2008.027">
			<date value="2008.027" direction="forwards" units="years"/>
		</taxon>
		<taxon id="A_Swine_Illinois_02044_2008.144">
			<date value="2008.144" direction="forwards" units="years"/>
		</taxon>
		<taxon id="A_Swine_Illinois_02066_2008.203">
			<date value="2008.203" direction="forwards" units="years"/>
		</taxon>
		<taxon id="A_Swine_Illinois_02268_2008.607">
			<date value="2008.607" direction="forwards" units="years"/>
		</taxon>
		<taxon id="A_Swine_Illinois_02329_2008.721">
			<date value="2008.721" direction="forwards" units="years"/>
		</taxon>
		<taxon id="A_Swine_Illinois_02443_2008.849">
			<date value="2008.849" direction="forwards" units="years"/>
		</taxon>
		<taxon id="A_Swine_Illinois_02486_2008.949">
			<date value="2008.949" direction="forwards" units="years"/>
		</taxon>
		<taxon id="A_Swine_Illinois_02487_2008.952">
			<date value="2008.952" direction="forwards" units="years"/>
		</taxon>
		<taxon id="A_Swine_Indiana_01622_2007.378">
			<date value="2007.378" direction="forwards" units="years"/>
		</taxon>
		<taxon id="A_Swine_Iowa_01438_2007.052">
			<date value="2007.052" direction="forwards" units="years"/>
		</taxon>
		<taxon id="A_Swine_Iowa_01439_2007.052">
			<date value="2007.052" direction="forwards" units="years"/>
		</taxon>
		<taxon id="A_Swine_Iowa_01440_2007.052">
			<date value="2007.052" direction="forwards" units="years"/>
		</taxon>
		<taxon id="A_Swine_Iowa_01441_2007.052">
			<date value="2007.052" direction="forwards" units="years"/>
		</taxon>
		<taxon id="A_Swine_Iowa_01895_2007.952">
			<date value="2007.952" direction="forwards" units="years"/>
		</taxon>
		<taxon id="A_Swine_Iowa_01896_2007.952">
			<date value="2007.952" direction="forwards" units="years"/>
		</taxon>
		<taxon id="A_Swine_Iowa_01897_2007.952">
			<date value="2007.952" direction="forwards" units="years"/>
		</taxon>
		<taxon id="A_Swine_Iowa_01898_2007.952">
			<date value="2007.952" direction="forwards" units="years"/>
		</taxon>
		<taxon id="A_Swine_Iowa_01899_2007.952">
			<date value="2007.952" direction="forwards" units="years"/>
		</taxon>
		<taxon id="A_Swine_Iowa_01900_2007.952">
			<date value="2007.952" direction="forwards" units="years"/>
		</taxon>
		<taxon id="A_Swine_Iowa_01948_2007.977">
			<date value="2007.977" direction="forwards" units="years"/>
		</taxon>
		<taxon id="A_Swine_Iowa_01960_2008.011">
			<date value="2008.011" direction="forwards" units="years"/>
		</taxon>
		<taxon id="A_Swine_Iowa_02014_2008.105">
			<date value="2008.105" direction="forwards" units="years"/>
		</taxon>
		<taxon id="A_Swine_Iowa_02019_2008.125">
			<date value="2008.125" direction="forwards" units="years"/>
		</taxon>
		<taxon id="A_Swine_Iowa_02039_2008.119">
			<date value="2008.119" direction="forwards" units="years"/>
		</taxon>
		<taxon id="A_Swine_Iowa_02068_2008.205">
			<date value="2008.205" direction="forwards" units="years"/>
		</taxon>
		<taxon id="A_Swine_Iowa_02133_2008.300">
			<date value="2008.3" direction="forwards" units="years"/>
		</taxon>
		<taxon id="A_Swine_Iowa_02152_2008.337">
			<date value="2008.337" direction="forwards" units="years"/>
		</taxon>
		<taxon id="A_Swine_Iowa_02177_2008.395">
			<date value="2008.395" direction="forwards" units="years"/>
		</taxon>
		<taxon id="A_Swine_Iowa_02178_2008.395">
			<date value="2008.395" direction="forwards" units="years"/>
		</taxon>
		<taxon id="A_Swine_Iowa_02193_2008.375">
			<date value="2008.375" direction="forwards" units="years"/>
		</taxon>
		<taxon id="A_Swine_Iowa_02460_2008.901">
			<date value="2008.901" direction="forwards" units="years"/>
		</taxon>
		<taxon id="A_Swine_Iowa_02484_2008.944">
			<date value="2008.944" direction="forwards" units="years"/>
		</taxon>
		<taxon id="A_Swine_Iowa_02485_2008.944">
			<date value="2008.944" direction="forwards" units="years"/>
		</taxon>
		<taxon id="A_Swine_Iowa_63607-34_2008.832">
			<date value="2008.832" direction="forwards" units="years"/>
		</taxon>
		<taxon id="A_Swine_Kansas_00948_2006.742">
			<date value="2006.742" direction="forwards" units="years"/>
		</taxon>
		<taxon id="A_Swine_Kansas_01836_2007.837">
			<date value="2007.837" direction="forwards" units="years"/>
		</taxon>
		<taxon id="A_Swine_Kansas_01883_2007.933">
			<date value="2007.933" direction="forwards" units="years"/>
		</taxon>
		<taxon id="A_Swine_Kansas_01885_2007.933">
			<date value="2007.933" direction="forwards" units="years"/>
		</taxon>
		<taxon id="A_Swine_Kansas_01959_2008.011">
			<date value="2008.011" direction="forwards" units="years"/>
		</taxon>
		<taxon id="A_Swine_Kansas_01999_2008.027">
			<date value="2008.027" direction="forwards" units="years"/>
		</taxon>
		<taxon id="A_Swine_Kansas_02291_2008.696">
			<date value="2008.696" direction="forwards" units="years"/>
		</taxon>
		<taxon id="A_Swine_Kansas_02292_2008.696">
			<date value="2008.696" direction="forwards" units="years"/>
		</taxon>
		<taxon id="A_Swine_Michigan_01335_2006.933">
			<date value="2006.933" direction="forwards" units="years"/>
		</taxon>
		<taxon id="A_Swine_Michigan_01375_2006.933">
			<date value="2006.933" direction="forwards" units="years"/>
		</taxon>
		<taxon id="A_Swine_Michigan_01376_2006.933">
			<date value="2006.933" direction="forwards" units="years"/>
		</taxon>
		<taxon id="A_Swine_Michigan_01377_2006.933">
			<date value="2006.933" direction="forwards" units="years"/>
		</taxon>
		<taxon id="A_Swine_Michigan_01736_2007.629">
			<date value="2007.629" direction="forwards" units="years"/>
		</taxon>
		<taxon id="A_Swine_Michigan_02413_2008.849">
			<date value="2008.849" direction="forwards" units="years"/>
		</taxon>
		<taxon id="A_Swine_Minnesota_00996_2006.111">
			<date value="2006.111" direction="forwards" units="years"/>
		</taxon>
		<taxon id="A_Swine_Minnesota_01209_2006.670">
			<date value="2006.67" direction="forwards" units="years"/>
		</taxon>
		<taxon id="A_Swine_Minnesota_01291_2006.818">
			<date value="2006.818" direction="forwards" units="years"/>
		</taxon>
		<taxon id="A_Swine_Minnesota_01331_2006.879">
			<date value="2006.879" direction="forwards" units="years"/>
		</taxon>
		<taxon id="A_Swine_Minnesota_01352_2006.879">
			<date value="2006.879" direction="forwards" units="years"/>
		</taxon>
		<taxon id="A_Swine_Minnesota_01360_2006.915">
			<date value="2006.915" direction="forwards" units="years"/>
		</taxon>
		<taxon id="A_Swine_Minnesota_01369_2006.922">
			<date value="2006.922" direction="forwards" units="years"/>
		</taxon>
		<taxon id="A_Swine_Minnesota_01370_200_2006.879">
			<date value="2006.879" direction="forwards" units="years"/>
		</taxon>
		<taxon id="A_Swine_Minnesota_01371_206_2006.879">
			<date value="2006.879" direction="forwards" units="years"/>
		</taxon>
		<taxon id="A_Swine_Minnesota_01378_2006.933">
			<date value="2006.933" direction="forwards" units="years"/>
		</taxon>
		<taxon id="A_Swine_Minnesota_01457_2007.105">
			<date value="2007.105" direction="forwards" units="years"/>
		</taxon>
		<taxon id="A_Swine_Minnesota_01650_2007.451">
			<date value="2007.451" direction="forwards" units="years"/>
		</taxon>
		<taxon id="A_Swine_Minnesota_01683_2007.534">
			<date value="2007.534" direction="forwards" units="years"/>
		</taxon>
		<taxon id="A_Swine_Minnesota_01728_2007.642">
			<date value="2007.642" direction="forwards" units="years"/>
		</taxon>
		<taxon id="A_Swine_Minnesota_01839_2007.838">
			<date value="2007.838" direction="forwards" units="years"/>
		</taxon>
		<taxon id="A_Swine_Minnesota_01846_2007.841">
			<date value="2007.841" direction="forwards" units="years"/>
		</taxon>
		<taxon id="A_Swine_Minnesota_01854_2007.871">
			<date value="2007.871" direction="forwards" units="years"/>
		</taxon>
		<taxon id="A_Swine_Minnesota_01872_2007.874">
			<date value="2007.874" direction="forwards" units="years"/>
		</taxon>
		<taxon id="A_Swine_Minnesota_01890_2007.899">
			<date value="2007.899" direction="forwards" units="years"/>
		</taxon>
		<taxon id="A_Swine_Minnesota_01908_2007.910">
			<date value="2007.91" direction="forwards" units="years"/>
		</taxon>
		<taxon id="A_Swine_Minnesota_01938_2007.910">
			<date value="2007.91" direction="forwards" units="years"/>
		</taxon>
		<taxon id="A_Swine_Minnesota_01952_2007.930">
			<date value="2007.93" direction="forwards" units="years"/>
		</taxon>
		<taxon id="A_Swine_Minnesota_01964_2007.955">
			<date value="2007.955" direction="forwards" units="years"/>
		</taxon>
		<taxon id="A_Swine_Minnesota_01968_2007.996">
			<date value="2007.996" direction="forwards" units="years"/>
		</taxon>
		<taxon id="A_Swine_Minnesota_02011_2008.085">
			<date value="2008.085" direction="forwards" units="years"/>
		</taxon>
		<taxon id="A_Swine_Minnesota_02040_2008.122">
			<date value="2008.122" direction="forwards" units="years"/>
		</taxon>
		<taxon id="A_Swine_Minnesota_02081_2008.219">
			<date value="2008.219" direction="forwards" units="years"/>
		</taxon>
		<taxon id="A_Swine_Minnesota_02121_2008.281">
			<date value="2008.281" direction="forwards" units="years"/>
		</taxon>
		<taxon id="A_Swine_Minnesota_02127_2008.259">
			<date value="2008.259" direction="forwards" units="years"/>
		</taxon>
		<taxon id="A_Swine_Minnesota_02128_2008.273">
			<date value="2008.273" direction="forwards" units="years"/>
		</taxon>
		<taxon id="A_Swine_Minnesota_02129_2008.278">
			<date value="2008.278" direction="forwards" units="years"/>
		</taxon>
		<taxon id="A_Swine_Minnesota_02154_2008.340">
			<date value="2008.34" direction="forwards" units="years"/>
		</taxon>
		<taxon id="A_Swine_Minnesota_02155_2008.351">
			<date value="2008.351" direction="forwards" units="years"/>
		</taxon>
		<taxon id="A_Swine_Minnesota_02171_2008.340">
			<date value="2008.34" direction="forwards" units="years"/>
		</taxon>
		<taxon id="A_Swine_Minnesota_02201_2008.395">
			<date value="2008.395" direction="forwards" units="years"/>
		</taxon>
		<taxon id="A_Swine_Minnesota_02215_2008.451">
			<date value="2008.451" direction="forwards" units="years"/>
		</taxon>
		<taxon id="A_Swine_Minnesota_02223_2008.510">
			<date value="2008.51" direction="forwards" units="years"/>
		</taxon>
		<taxon id="A_Swine_Minnesota_02227_2008.484">
			<date value="2008.484" direction="forwards" units="years"/>
		</taxon>
		<taxon id="A_Swine_Minnesota_02234_2008.510">
			<date value="2008.51" direction="forwards" units="years"/>
		</taxon>
		<taxon id="A_Swine_Minnesota_02235_2008.510">
			<date value="2008.51" direction="forwards" units="years"/>
		</taxon>
		<taxon id="A_Swine_Minnesota_02236_2008.510">
			<date value="2008.51" direction="forwards" units="years"/>
		</taxon>
		<taxon id="A_Swine_Minnesota_02239_2008.186">
			<date value="2008.186" direction="forwards" units="years"/>
		</taxon>
		<taxon id="A_Swine_Minnesota_02243_2008.510">
			<date value="2008.51" direction="forwards" units="years"/>
		</taxon>
		<taxon id="A_Swine_Minnesota_02250_2008.584">
			<date value="2008.584" direction="forwards" units="years"/>
		</taxon>
		<taxon id="A_Swine_Minnesota_02278_2008.618">
			<date value="2008.618" direction="forwards" units="years"/>
		</taxon>
		<taxon id="A_Swine_Minnesota_02279_2008.653">
			<date value="2008.653" direction="forwards" units="years"/>
		</taxon>
		<taxon id="A_Swine_Minnesota_02285_2008.674">
			<date value="2008.674" direction="forwards" units="years"/>
		</taxon>
		<taxon id="A_Swine_Minnesota_02293_2008.696">
			<date value="2008.696" direction="forwards" units="years"/>
		</taxon>
		<taxon id="A_Swine_Minnesota_02300_2008.715">
			<date value="2008.715" direction="forwards" units="years"/>
		</taxon>
		<taxon id="A_Swine_Minnesota_02309_2008.701">
			<date value="2008.701" direction="forwards" units="years"/>
		</taxon>
		<taxon id="A_Swine_Minnesota_02310_2008.701">
			<date value="2008.701" direction="forwards" units="years"/>
		</taxon>
		<taxon id="A_Swine_Minnesota_02318_2008.737">
			<date value="2008.737" direction="forwards" units="years"/>
		</taxon>
		<taxon id="A_Swine_Minnesota_02319_2008.737">
			<date value="2008.737" direction="forwards" units="years"/>
		</taxon>
		<taxon id="A_Swine_Minnesota_02324_2008.696">
			<date value="2008.696" direction="forwards" units="years"/>
		</taxon>
		<taxon id="A_Swine_Minnesota_02350_2008.712">
			<date value="2008.712" direction="forwards" units="years"/>
		</taxon>
		<taxon id="A_Swine_Minnesota_02358_2008.777">
			<date value="2008.777" direction="forwards" units="years"/>
		</taxon>
		<taxon id="A_Swine_Minnesota_02371_2008.682">
			<date value="2008.682" direction="forwards" units="years"/>
		</taxon>
		<taxon id="A_Swine_Minnesota_02401_2008.834">
			<date value="2008.834" direction="forwards" units="years"/>
		</taxon>
		<taxon id="A_Swine_Minnesota_02402_2008.834">
			<date value="2008.834" direction="forwards" units="years"/>
		</taxon>
		<taxon id="A_Swine_Minnesota_02417_2008.812">
			<date value="2008.812" direction="forwards" units="years"/>
		</taxon>
		<taxon id="A_Swine_Minnesota_02430_2008.834">
			<date value="2008.834" direction="forwards" units="years"/>
		</taxon>
		<taxon id="A_Swine_Minnesota_02447_2008.874">
			<date value="2008.874" direction="forwards" units="years"/>
		</taxon>
		<taxon id="A_Swine_Minnesota_02448_2008.874">
			<date value="2008.874" direction="forwards" units="years"/>
		</taxon>
		<taxon id="A_Swine_Minnesota_02470_2008.901">
			<date value="2008.901" direction="forwards" units="years"/>
		</taxon>
		<taxon id="A_Swine_Minnesota_02471_2008.901">
			<date value="2008.901" direction="forwards" units="years"/>
		</taxon>
		<taxon id="A_Swine_Minnesota_02472_2008.907">
			<date value="2008.907" direction="forwards" units="years"/>
		</taxon>
		<taxon id="A_Swine_Minnesota_02473_2008.912">
			<date value="2008.912" direction="forwards" units="years"/>
		</taxon>
		<taxon id="A_Swine_Minnesota_02492_2008.933">
			<date value="2008.933" direction="forwards" units="years"/>
		</taxon>
		<taxon id="A_Swine_Minnesota_02525_2008.927">
			<date value="2008.927" direction="forwards" units="years"/>
		</taxon>
		<taxon id="A_Swine_Minnesota_225-10_2008.868">
			<date value="2008.868" direction="forwards" units="years"/>
		</taxon>
		<taxon id="A_Swine_Minnesota_63607-7_2008.771">
			<date value="2008.771" direction="forwards" units="years"/>
		</taxon>
		<taxon id="A_Swine_Missouri_00992_2006.105">
			<date value="2006.105" direction="forwards" units="years"/>
		</taxon>
		<taxon id="A_Swine_Missouri_02224_2008.445">
			<date value="2008.445" direction="forwards" units="years"/>
		</taxon>
		<taxon id="A_Swine_Missouri_02230_2008.523">
			<date value="2008.523" direction="forwards" units="years"/>
		</taxon>
		<taxon id="A_Swine_Missouri_02449_2008.888">
			<date value="2008.888" direction="forwards" units="years"/>
		</taxon>
		<taxon id="A_Swine_Nebraska_01616_2007.362">
			<date value="2007.362" direction="forwards" units="years"/>
		</taxon>
		<taxon id="A_Swine_Nebraska_01775_2007.745">
			<date value="2007.745" direction="forwards" units="years"/>
		</taxon>
		<taxon id="A_Swine_Nebraska_01894_2007.915">
			<date value="2007.915" direction="forwards" units="years"/>
		</taxon>
		<taxon id="A_Swine_Nebraska_01920_2007.952">
			<date value="2007.952" direction="forwards" units="years"/>
		</taxon>
		<taxon id="A_Swine_Nebraska_02222_2008.489">
			<date value="2008.489" direction="forwards" units="years"/>
		</taxon>
		<taxon id="A_Swine_Nebraska_02341_2008.373">
			<date value="2008.373" direction="forwards" units="years"/>
		</taxon>
		<taxon id="A_Swine_North_Carolina_00572_2005.311">
			<date value="2005.311" direction="forwards" units="years"/>
		</taxon>
		<taxon id="A_Swine_North_Carolina_00591_2005.348">
			<date value="2005.348" direction="forwards" units="years"/>
		</taxon>
		<taxon id="A_Swine_North_Carolina_00601_2005.311">
			<date value="2005.311" direction="forwards" units="years"/>
		</taxon>
		<taxon id="A_Swine_North_Carolina_00613_2005.403">
			<date value="2005.403" direction="forwards" units="years"/>
		</taxon>
		<taxon id="A_Swine_North_Carolina_00614_2005.403">
			<date value="2005.403" direction="forwards" units="years"/>
		</taxon>
		<taxon id="A_Swine_North_Carolina_00619_2005.400">
			<date value="2005.4" direction="forwards" units="years"/>
		</taxon>
		<taxon id="A_Swine_North_Carolina_00661_2005.504">
			<date value="2005.504" direction="forwards" units="years"/>
		</taxon>
		<taxon id="A_Swine_North_Carolina_00664_2005.523">
			<date value="2005.523" direction="forwards" units="years"/>
		</taxon>
		<taxon id="A_Swine_North_Carolina_00665_2005.523">
			<date value="2005.523" direction="forwards" units="years"/>
		</taxon>
		<taxon id="A_Swine_North_Carolina_00673_2005.573">
			<date value="2005.573" direction="forwards" units="years"/>
		</taxon>
		<taxon id="A_Swine_North_Carolina_00674_2005.573">
			<date value="2005.573" direction="forwards" units="years"/>
		</taxon>
		<taxon id="A_Swine_North_Carolina_00675_2005.573">
			<date value="2005.573" direction="forwards" units="years"/>
		</taxon>
		<taxon id="A_Swine_North_Carolina_00676_2005.573">
			<date value="2005.573" direction="forwards" units="years"/>
		</taxon>
		<taxon id="A_Swine_North_Carolina_00702_2006">
			<date value="2006.0" direction="forwards" units="years"/>
		</taxon>
		<taxon id="A_Swine_North_Carolina_00713_2005.653">
			<date value="2005.653" direction="forwards" units="years"/>
		</taxon>
		<taxon id="A_Swine_North_Carolina_00714_2005.653">
			<date value="2005.653" direction="forwards" units="years"/>
		</taxon>
		<taxon id="A_Swine_North_Carolina_00716_2005.670">
			<date value="2005.67" direction="forwards" units="years"/>
		</taxon>
		<taxon id="A_Swine_North_Carolina_00733_2005.712">
			<date value="2005.712" direction="forwards" units="years"/>
		</taxon>
		<taxon id="A_Swine_North_Carolina_00734_2005.712">
			<date value="2005.712" direction="forwards" units="years"/>
		</taxon>
		<taxon id="A_Swine_North_Carolina_00740_2005.732">
			<date value="2005.732" direction="forwards" units="years"/>
		</taxon>
		<taxon id="A_Swine_North_Carolina_00742_2005.732">
			<date value="2005.732" direction="forwards" units="years"/>
		</taxon>
		<taxon id="A_Swine_North_Carolina_00745_2005.779">
			<date value="2005.779" direction="forwards" units="years"/>
		</taxon>
		<taxon id="A_Swine_North_Carolina_00749_2005.768">
			<date value="2005.768" direction="forwards" units="years"/>
		</taxon>
		<taxon id="A_Swine_North_Carolina_00751_2005.768">
			<date value="2005.768" direction="forwards" units="years"/>
		</taxon>
		<taxon id="A_Swine_North_Carolina_00754_2005.768">
			<date value="2005.768" direction="forwards" units="years"/>
		</taxon>
		<taxon id="A_Swine_North_Carolina_00759_2005.768">
			<date value="2005.768" direction="forwards" units="years"/>
		</taxon>
		<taxon id="A_Swine_North_Carolina_00771_2005.325">
			<date value="2005.325" direction="forwards" units="years"/>
		</taxon>
		<taxon id="A_Swine_North_Carolina_00796_2005.742">
			<date value="2005.742" direction="forwards" units="years"/>
		</taxon>
		<taxon id="A_Swine_North_Carolina_00828_2005.810">
			<date value="2005.81" direction="forwards" units="years"/>
		</taxon>
		<taxon id="A_Swine_North_Carolina_00839_2005.826">
			<date value="2005.826" direction="forwards" units="years"/>
		</taxon>
		<taxon id="A_Swine_North_Carolina_00919_2005.941">
			<date value="2005.941" direction="forwards" units="years"/>
		</taxon>
		<taxon id="A_Swine_North_Carolina_00927_2005.955">
			<date value="2005.955" direction="forwards" units="years"/>
		</taxon>
		<taxon id="A_Swine_North_Carolina_00928_2005.960">
			<date value="2005.96" direction="forwards" units="years"/>
		</taxon>
		<taxon id="A_Swine_North_Carolina_00989_2006.103">
			<date value="2006.103" direction="forwards" units="years"/>
		</taxon>
		<taxon id="A_Swine_North_Carolina_00990_2006.103">
			<date value="2006.103" direction="forwards" units="years"/>
		</taxon>
		<taxon id="A_Swine_North_Carolina_00997_2006.111">
			<date value="2006.111" direction="forwards" units="years"/>
		</taxon>
		<taxon id="A_Swine_North_Carolina_01018_2006.170">
			<date value="2006.17" direction="forwards" units="years"/>
		</taxon>
		<taxon id="A_Swine_North_Carolina_01023_2006.170">
			<date value="2006.17" direction="forwards" units="years"/>
		</taxon>
		<taxon id="A_Swine_North_Carolina_01024_2006.170">
			<date value="2006.17" direction="forwards" units="years"/>
		</taxon>
		<taxon id="A_Swine_North_Carolina_01025_2006.170">
			<date value="2006.17" direction="forwards" units="years"/>
		</taxon>
		<taxon id="A_Swine_North_Carolina_01039_2006.175">
			<date value="2006.175" direction="forwards" units="years"/>
		</taxon>
		<taxon id="A_Swine_North_Carolina_01044_2006.192">
			<date value="2006.192" direction="forwards" units="years"/>
		</taxon>
		<taxon id="A_Swine_North_Carolina_01045_2006.192">
			<date value="2006.192" direction="forwards" units="years"/>
		</taxon>
		<taxon id="A_Swine_North_Carolina_01047_2006.192">
			<date value="2006.192" direction="forwards" units="years"/>
		</taxon>
		<taxon id="A_Swine_North_Carolina_01048_2006.192">
			<date value="2006.192" direction="forwards" units="years"/>
		</taxon>
		<taxon id="A_Swine_North_Carolina_01049_2006.192">
			<date value="2006.192" direction="forwards" units="years"/>
		</taxon>
		<taxon id="A_Swine_North_Carolina_01084_2006.281">
			<date value="2006.281" direction="forwards" units="years"/>
		</taxon>
		<taxon id="A_Swine_North_Carolina_01107_2006.308">
			<date value="2006.308" direction="forwards" units="years"/>
		</taxon>
		<taxon id="A_Swine_North_Carolina_01112_2006.322">
			<date value="2006.322" direction="forwards" units="years"/>
		</taxon>
		<taxon id="A_Swine_North_Carolina_01129_2006.348">
			<date value="2006.348" direction="forwards" units="years"/>
		</taxon>
		<taxon id="A_Swine_North_Carolina_01132_2006.348">
			<date value="2006.348" direction="forwards" units="years"/>
		</taxon>
		<taxon id="A_Swine_North_Carolina_01152_2006.421">
			<date value="2006.421" direction="forwards" units="years"/>
		</taxon>
		<taxon id="A_Swine_North_Carolina_01154_2006.434">
			<date value="2006.434" direction="forwards" units="years"/>
		</taxon>
		<taxon id="A_Swine_North_Carolina_01155_2006.437">
			<date value="2006.437" direction="forwards" units="years"/>
		</taxon>
		<taxon id="A_Swine_North_Carolina_01197_2006.615">
			<date value="2006.615" direction="forwards" units="years"/>
		</taxon>
		<taxon id="A_Swine_North_Carolina_01202_2006.629">
			<date value="2006.629" direction="forwards" units="years"/>
		</taxon>
		<taxon id="A_Swine_North_Carolina_01242_2006.785">
			<date value="2006.785" direction="forwards" units="years"/>
		</taxon>
		<taxon id="A_Swine_North_Carolina_01248_2006.823">
			<date value="2006.823" direction="forwards" units="years"/>
		</taxon>
		<taxon id="A_Swine_North_Carolina_01249_2006.823">
			<date value="2006.823" direction="forwards" units="years"/>
		</taxon>
		<taxon id="A_Swine_North_Carolina_01252_2006.823">
			<date value="2006.823" direction="forwards" units="years"/>
		</taxon>
		<taxon id="A_Swine_North_Carolina_01255_2006.823">
			<date value="2006.823" direction="forwards" units="years"/>
		</taxon>
		<taxon id="A_Swine_North_Carolina_01268_2006.799">
			<date value="2006.799" direction="forwards" units="years"/>
		</taxon>
		<taxon id="A_Swine_North_Carolina_01289_2006.788">
			<date value="2006.788" direction="forwards" units="years"/>
		</taxon>
		<taxon id="A_Swine_North_Carolina_01397_2006.999">
			<date value="2006.999" direction="forwards" units="years"/>
		</taxon>
		<taxon id="A_Swine_North_Carolina_01565_2006.893">
			<date value="2006.893" direction="forwards" units="years"/>
		</taxon>
		<taxon id="A_Swine_North_Carolina_01994_2008.085">
			<date value="2008.085" direction="forwards" units="years"/>
		</taxon>
		<taxon id="A_Swine_North_Carolina_02035_2008.103">
			<date value="2008.103" direction="forwards" units="years"/>
		</taxon>
		<taxon id="A_Swine_North_Carolina_02141_2008.297">
			<date value="2008.297" direction="forwards" units="years"/>
		</taxon>
		<taxon id="A_Swine_North_Carolina_02187_2008.378">
			<date value="2008.378" direction="forwards" units="years"/>
		</taxon>
		<taxon id="A_Swine_North_Carolina_02188_2008.378">
			<date value="2008.378" direction="forwards" units="years"/>
		</taxon>
		<taxon id="A_Swine_North_Carolina_02228_2008.492">
			<date value="2008.492" direction="forwards" units="years"/>
		</taxon>
		<taxon id="A_Swine_North_Carolina_02249_2008.584">
			<date value="2008.584" direction="forwards" units="years"/>
		</taxon>
		<taxon id="A_Swine_North_Carolina_02269_2008.618">
			<date value="2008.618" direction="forwards" units="years"/>
		</taxon>
		<taxon id="A_Swine_North_Carolina_02303_2008.467">
			<date value="2008.467" direction="forwards" units="years"/>
		</taxon>
		<taxon id="A_Swine_North_Carolina_02336_2008.777">
			<date value="2008.777" direction="forwards" units="years"/>
		</taxon>
		<taxon id="A_Swine_North_Carolina_02342_2008.682">
			<date value="2008.682" direction="forwards" units="years"/>
		</taxon>
		<taxon id="A_Swine_North_Carolina_02356_2008.751">
			<date value="2008.751" direction="forwards" units="years"/>
		</taxon>
		<taxon id="A_Swine_North_Carolina_02421_2008.829">
			<date value="2008.829" direction="forwards" units="years"/>
		</taxon>
		<taxon id="A_Swine_North_Carolina_02441_2008.847">
			<date value="2008.847" direction="forwards" units="years"/>
		</taxon>
		<taxon id="A_Swine_North_Carolina_02464_2008.930">
			<date value="2008.93" direction="forwards" units="years"/>
		</taxon>
		<taxon id="A_Swine_North_Carolina_02477_2008.968">
			<date value="2008.968" direction="forwards" units="years"/>
		</taxon>
		<taxon id="A_Swine_North_Carolina_02523_2008.837">
			<date value="2008.837" direction="forwards" units="years"/>
		</taxon>
		<taxon id="A_Swine_North_Carolina_63607-10_2008.771">
			<date value="2008.771" direction="forwards" units="years"/>
		</taxon>
		<taxon id="A_Swine_North_Carolina_63607-39_2008.837">
			<date value="2008.837" direction="forwards" units="years"/>
		</taxon>
		<taxon id="A_Swine_Ohio_02327_2008.715">
			<date value="2008.715" direction="forwards" units="years"/>
		</taxon>
		<taxon id="A_Swine_Ohio_02382_2008.796">
			<date value="2008.796" direction="forwards" units="years"/>
		</taxon>
		<taxon id="A_Swine_Ohio_02383_2008.796">
			<date value="2008.796" direction="forwards" units="years"/>
		</taxon>
		<taxon id="A_Swine_Ohio_02521_2008.737">
			<date value="2008.737" direction="forwards" units="years"/>
		</taxon>
		<taxon id="A_Swine_Ohio_02522_2008.737">
			<date value="2008.737" direction="forwards" units="years"/>
		</taxon>
		<taxon id="A_Swine_Oklahoma_00507_2005.208">
			<date value="2005.208" direction="forwards" units="years"/>
		</taxon>
		<taxon id="A_Swine_Oklahoma_00598_2005.055">
			<date value="2005.055" direction="forwards" units="years"/>
		</taxon>
		<taxon id="A_Swine_Oklahoma_00743_2005.732">
			<date value="2005.732" direction="forwards" units="years"/>
		</taxon>
		<taxon id="A_Swine_Oklahoma_00801_2005.763">
			<date value="2005.763" direction="forwards" units="years"/>
		</taxon>
		<taxon id="A_Swine_Oklahoma_00802_2005.763">
			<date value="2005.763" direction="forwards" units="years"/>
		</taxon>
		<taxon id="A_Swine_Oklahoma_01042_2006.186">
			<date value="2006.186" direction="forwards" units="years"/>
		</taxon>
		<taxon id="A_Swine_Oklahoma_01043_2006.186">
			<date value="2006.186" direction="forwards" units="years"/>
		</taxon>
		<taxon id="A_Swine_Oklahoma_01078_2006.262">
			<date value="2006.262" direction="forwards" units="years"/>
		</taxon>
		<taxon id="A_Swine_Oklahoma_01117_2006.340">
			<date value="2006.34" direction="forwards" units="years"/>
		</taxon>
		<taxon id="A_Swine_Oklahoma_01118_2006.340">
			<date value="2006.34" direction="forwards" units="years"/>
		</taxon>
		<taxon id="A_Swine_Oklahoma_01128_2006.348">
			<date value="2006.348" direction="forwards" units="years"/>
		</taxon>
		<taxon id="A_Swine_Oklahoma_01139_2006.381">
			<date value="2006.381" direction="forwards" units="years"/>
		</taxon>
		<taxon id="A_Swine_Oklahoma_01220_2006.779">
			<date value="2006.779" direction="forwards" units="years"/>
		</taxon>
		<taxon id="A_Swine_Oklahoma_01245_2006.801">
			<date value="2006.801" direction="forwards" units="years"/>
		</taxon>
		<taxon id="A_Swine_Oklahoma_01301_2006.877">
			<date value="2006.877" direction="forwards" units="years"/>
		</taxon>
		<taxon id="A_Swine_Oklahoma_02056_2008.163">
			<date value="2008.163" direction="forwards" units="years"/>
		</taxon>
		<taxon id="A_Swine_Oklahoma_02058_2008.178">
			<date value="2008.178" direction="forwards" units="years"/>
		</taxon>
		<taxon id="A_Swine_Oklahoma_02062_2008.186">
			<date value="2008.186" direction="forwards" units="years"/>
		</taxon>
		<taxon id="A_Swine_Oklahoma_02083_2008.184">
			<date value="2008.184" direction="forwards" units="years"/>
		</taxon>
		<taxon id="A_Swine_Oklahoma_02107_2008.256">
			<date value="2008.256" direction="forwards" units="years"/>
		</taxon>
		<taxon id="A_Swine_Oklahoma_02140_2008.256">
			<date value="2008.256" direction="forwards" units="years"/>
		</taxon>
		<taxon id="A_Swine_Oklahoma_02162_2008.316">
			<date value="2008.316" direction="forwards" units="years"/>
		</taxon>
		<taxon id="A_Swine_Oklahoma_02163_2008.316">
			<date value="2008.316" direction="forwards" units="years"/>
		</taxon>
		<taxon id="A_Swine_Oklahoma_02170_2008.316">
			<date value="2008.316" direction="forwards" units="years"/>
		</taxon>
		<taxon id="A_Swine_Oklahoma_02186_2008.373">
			<date value="2008.373" direction="forwards" units="years"/>
		</taxon>
		<taxon id="A_Swine_Oklahoma_02211_2008.448">
			<date value="2008.448" direction="forwards" units="years"/>
		</taxon>
		<taxon id="A_Swine_Oklahoma_02219_2008.486">
			<date value="2008.486" direction="forwards" units="years"/>
		</taxon>
		<taxon id="A_Swine_Oklahoma_02257_2008.586">
			<date value="2008.586" direction="forwards" units="years"/>
		</taxon>
		<taxon id="A_Swine_Oklahoma_02271_2008.623">
			<date value="2008.623" direction="forwards" units="years"/>
		</taxon>
		<taxon id="A_Swine_Oklahoma_02404_2008.779">
			<date value="2008.779" direction="forwards" units="years"/>
		</taxon>
		<taxon id="A_Swine_Oklahoma_02520_2008.712">
			<date value="2008.712" direction="forwards" units="years"/>
		</taxon>
		<taxon id="A_Swine_South_Carolina_01414_2006.999">
			<date value="2006.999" direction="forwards" units="years"/>
		</taxon>
		<taxon id="A_Swine_South_Dakota_02048_2008.158">
			<date value="2008.158" direction="forwards" units="years"/>
		</taxon>
		<taxon id="A_Swine_Texas_01229_2006.740">
			<date value="2006.74" direction="forwards" units="years"/>
		</taxon>
		<taxon id="A_Swine_Texas_01230_2006.740">
			<date value="2006.74" direction="forwards" units="years"/>
		</taxon>
		<taxon id="A_Swine_Texas_01231_2006.740">
			<date value="2006.74" direction="forwards" units="years"/>
		</taxon>
		<taxon id="A_Swine_Texas_01232_2006.740">
			<date value="2006.74" direction="forwards" units="years"/>
		</taxon>
		<taxon id="A_Swine_Texas_01233_2006.740">
			<date value="2006.74" direction="forwards" units="years"/>
		</taxon>
		<taxon id="A_Swine_Texas_01234_2006.740">
			<date value="2006.74" direction="forwards" units="years"/>
		</taxon>
		<taxon id="A_Swine_Texas_01235_2006.740">
			<date value="2006.74" direction="forwards" units="years"/>
		</taxon>
		<taxon id="A_Swine_Texas_01236_2006.740">
			<date value="2006.74" direction="forwards" units="years"/>
		</taxon>
		<taxon id="A_Swine_Texas_01354_2006.930">
			<date value="2006.93" direction="forwards" units="years"/>
		</taxon>
		<taxon id="A_Swine_Texas_01412_2006.971">
			<date value="2006.971" direction="forwards" units="years"/>
		</taxon>
		<taxon id="A_Swine_Texas_01413_2006.974">
			<date value="2006.974" direction="forwards" units="years"/>
		</taxon>
		<taxon id="A_Swine_Texas_01976_2008.025">
			<date value="2008.025" direction="forwards" units="years"/>
		</taxon>
		<taxon id="A_Swine_Texas_02041_2008.138">
			<date value="2008.138" direction="forwards" units="years"/>
		</taxon>
		<taxon id="A_Swine_Texas_02351_2008.740">
			<date value="2008.74" direction="forwards" units="years"/>
		</taxon>
		<taxon id="A_Swine_Texas_02352_2008.740">
			<date value="2008.74" direction="forwards" units="years"/>
		</taxon>
		<taxon id="A_Swine_Texas_02353_2008.740">
			<date value="2008.74" direction="forwards" units="years"/>
		</taxon>
		<taxon id="A_Swine_Texas_02354_2008.740">
			<date value="2008.74" direction="forwards" units="years"/>
		</taxon>
		<taxon id="A_Swine_Texas_02355_2008.740">
			<date value="2008.74" direction="forwards" units="years"/>
		</taxon>
		<taxon id="A_Swine_Wisconsin_02120_2008.281">
			<date value="2008.281" direction="forwards" units="years"/>
		</taxon>
		<taxon id="BAD02346_H1N2_Yokohama_22_2002.5">
			<date value="2002.5" direction="forwards" units="years"/>
		</taxon>
		<taxon id="BAD02356_H1N2_Yokohama_47_2002.5">
			<date value="2002.5" direction="forwards" units="years"/>
		</taxon>
		<taxon id="BAG28217 A_Morioka_17_2002.116">
			<date value="2002.116" direction="forwards" units="years"/>
		</taxon>
		<taxon id="BAG28221 A_Morioka_27_2002.136">
			<date value="2002.136" direction="forwards" units="years"/>
		</taxon>
		<taxon id="BAG28224 A_Morioka_1_2005.038">
			<date value="2005.038" direction="forwards" units="years"/>
		</taxon>
		<taxon id="CAD29898_H1N2_Latvia_686_2002.5">
			<date value="2002.5" direction="forwards" units="years"/>
		</taxon>
		<taxon id="CAD29912_H1N2_Egypt_84_2001.5">
			<date value="2001.5" direction="forwards" units="years"/>
		</taxon>
		<taxon id="CAD29915_H1N2_Israel_6_2002.5">
			<date value="2002.5" direction="forwards" units="years"/>
		</taxon>
		<taxon id="CAD29946_H1N2_Stockholm_13_2002.5">
			<date value="2002.5" direction="forwards" units="years"/>
		</taxon>
		<taxon id="CAD29947_H1N2_Saudi Arabia_2231_2001.5">
			<date value="2001.5" direction="forwards" units="years"/>
		</taxon>
		<taxon id="CAD29948_H1N2_England_2_2002.5">
			<date value="2002.5" direction="forwards" units="years"/>
		</taxon>
	</taxa>

	<!-- The sequence alignment (each sequence refers to a taxon above).         -->
	<!-- ntax=417 nchar=847                                                      -->
	<alignment id="alignment" dataType="nucleotide">
		<sequence>
			<taxon idref="AAT93388_H1N2_Wisconsin_12_2001.5"/>
			---AAAGTAAAACTACTGGTCCTGTTATGTACATTTACTGCTACATATGCAGACACAATATGTATAGGCTACCATGCCAACAACTCAACCGACACTGTTGACACAGTACTTGAGAAGAATGTGACAGTGACACACTCTGTCAACCTACTTGAGGACAGTCACAATGGAAAACTATGTCTACTAAAAGGAATAGCCCCACTACAATTGGGTAATTGCAGCGTTGCCGGATGGATCTTAGGAAACCCAGAATGCGAATTACTGATTTCCAAGGAATCATGGTCCTACATTGTAGAAACACCAAATCCTGAGAATGGAACATGTTACCCAGGGTACTTCGCCGACTATGAGGAGCTAAGGGAGCAATTGAGTTCAGTATCTTCATTTGAGAGATTCGAAATATTCCCCAAAGAAAGCTCATGGCCCAACCACACCGTAACCGGAGTATCAGCATCATGCTCCCATAATGGGAAAAGCAGTTTTTACAGAAATTTGCTATGGCTGACGGGGAAAAATGGTTTGTACCCAAACCTGAGCAAGTCCTATGCAAACAACAAAGAGAAAGAAGTCCTTGTACTATGGGGTGTTCATCACCCGCCTAACATAGGGAACCAAAGGACCCTCTATAATACAGAAAATGCTTATGTCTCTGTAGTGTCTTCACATTATAGCAGAAGATTCACCCCAGAAATAGCCAAAAGACCCAAAGTAAGAGATCAGGAAGGAAGAATCAACTACTACTGGACTCTGCTGGAACCCGGGGATACAATAATATTTGAGGCAAATGGAAATCTAATAGCGCCATGGTATGCTTTCGCACTGAGTAGAGGCTTTGGATCAGGAATCATCA
		</sequence>
		<sequence>
			<taxon idref="AAY78939_H1N2_New York_78_2002.014"/>
			ATGAAAGTAAAACTACTGATCCTGTTATGTACATTTACAGCTACATATGCAGACACAATATGTATAGGCTACCATGCCAACAACTCAACCGACACTGTTGACACAGTACTTGAGAAGAATGTGACAGTGACACACTCTGTCAACCTACTTGAGGACAGTCACAATGGAAAACTATGTCTACTAAAAGGAATAGCCCCCCTACAATTGGGTAATTGCAGCGTTGCCGGATGGATCTTAGGAAACCCAGAATGCGAATTACTGATTTCCAAGGAATCATGGTCCTACATTGTAGAAACACCAAATCCTGAGAATGGAACATGTTACCCAGGGTATTTCGCCGACTATGAGGAGCTAAGGGAGCAATTGAGTTCAGTATCTTCATTTGAGAGATTCGAAATATTCCCCAAAGAAAGCTCATGGCCCAACCACACCGTAACCGGAGTATCAGCATCATGCTCCCATAATGGGAAAAGCAGTTTTTACAGAAATTTGCTATGGCTGACGGGGAAGAATGGTTTGTACCCAAACCTGAGCAAGTCCTATGCAAACAACAAAGAGAAAGAAGTCCTTATACTATGGGGTGTTCATCACCCGCCTAACATAGGGGACCAAAGGACCCTCTATCATACAGAAAATGCTTATGTCTCTGTAGTGTCTTCACATTATAGCAGAAGATTCACCCCAGAAATAACCAAAAGGCCCAAAGTAAGAGATCAGGAAGGAAGAATCAACTACTACTGGACTCTGCTGGAACCCGGGGATACAATAATATTTGAGGCAAATGGAAATCTAATAGCGCCATGGTATGCTTTCGCACTGAGTAGAGGCTTTGGATCAGGAATCATCA
		</sequence>
		<sequence>
			<taxon idref="AAZ74374_H1N2_New York_296_2003.027"/>
			ATGAAAGTAAAACTACTGATCCTGTTATGTACATTTACAGCTACATATGCAGACACAATATGTATAGGCTACCATGCCAACAACTCAACCGACACTGTTGACACAGTACTTGAGAAAAATGTGACAGTGACACACTCTGTCAACCTACTTGAGGACAGTCACAATGGAAAACTGTGCCTACTAAAAGGAATAGCCCCCCTACAATTGGGTAATTGCAGCGTTGCCGGATGGATCTTAGGAAACCCAGAATGCGAATTACTGATTTCCAAGGAATCATGGTCCTACATTGTAGAAACACCAAATCCTGAGAATGGAGCATGTTACCCAGGGTATTTCGCCGACTATGAGGAGCTAAGGGAGCAATTGAGTTCAGTATCTTCATTTGAGAGATTCGAAATATTCCCCAAAGAAAGCTCATGGCCCAACCACACCGTAACCGGAGTATCAGCATCATGCTCCCATAATGGGAAAAGCAGTTTTTACAGAAATTTGCTGTGGCTGACGGGGAAGAATGGTTTGTACCCAAACCTGAGCAAGTCCTATGCAAACAACAAAGAGAAAGAAGTCCTTATACTATGGGGTGTTCATCACCCGCCTAACATAGGGGACCAAAGGACCCTCTATCACACAGAAAATGCTTATGTCTCTGTAGTGTCTTCACATTATGGCAGAAGATTCACCCCAGAAATAACCAAAAGGCCCAAAGTAAGAGATCAGGAAGGAAGAATCAACTACTACTGGACTCTGCTGGAACCCGGGGATACAATAATATTTGAGGCAAATGGAAATCTAATAGCGCCATGGTATGCTTTCGCACTGAGTAGAGGCTTTGGATCAGGAATCATCA
		</sequence>
		<sequence>
			<taxon idref="AAZ79538_H1N2_New York_209_2003.033"/>
			ATGAAAGTAAAACTACTGATCCTGTTATGTACATTTACAGCTACATATGCAGACACAATATGTATAGGCTACCATGCCAACAACTCAACCGACACTGTTGACACAGTACTTGAGAAGAATGTGACAGTGACACACTCTGTCAACCTACTTGAGGACAGTCACAATGGAAAACTGTGCCTACTAAAAGGAATAGCCCCCCTACAATTGGGTAATTGCAGCGTTGCCGGATGGATCTTAGGAAACCCAGAATGCGAATTACTGATTTCCAAGGAATCATGGTCCTACATTGTAGAAACACCAAATCCTGAGAATGGAGCATGTTACCCAGGGTATTTCGCCGACTATGAGGAGCTAAGGGAGCAATTGAGTTCAGTATCTTCATTTGAGAGATTCGAAATATTCCCCAAAGAAAGCTCATGGCCCAACCACACCGTAACCGGAGTATCAGCATCATGCTCCCATAATGGGAAAAGCAGTTTTTACAGAAATTTGCTATGGCTGACGGGGAAGAATGGTTTGTACCCAAACCTGAGCAAGTCCTATGCAAACAACAAAGAGAAAGAAGTCCTTATACTATGGGGTGTTCATCACCCGCCTAACATAGGGAACCAAAGGACCCTCTATCACACAGAAAATGCTTATGTCTCTGTAGTGTCTTCACATTATAGCAGAAGATTCACCCCAGAAATAACCAAAAGGCCCAAAGTAAGAGATCAGGAAGGAAGAATCAACTACTACTGGACTCTGCTGGAACCCGGGGATACAATAATATTTGAGGCAAATGGAAATCTAATAGCGCCATGGTATGCTTTCGCACTGAGTAGAGGCTTTGGATCAGGAATCATCA
		</sequence>
		<sequence>
			<taxon idref="AAZ79549_H1N2_New York_300_2003.044"/>
			ATGAAAGTAAAACTACTGATCCTGTTATGTACATTTACAGCTACATATGCAGACACAATATGTATAGGCTACCATGCCAACAACTCAACCGACACTGTTGACACAGTACTTGAGAAGAATGTGACAGTGACACACTCTGTCAACCTACTTGAGGACAGTCACAATGGAAAACTGTGCCTACTAAAAGGGATAGCCCCCCTACAATTGGGTAATTGCAGCGTTGCCGGATGGATCTTAGGAAACCCAGAATGCGAATTACTGATTTCCAAGGAATCATGGTCCTACATTGTAGAAACACCAAATCCTGAGAATGGAGCATGTTACCCAGGGTATTTCGCCGACTATGAGGAGCTAAGGGAGCAATTGAGTTCAGTATCTTCATTTGAGAGATTCGAAATATTCCCCAAAGAAAGCTCATGGCCCAACCACACCGTAACCGGAGTATCAGCATCATGCTCCCATAATGGGAAAAGCAGTTTTTACAGAAATTTGCTATGGCTGACGGGGAAGAATGGTTTGTACCCAAACCTGAGCAAATCCTATGCAAACAACAAAGAGAAAGAAGTCCTTATACTATGGGGTGTTCATCACCCGCCTAACATAGGGAACCAAAGGACCCTCTATCACACAGAAAATGCTTATGTCTCTGTAGTGTCTTCACATTATAGCAGAAGATTCACCCCAGAAATAACCAAAAGGCCCAAAGTAAGAGATCAGGAAGGAAGAATCAACTACTACTGGACTCTGCTGGAACCCGGGGATACAATAATATTTGAGGCAAATGGAAATCTAATAGCGCCATGGTATGCTTTCGCACTGAGTAGAGGCTTTGGATCAGGAATCATCA
		</sequence>
		<sequence>
			<taxon idref="AAZ83253 A_New York_220_2002.990"/>
			ATGAAAGTAAAACTACTGGTTCTGTTATGTACATTTACAGCTACATATGCAGACACAATATGTATAGGCTACCATGCCAACAACTCAACCGACACTGTTGACACAGTACTTGAGAAGAATGTGACAGTGACACACTCTGTCAACCTACTTGAGGACAGTCACAATGGAAAACTATGTCTACTAAAAGGAATAGCCCCACTACAATTGGGTAATTGCAGCGTTGCCGGATGGATCTTAGGAAACCCAGAATGCGAATTACTGATTTCCAAGGAATCATGGTCCTACATTGTAGAAACACCAAATCCTGAAAATGGAACATGTTACCCAGGGTATTTCGCCGACTATGAGGAACTGAGGGAGCAATTGAGTTCAGTATCTTCATTTGAGAGGTTCGAAATATTCCCCAAAGAGAGCTCATGGCCCAACCACACCGTAACCGGAGTATCAGCATCATGCTCCCATAACGGGAAAAGCAGTTTTTACAGAAATTTGCTATGGCTGACGGGGAAGAATGGTTTGTACCCAAACCTGAGCAAGTCCTATGCAAACAACAAAGAGAAAGAAGTCCTTGTACTATGGGGTGTTCATCACCCGCCTAACATAGGGGACCAAAGGGCCCTCTATCATACAGAAAATGCTTATATCTCTGTAGTGTCTTCACATTATAGCAGAAGATTCACCCCAGAAATAGCCAAAAGACCCAAGGTAAGAGATCAGGAAGGAAGAATCAACTACTACTGGACTCTGCTGGAACCCGGGGATACAATAATATTTGAGGCAAATGGAAATCTAATAGCGCCAAGGTATGCTTTCGCACTGAGTAGAGGCTTTGGATCAGGAATCATCA
		</sequence>
		<sequence>
			<taxon idref="AAZ83977 A_New York_227_2003.236"/>
			---AAAGTAAAACTACTGGTTCTGTTATGTACATTTACAGCTACATATGCAGACACAATATGTATAGGCTACCATGCCAACAACTCAACCGACACTGTTGACACAGTACTTGAGAAGAATGTGACAGTGACACACTCTGTCAACCTACTTGAGGACAGTCACAATGGAAAACTATGTCTACTAAAAGGAATAGCCCCACTACAATTGGGTAATTGCAGCGTTGCCGGATGGATCTTAGGAAACCCAGAATGCGAATTACTGATTTCCAAGGAATCATGGTCCTACATTGTAGAAACACCAAATCCTGAGAATGGAACATGTTACCCAGGGTATTTCGCCGACTATGAGGAACTGAGGGAGCAATTGAGTTCAGTATCTTCATTTGAGAGGTTCGAAATATTCCCCAAAGAGAGCTCATGGCCCAACCACACCGTAACCGGAGTATCAGCATCATGCTCCCATAACGGGAAAAGCAGTTTTTACAGAAATTTGCTATGGCTGACGGGGAAGAATGGTTTGTACCCAAACCTGAGCAAGTCCTATGCAAACAACAAAGAGAAAGAAGTCCTTGTACTATGGGGTGTTCATCACCCGCCTAACATAGGGGACCAAAGGGCCCTCTATCATACAGAAAATGCTTATGTCTCTGTAGTGTCTTCACATTATAGCAGAAGATTCACCCCAGAAATAGCCAAAAGACCCAAGGTGAGAGATCAGGAAGGAAGAATCAACTACTACTGGACTCTGCTGGAACCCGGGGATACAATAATATTTGAGGCAAATGGAAATCTAATAGCGCCAAGGTATGCTTTCGCACTGAGTAGAGGCTTTGGATCAGGAATCATCA
		</sequence>
		<sequence>
			<taxon idref="ABA06510_H1N2_New York_231_2003.014"/>
			ATGAAAGTAAAACTACTGATCCTGTTATGTACATTTACAGCTACATATGCAGACACAATATGTATAGGCTACCATGCCAACAACTCAACCGACACTGTTGACACAGTACTTGAGAAGAATGTGACAGTGACACACTCTGTCAACCTACTTGAGGACAGTCACAATGGAAAACTGTGCCTACTAAAAGGAATAGCCCCCCTACAATTGGGTAATTGCAGCGTTGCCGGATGGATCTTAGGAAACCCAGAATGCGAATTACTGATTGCCAAGGAATCATGGTCCTACATTGTAGAAACACCAAATCCTGAGAATGGAGCATGTTACCCAGGGTATTTCGCCGACTATGAGGAGCTAAGGGAGCAATTGAGTTCAGTATCTTCATTTGAGAGATTCGAAATATTCCCCAAAGAAAGCTCATGGCCCAACCACACCGTAACCGGAGTATCAGCATCATGCTCCCATAATGGGAAAAGCAGTTTTTACAGAAATTTGCTATGGCTGACGGGGAAGAATGGTTTGTACCCAAACCTGAGCAAGTCCTATGCAAACAACAAAGAGAAAGAAGTCCTTATACTATGGGGTGTTCATCACCCGCCTAACATAGGGGACCAAAGGACCCTCTATCACACAGAAAATGCTTATGTCTCTGTAGTGTCTTCACATTATAGCAGAAGATTCACCCCAGAAATAACCAAAAGGCCCAAAGTAAGAGATCAGGAAGGAAGAATCAACTACTACTGGACTCTGCTGGAACCCGGGGATACAATAATATTTGAGGCAAATGGAAATCTAATAGCGCCATGGTATGCTTTCGCACTGAGTAGAGGCTTTGGATCAGGAATCATCA
		</sequence>
		<sequence>
			<taxon idref="ABA06542_H1N2_New York_294_2003.082"/>
			ATGAAAGTAAAACTACTGATCCTGTTATGTACATTTACAGCTACATATGCAGACACAATATGTATAGGCTACCATGCCAACAACTCAACCGACACTGTTGACACAGTACTTGAGAAGAATGTGACAGTGACACACTCTGTCAACCTACTTGAGGACAGTCACAATGGAAAACTGTGCCTACTAAAAGGAATAGCCCCCCTACAATTGGGTAATTGCAGCGTTGCCGGATGGATCTTAGGAAACCCAGAATGCGAATTACTGATTTCCAAGGAATCATGGTCCTACATTGTAGAAACACCAAATCCTGAGAATGGAGCATGTTACCCAGGGTATTTCGCCGACTATGAGGAGCTAAGGGAGCAATTGAGTTCAGTATCTTCATTTGAGAGATTCGAAATATTCCCCAAAGAAAGCTCATGGCCCAACCACACCGTAACCGGAGTATCAGCATCATGCTCCCATAATGGGAAAAGCAGTTTTTACAGAAATTTGCTATGGCTGACGGGGAAGAATGGTTTGTACCCAAACCTGAGCAAGTCCTATGCAAACAACAAAGAGAAAGAAGTCCTTATACTATGGGGTGTTCATCACCCGCCTAACATAGGGGACCAAAGGACCCTCTATCACACAGAAAATGCTTATGTCTCTGTAGTGTCTTCACATTATAGCAGAAGATTCACCCCAGAAATAACCAAAAGGCCCAAAGTAAGAGATCAGGAAGGAAGAATCAACTACTACTGGACTCTGCTGGAACCCGGGGATACAATAATATTTGAGGCAAATGGAAATCTAATAGCGCCATGGTATGCTTTCGCACTGAGTAGAGGCTTTGGATCAGGAATCATCA
		</sequence>
		<sequence>
			<taxon idref="ABA08475 A_New York_230_2003.074"/>
			ATGAAAGTAAAACTACTGGTTCTGTTATGTACATTTACAGCTACATATGCAGACACAATATGTATAGGCTACCATGCCAACAACTCAACCGACACTGTTGACACAGTACTTGAGAAGAATGTGACAGTGACACACTCTGTCAACCTACTTGAGGACAGTCACAATGGAAAACTATGTCTACTAAAAGGAATAGCCCCACTACAATTGGGTAATTGCAGCGTTGCCGGATGGATCTTAGGAAACCCAGAATGCGAATTACTGATTTCCAAGGAATCATGGTCCTACATTGTAGAAACACCAAATCCTGAGAATGGAACATGTTACCCAGGGTATTTCGCCGACTATGAGGAACTGAGGGAGCAATTGAGTTCAGTATCTTCATTTGAGAGGTTCGAAATATTCCCCAAAGAGAGCTCATGGCCCAACCACACCGTAACCGGAGTATCAGCATCATGCTCCCATAACGGGAAAAGCAGTTTTTACAAAAATTTGCTATGGCTGACGGGGAAGAATGGTTTGTACCCAAACCTGAGCAAGTCCTATGCAAACAACAAAGAGAAAGAAGTCCTTGTACTATGGGGTGTTCATCACCCGCCTAACATAGGGGACCAAAGGGCCCTCTATCATACAGAAAATGCTTATGTCTCTGTAGTGTCTTCACATTATAGCAGAAGATTCACCCCAGAAATAGCCAAAAGACCCAAGGTGAGAGATCAGGAAGGAAGAATCAACTACTACTGGACTCTGCTGGAACCCGGGGATACAATAATATTTGAGGCAAATGGAAATCTAATAGCGCCAAGGTATGCTTTCGCACTGAGTAGAGGCTTTGGATCAGGAATCATCA
		</sequence>
		<sequence>
			<taxon idref="ABA08497 A_New York_234_2000.968"/>
			---AAAGCAAAACTACTGGTCCTGTTATGTACATTTACAGCTACATACGCAGACACAATATGTATAGGCTACCATGCCAACAACTCAACCGACACTGTTGACACAGTACTTGAGAAGAATGTGACAGTGACACACTCTGTCAACCTACTTGAGGACAGTCACAATGGAAAACTATGTCTACTAAAAGGAATAGCCCCACTACAATTGGGTAATTGCAGCGTTGCCGGATGGATCTTAGGAAACCCAGAATGCGAATTACTGATTTCCAAGGAATCATGGTCCTACATTGTAGAAACACCAAATCCCGAGAATGGAACATGTTACCCAGGGTATTTCGCCGACTATGAGGAACTGAGGGAGCAATTGAGTTCAGTATCTTCATTTGAGAGATTCGAAATATTCCCCAAAGGAAGCTCATGGCCCAACCACACCGTAACCGGAGTATCAGCATCATGCTCCCATAATGGGGAAAGCAGTTTTTACAGAAATTTGCTATGGCTGACGGGGAAGAATGGTTTGTACCCAAACCTGAGCATGTCCTATGTAAACAACAAAGAGAAAGAAGTCCTTGTGCTATGGGGTGTTCATCACCCACCTAACATAGGGGACCAAAGGGCCCTCTACCATACAGAAAATGCTTATGTCTCTGTAGTGTCTTCACATTATAGCAGAAGATTCACCCCAGAAATAGCCAAAAGACCCAAAGTAAGAGATCAGGAAGGAAGAATCAACTACTACTGGACTCTGCTGGAACCCGGGGACACAATAATATTTGAGGCAAATGGAAATCTAATAGCGCCATGGTATGCTTTCGCACTGAGTAGAGGCTTTGGATCAGGAATCATCA
		</sequence>
		<sequence>
			<taxon idref="ABA08508_H1N2_New York_297_2003.030"/>
			ATGAAAGTAAAACTACTGATCCTGTTATGTACATTTACAGCTACATATGCAGACACAATATGTATAGGCTACCATGCCAACAACTCAACCGACACTGTTGACACAGTACTTGAGAAGAATGTGACAGTGACACACTCTGTCAACCTACTTGAGGACAGTCACAATGGAAAACTGTGCCTACTAAAAGGAATAGCCCCCCTACAATTGGGTAATTGCAGCGTTGCCGGATGGATCTTAGGAAACCCAGAATGCGAATTACTGATTTCCAAGGAATCATGGTCCTACATTGTAGAAACACCAAATCCTGAGAATGGAGCATGTTACCCAGGGTATTTCGCCGACTATGAGGAGCTAAGGGAGCAATTGAGTTCAGTATCTTCATTTGAGAGATTCGAAATATTCCCCAAAGAAAGCTCATGGCCCAACCACACCGTAACCGGAGTATCAGCATCATGCTCCCATAATGGGAAAAGCAGTTTTTACAGAAATTTGCTATGGCTGACGGGGAAGAATGGTTTGTACCCAAACCTGAGCAAGTCCTATGCAAACAACAAAAAGAAAGAAGTCCTCATACTATGGGGTGTTCATCACCCGCCTAACATAGGGGTCCAAAGGACCCTCTATTACACAGAAAATGCTTATGTCTCTGTAGTGTCTTCACATTATAGCAGAAGATTCACCCCAGAAATAACCAAAAGGCCCAAAGTAAGAGATCAGGAAGGAAGAATCAACTACTACTGGACTCTGCTGGAACCCGGGGATACAATAATATTTGAGGCAAATGGAAATCTAATAGCGCCATGGTATGCTTTCGCACTGAGTAGAGGCTTTGGATCAGGAATCATCA
		</sequence>
		<sequence>
			<taxon idref="ABA12696 A_New York_222_2003.033"/>
			ATGAAAGTAAAACTACTGGTTCTGTTATGTACATTTACAGCTACATATGCAGACACAATATGTATAGGCTACCATGCCAACAACTCAACCGACACTGTTGACACAGTACTTGAGAAGAATGTGACAGTGACACACTCTGTCAACCTACTTGAGGACAGTCACAATGGAAAACTATGTCTACTAAAAGGAATAGCCCCACTACAATTGGGTAATTGCAGCGTTGCCGGATGGATCTTAGGAAACCCAGAATGCGAATTACTGATTTCCAAGGAATCATGGTCCTACATTGTAGAAACACCAAATCCTGAGAATGGAACATGTTACCCAGGGTATTTCGCCGACTATGAGGAACTGAGGGAGCAATTGAGTTCAGTATCTTCATTTGAGAGGTTCGAAATATTCCCCAAAGAGAGCTCATGGCCCAACCACACCGTAACCGGAGTATCAGCATCATGCTCCCATAACGGGAAAAGCAGTTTTTACAGAAATTTGCTATGGCTGACGGGGAAGAATGGTTTGTACCCAAACCTGAGCAAGTCCTATGCAAACAACAAAGAGAAAGAAGTCCTTGTACTATGGGGTGTTCATCACCCGCCTAACATAGGGGACCAAAGGGCCCTCTATCATACAGAAAATGCTTATGTCTCTGTAGTGTCTTCACATTATAGCAGAAGATTCACCCCAGAAATAGCCAAAAGACCCAAGGTAAGAGATCAGGAAGGAAGAATCAACTACTACTGGACTCTGCTGGAACCCGGGGATACAATAATATTTGAGGCAAATGGAAATCTAATAGCGCCAAGGTATGCTTTCGCACTGAGTAGAGGCTTTGGATCAGGAATCATCA
		</sequence>
		<sequence>
			<taxon idref="ABA12707 A_New York_223_2003.041"/>
			ATGAAAGTAAAACTACTGGTTCTGTTATGTACATTTACAGCTACATATGCAGACACAATATGTATAGGCTACCATGCCAACAACTCAACCGACACTGTTGACACAGTACTTGAGAAGAATGTGACAGTGACACACTCTGTCAACCTACTTGAGGACAGTCACAATGGAAAACTATGTCTACTAAAAGGAATAGCCCCACTACAATTGGGTAATTGCAGCGTTGCCGGATGGATCTTAGGAAACCCAGAATGCGAATTACTGATTTCCAAGGAATCATGGTCCTACATTGTAGAAACACCAAATCCTGAGAATGGAACATGTTACCCAGGGTATTTCGCCGACTATGAGGAACTGAGGGAGCAATTGAGTTCAGTATCTTCATTTGAGAGGTTCGAAATATTCCCCAAAGAGAGCTCATGGCCCAATCACACCGTAACCGGAGTATCAGCATCATGCTCCCATAACGGGAAAAGCAGTTTTTACAGAAATTTGCTATGGCTGACGGGGAAGAATGGTTTGTACCCAAACCTGAGCAAGTCCTATGCAAACAACAAAGAGAAAGAAGTCCTTGTACTATGGGGTGTTCATCACCCGCCTAACATAGGGGACCAAAGGGCCCTCTATCATACAGAAAATGCTTATGTCTCTGTAGTGTCTTCACATTATAGCAGAAGATTCACCCCAGAAATAGCCAAAAGACCCAAGGTGAGAGATCAGGAAGGAAGAATCAACTACTACTGGACTCTGCTGGAACCCGGGGATACAATAATATTTGAGGCAAATGGAAATCTAATAGCGCCAAGGTATGCTTTCGCACTGAGTAGAGGCTTTGGATCAGGAATCATCA
		</sequence>
		<sequence>
			<taxon idref="ABA12729 A_New York_348_2003.160"/>
			ATGAAAGTAAAACTACTGGTTCTGTTATGTACATTTACAGCTACATATGCAGACACAATATGTATAGGCTACCATGCCAACAACTCAACCGACACTGTTGACACAGTACTTGAGAAGAATGTGACAGTGACACACTCTGTCAACCTACTTGAGGACAGTCACAATGGAAAACTATGTCTACTAAAAGGAATAGCCCCACTACAATTGGGTAATTGCAGCGTTGCCGGATGGATCTTAGGAAACCCAGAATGCGAATTACTGATTTCCAAGGAATCATGGTCCTACATTGTAGAAACACCAAATCCTGAAAATGGAACATGTTACCCAGGGTATTTCGCCGACTATGAGGAACTGAGGGAGCAATTGAGTTCAGTATCTTCATTTGAGAGGTTCGAAATATTCCCCAAAGAGAGCTCATGGCCCAACCACACCGTAACCGGAGTATCAGCATCATGCTCCCATAACGGGAAAAGCAGTTTTTACAGAAATTTGCTATGGCTGACGGGGAAGAATGGTTTGTACCCAAACCTGAGCAAGTCCTATGCAAACAACAAAGAGAAAGAAGTCCTTGTACTATGGGGTGTTCATCACCCGCCTAACATAGGGGACCAAAGGGCCCTCTATCATACAGAAAATGCTTATATCTCTGTAGTGTCTTCACATTATAGCAGAAGATTCACCCCAGAAATAGCCAAAAGACCCAAGGTAAGAGATCAGGAAGGAAGAATCAACTACTACTGGACTCTGCTGGAACCCGGGGATACAATAATATTTGAGGCAAATGGAAATCTAATAGCGCCAAGGTATGCTTTCGCACTGAGTAGAGGCTTTGGATCAGGAATCATCA
		</sequence>
		<sequence>
			<taxon idref="ABA18145 A_New York_399_2003.060"/>
			ATGAAAGTAAAACTACTGGTTCTGTTATGTACATTTACAGCTACATATGCAGACACAATATGTATAGGCTACCATGCCAACAACTCAACCGATACTGTTGACACAGTACTTGAGAAGAATGTGACAGTGACACACTCTGTCAACCTACTTGAGGACAGTCACAATGGAAAACTATGTCTACTAAAAGGAATAGCCCCACTACAATTGGGTAATTGCAGCGTTGCCGGATGGATCTTAGGAAACCCAGAATGCGAATTACTGATTTCCAAGGAATCATGGTCCTACATTGTAGAAACACCAAATCCTGAGAATGGAACATGTTACCCAGGGTATTTCGCCGACTATGAGGAACTGAGGGAGCAATTGAGTTCAGTATCTTCATTTGAGAGGTTCGAAATATTCCCCAAAGAGAGCTCATGGCCCAACCACACCGTAACCGGAGTATCAGCATCATGCTCCCATAACGGGAAAAGCAGTTTTTACAGAAATTTGCTATGGCTGACGGGGAAGAATGGTTTGTACCCAAACCTGAGCAAGTCCTATGCAAACAACAAAGAGAAAGAAGTCCTTGTACTATGGGGTGTTCATCACCCGCCTAACATAGGGGACCAAAGGGCCCTCTATCATACAGAAAATGCTTATGTCTCTGTAGTGTCTTCACATTATAGCAGAAGATTCACCCCAGAAATAGCCAAAAGACCCAAGGTGAGAGATCAGGAAGGAAGAATCAACTACTACTGGACTCTGCTGGAACCCGGGGATACAATAATATTTGAGGCAAATGGAAATCTAATAGCGCCAAGGTATGCTTTCGCACTGAGTAGAGGCTTTGGATCAGGAATCATCA
		</sequence>
		<sequence>
			<taxon idref="ABA42247 A_New York_221_2003.225"/>
			ATGAAAGTAAAACTACTGGTTCTGTTATGTACATTTACAGCTACATATGCAGACACAATATGTATAGGCTACCATGCCAACAACTCAACCGACACTGTTGACACAGTACTTGAGAAGAATGTGACAGTGACACACTCTGTCAACCTACTTGAGGACAGTCACAATGGAAAACTATGTCTACTAAAAGGAATAGCCCCATTACAATTGGGTAATTGCAGCGTTGCCGGATGGATCTTAGGAAACCCAGAATGCGAATTACTGATTTCCAAGGAATCATGGTCCTACATTGTAGAAACACCAAATCCTGAGAATGGAACATGTTACCCAGGGTATTTCGCCGACTATGAGGAACTGAGGGAGCAATTGAGTTCAGTATCTTCATTTGAGAGGTTCGAAATATTCCCCAAAGAGAGCTCATGGCCCAACCACACCGTAACCGGAGTATCAGCATCATGCTCCCATAACGGGAAAAGCAGTTTTTACAAAAATTTGCTATGGCTGACGGGGAAGAATGGTTTGTACCCAAACCTGAGCAAGTCCTATGCAAACAACAAAGAGAAAGAAGTCCTTGTACTATGGGGTGTTCATCACCCGCCTAACATAGGGGACCAAAGGGCCCTCTATCATACAGAAAATGCTTATGTCTCTGTAGTGTCTTCACATTATAGCAGAAGATTCACCCCAGAAATAGCCAAAAGACCCAAGGTGAGAGATCAGGAAGGAAGAATCAACTACTACTGGACTCTGCTGGAACCCGGGGATACAATAATATTTGAGGCAAATGGAAATCTAATAGCGCCAAGGTATGCTTTCGCACTGAGTAGAGGCTTTGGATCAGGAATCATCA
		</sequence>
		<sequence>
			<taxon idref="ABA42280_H1N2_New York_226_2003.019"/>
			ATGAAAGTAAAACTACTGATCCTGTTATGTACATTTACAGCTACATATGCAGACACAATATGTATAGGCTACCATGCCAACAACTCAACCGACACTGTTGACACAGTACTTGAGAAGAATGTGACAGTGACACACTCTGTCAACCTACTTGAGGACAGTCACAATGGAAAACTGTGCCTACTAAAAGGAATAGCCCCCCTACAATTGGGTAATTGCAGCGTTGCCGGATGGATCTTAGGAAACCCAGAATGCGAATTACTGATTTCCAAGGAATCATGGTCCTACATTGTAGAAACACCAAATCCTGAGAATGGAGCATGTTACCCAGGGTATTTCGCCGACTATGAGGAGCTAAGGGAGCAATTGAGTTCAGTATCTTCATTTGAGAGATTCGAAATATTCCCCAAAGAAAGCTCATGGCCCAACCACACCGTAACCGGAGTATCAGCATCATGCTCCCATAATGGGAAAAGCAGTTTTTACAGAAATTTGCTATGGCTGACGGGGAAGAATGGTTTGTACCCAAACCTGAGCAAGTCCTATGCAAACAACAAAGAGAAAGAAGTCCTTATACTATGGGGTGTTCATCACCCGCCTAACATAGGGGACCAAAGGACCCTCTATCACACAGAAAATGCTTATGTCTCTGTAGTGTCTTCACATTATAGCAGAAGATTCACCCCAGAAATAACCAAAAGGCCCAAAGTAAGAGATCAGGAAGGAAGAATCAACTACTACTGGACTCTGCTGGAACCCGGGGATACAATAATATTTGAGGCAAATGGAAATCTAATAGCGCCATGGTATGCTTTCGCACTGAGTAGAGGCTTTGGATCAGGAATCATCA
		</sequence>
		<sequence>
			<taxon idref="ABA87057 A_New York_228_2003.038"/>
			---AAAGTAAAACTACTGGTTCTGTTATGTACATTTACAGCTACATATGCAGACACAATATGTATAGGCTACCATGCCAACAACTCAACCGACACTGTTGACACAGTACTTGAGAAGAATGTGACAGTGACACACTCTGTCAACCTACTTGAGGACAGTCACAATGGAAAACTATGTCTACTAAAAGGAATAGCCCCACTACAATTGGGTAATTGCAGCGTTGCCGGATGGATCTTAGGAAACCCAGAATGCGAATTACTGATTTCCAAGGAATCATGGTCCTACATTGTAGAAACACCAAATCCTGAGAATGGAACATGTTACCCAGGGTATTTCGCCGACTATGAGGAACTGAGGGAGCAATTGAGTTCAGTATCTTCATTTGAGAGGTTCGAAATATTCCCCAAAGAGAGCTCATGGCCCAACCACACCGTAACCGGAGTATCAGCATCATGCTCCCATAACGGGAAAAGCAGCTTTTACAGAAATTTGCTATGGCTGACGGGGAAGAATGGTTTGTACCCAAACCTGAGCAAGTCCTATGCAAACAACAAAGAGAAAGAAGTCCTTGTACTATGGGGTGTTCATCACCCGCCTAACATAGGGGACCAAAGGGCCCTCTATCATACAGAAAATGCTTATGTCTCTGTAGTGTCTTCACATTATAGCAGAAGATTCACCCCAGAAATAGCCAAAAGACCCAAGGTGAGAGATCAGGAAGGAAGAATCAACTACTACTGGACTCTGCTGGAACCCGGGGATACAATAATATTTGAGGCAAATGGAAATCTAATAGCGCCAAGGTATGCTTTCGCACTGAGTAGAGGCTTTGGATCAGGAATCATCA
		</sequence>
		<sequence>
			<taxon idref="ABA87080 A_New York_291_2002.977"/>
			ATGAAAGTAAAACTACTGGTCCTGTTATGTACATTTACAGCTACATATGCAGACACAATATGTATAGGCTACCATGCCAACAACTCAACCGACACTGTTGACACAGTACTTGAGAAGAATGTGACAGTGACACACTCTGTCAACCTACTTGAGGACAGTCACAATGGAAAACTATGTCTACTAAAAGGAATAGCCCCACTACAATTGGGTAATTGCAGCGTTGCCGGATGGATCTTAGGAAACCCAGAATGCGAATTACTGATTTCCAAGGAATCATGGTCCTACATTATAGAAACACCAAATCCTGAGAATGGAACATGTTACCCAGGGTATTTCGCCGACTATGAGGAACTGAGGGAGCAATTGAGTTCAGTATCTTCATTTGAGAGGTTCGAAATATTCCCCAAAGAAAGCTCATGGCCCAACCACACCGTAACCGGAGTATCAGCATCATGCTCCCATAATGGGAAAAGCAGTTTTTACAGAAATTTGCTATGGCTGACGGGGAAGAATGGTTTGTACCCAAACCTGAGCAAGTCCTATGCAAACAACAAAGAGAAAGAAGTCCTTGTACTATGGGGTGTTCATCACCCGCCTAACATGGGGGACCAAAGGGCCCTCTATCATACAGAAAATGCTTATGTCTCTGTAGTGTCTTCACATTATAGCAGAAGATTCACCCCAGAAATAGCCAAAAGACCCAAAGTAAGAGATCAGGAAGGAAGAATCAACTACTACTGGACTCTGCTGGAACCCGGGGATACAATAATATTTGAGGCAAATGGAAATCTAATAGCGCCAAGGTATGCTTTCGCACTGAGTAGAGGCTTTGGATCAGGAATCATCA
		</sequence>
		<sequence>
			<taxon idref="ABB02781_H1N2_New York_217_2002.074"/>
			ATGAAAGTAAAACTACTGATCCTGTTATGTACATTTACAGCTACATATGCAGACACAATATGTATAGGCTACCATGCCAACAACTCAACCGACACTGTTGACACAGTACTTGAGAAGAATGTGACAGTGACACACTCTGTCAACCTACTTGAGGACAGTCACAATGGAAAACTGTGCCTACTAAAAGGAATAGCCCCCCTACAATTGGGTAATTGCAGCGTTGCCGGATGGATCTTAGGAAACCCAGAATGCGAATTACTGATTTCCAAGGAATCATGGTCCTACATTGTAGAAACACCAAATCCTGAGAATGGAGCATGTTACCCAGGGTATTTCGCCGACTATGAGGAGCTAAGGGAGCAATTGAGTTCAGTATCTTCATTTGAGAGATTCGAAATATTCCCCAAAGAAAGCTCATGGCCCAACCACACCGTAACCGGAGTATCAGCATCATGCTCCCATAATGGGAAAAGCAGTTTTTACAGAAATTTGCTATGGCTGACGGGGAAGAATGGTTTGTACCCAAACCTGAGCAAGTCCTATGCAAACAACAAAGAGAAAGAAGTCCTTATACTATGGGGTGTTCATCACCCGCCTAACATAGGGGACCAAAGGACCCTCTATCACACAGAAAATGCTTATGTCTCTGTAGTGTCTTCACATTATAGCAGAAGATTCACCCCAGAAATAACCAAAAGGCCCAAAGTAAGAGATCAGGAAGGAAGAATCAACTACTACTGGACTCTGCTGGAACCCGGGGATACAATAATATTTGAGGCAAATGGAAATCTAATAGCGCCATGGTATGCTTTCGCACTGAGTAGAGGCTTTGGATCAGGAATCATCA
		</sequence>
		<sequence>
			<taxon idref="ABB02792 A_New York_292_2003.181"/>
			ATGAAAGTAAAACTACTGGTTCTGTTATGTACATTTACAGCTACATATGCAGACACAATATGTATAGGCTACCATGCCAACAACTCAACCGACACTGTTGACACAGTACTTGAGAAGAATGTGACAGTGACACACTCTGTCAACCTACTTGAGGACAGTCACAATGGAAAACTATGTCTACTAAAAGGAATAGCCCCACTACAATTGGGTAATTGCAGCGTTGCCGGATGGATCTTAGGAAACCCAGAATGCGAATTACTGATTTCCAAGGAATCATGGTCCTACATTGTAGAAACACCAAATCCTGAAAATGGAACATGTTACCCAGGGTATTTCGCCGACTATGAGGAACTGAGGGAGCAATTGAGTTCAGTATCTTCATTTGAGAGGTTCGAAATATTCCCCAAAGAGAGCTCATGGCCCAACCACACCGTAACCGGAGTATCAGCATCATGCTCCCATAACGGGAAAAGCAGTTTTTACAGAAATTTGCTATGGCTGACGGGGAAGAATGGTTTGTACCCAAACCTGAGCAAGTCCTATGCAAACAACAAAGAGAAAGAAGTCCTTGTACTATGGGGTGTTCATCACCCGCCTAACATAGGGGACCAAAGGGCCCTCTATCATACAGAAAATGCTTATATCTCTGTAGTGTCTTCACATTATAGCAGAAGATTCACCCCAGAAATAGCCAAAAGACCCAAGGTAAGAGATCAGGAAGGAAGAATCAACTACTACTGGACTCTGCTGGAACCCGGGGATACAATAATATTTGAGGCAAATGGAAATCTAATAGCGCCAAGGTATGCTTTCGCACTGAGTAGAGGCTTTGGATCAGGAATCATCA
		</sequence>
		<sequence>
			<taxon idref="ABB02803 A_New York_293_2003.077"/>
			ATGAAAGTAAAACTACTGGTTCTGTTATGTACATTTACAGCTACATATGCAGACACAATATGTATAGGCTACCATGCCAACAACTCAACCGATACTGTTGACACAGTACTTGAGAAGAATGTGACAGTGACACACTCTGTCAACCTACTTGAGGACAGTCACAATGGAAAACTATGTCTACTAAAAGGAATAGCCCCACTACAATTGGGTAATTGCAGCGTTGCCGGATGGATCTTAGGAAACCCAGAATGCGAATTACTGATTTCCAAGGAATCATGGTCCTACATTGTAGAAACACCAAATCCTGAGAATGGAACATGTTACCCAGGGTATTTCGCCGACTATGAGGAACTGAGGGAGCAATTGAGTTCAGTATCTTCATTTGAGAGGTTCGAAATATTCCCCAAAGAGAGCTCATGGCCCAACCACACCGTAACCGGAGTATCAGCATCATGCTCCCATAACGGGAAAAGCAGTTTTTACAGAAATTTGCTATGGCTGACGGGGAAGAATGGTTTGTACCCAAACCTGAGCAAGTCCTATGCAAACAACAAAGAGAAAGAAGTCCTTGTACTATGGGGTGTTCATCACCCGCCTAACATAGGGGACCAAAGGGCCCTCTATCATACAGAAAATGCTTATGTCTCTGTAGTGTCTTCACATTATAGCAGAAGATTCACCCCAGAAATAGCCAAAAGACCCAAGGTGAGAGATCAGGAAGGAAGAATCAACTACTACTGGACTCTGCTGGAACCCGGGGATACAATAATATTTGAGGCAAATGGAAATCTAATAGCGCCAAGGTATGCTTTCGCACTGAGTAGAGGCTTTGGATCAGGAATCATCA
		</sequence>
		<sequence>
			<taxon idref="ABB03101_H1N2_New York_482_2003.036"/>
			ATGAAAGTAAAACTACTGATCCTGTTATGTACATTTACAGCTACATATGCAGACACAATATGTATAGGCTACCATGCCAACAACTCAACCGACACTGTTGACACAGTACTTGAGAAGAATGTGACAGTGACACACTCTGTCAACCTACTTGAGGACAGTCACAATGGAAAACTGTGCCTACTAAAAGGAATAGCCCCCCTACAATTGGGTAATTGCAGCGTTGCCGGATGGATCTTAGGAAACCCAGAATGCGAATTACTGATTTCCAAGGAATCATGGTCCTACATTGTAGAAACACCAAATCCTGAGAATGGAGCATGTTACCCAGGGTATTTCGCCGACTATGAGGAGCTAAGGGAGCAATTGAGTTCAGTATCTTCATTTGAGAGATTCGAAATATTCCCCAAAAAAAGCTCATGGCCCAACCACACCGTAACCGGAGTATCAGCATCATGCTCCCATAATGGGAAAAGCAGTTTTTACAGAAATTTGCTATGGCTGACGGGGAAGAATGGTTTGTACCCAAACCTGAGCAAGTCCTATGCAAACAACAAAGAGAAAGAAGTCCTTATACTATGGGGTGTTCATCACCCGCCTAACATAGGGGACCAAAGGACCCTCTATCACACAGAAAATGCTTATGTCTCTGTAGTGTCTTCACATTATAGCAGAAGATTCACCCCAGAAATAACCAAAAGGCCCAAAGTAAGAGATCAGGAAGGAAGAATCAACTACTACTGGACTCTGCTGGAACCCGGGGATACAATAATATTTGAGACAAATGGAAATCTAATAGCGCCATGGTATGCTTTCGCACTGAGTAGAGGCTTTGGATCAGGAATCATCA
		</sequence>
		<sequence>
			<taxon idref="ABB03123 A_New York_486_2003.058"/>
			ATGAAAGTAAAACTACTGGTTCTGTTATGTACATTTACAGCTACATATGCAGACACAATATGTATAGGGTACCATGCCAACAACTCAACCGACACTGTTGACACAGTACTTGAGAAGAATGTGACAGTGACACACTTTGTCAACCTACTTGAGGACAGTCACAATGGAAAACTATGTCTACTAAAAGGAATAGCCCCACTACAATTGGGTAATTGCAGCGTTGCCGGATGGATCTTAGGAAACCCAGAATGCGAATTACTGATTTCCAAGGAATCATGGTCCTACATTGTAGAAACACCAAATCCTGAGAATGGAACATGTTACCCAGGGTATTTCGCCGACTATGAGGAACTGAGGGAGCAATTGAGTTCAGTATCTTCATTTGAGAGGTTCGAAATATTCCCCAAAGAGAGCTCATGGCCCAACCACACCGTAACCGGAGTATCAGCATCATGCTCCCATAACGGGAAAAGCAGTTTTTACAGAAATTTGCTATGGCTGACGGGGAAGAATGGTTTGTACCCAAACCTGAGCAAGTCCTATGCAAACAACAAAGAGAAAGAAGTCCTTGTACTATGGGGTGTTCATCACCCGCCTAACATAGGGGACCAAAGGGCCCTCTATCATACAGAAAATGCTTATGTCTCTGTAGTGTCTTCACATTATAGCAGAAGATTCACCCCAGAAATAGCCAAAAGACCCAAGGTGAGAGATCAGGAAGGAAGAATCAACTACTACTGGACTCTGCTGGAACCCGGGGATACAATAATATTTGAGGCAAATGGAAATCTAATAGCGCCAAGGTATGCTTTCGCACTGAGTAGAGGCTTTGGATCAGGAATCATCA
		</sequence>
		<sequence>
			<taxon idref="ABB03134_H1N2_New York_489_2003.066"/>
			ATGAAAGTAAAACTACTGATCCTGTTATGTACATTTACAGCTACATATGCAGACACAATATGTATAGGCTACCATGCCAACAACTCAACCGACACTGTTGACACAGTACTTGAGAAGAATGTGACAGTGACACACTCTGTCAACCTACTTGAGGACAGTCACAATGGAAAACTATGTCTACTAAAAGGAATAGCCCCCCTACAATTGGGTAATTGCAGCGTTGCCGGATGGATCTTAGGAAACCCAGAATGCGAATTACTGATTTCCAAGGAATCATGGTCCTACATTGTAGAAACACCAAATCCTGAGAATGGAACATGTTACCCAGGGTATTTCGCCGACTATGAGGAGCTAAGGGAGCAATTGAGTTCAGTATCTTCATTTGAGAGATTCGAAATATTCCCCAAAGAAAGCTCATGGCCCAACCACACCGTAACCGGAGTATCAGCATCATGCTCCCATAATGGGAAAAGCAGTTTTTACAGAAATTTGCTATGGCTGACGGAGAAGAATGGTTTGTACCCAACCCTGAGCAAGTCCTATGCAAACAACAAAGAGAAAGAAGTCCTTATACTATGGGGTGTTCATCACCCGCCTAACATAGGGGACCAAAGGACCCTCTATCATACAGAAAATGCTTATGTCTCTGTAGTGTCTTCACATTATAGCAGAAGATTCACCCCAGAAATAACCAAAAGGCCCAAAGTAAGAGATCAGGAAGGAAGAATCAACTACTACTGGACTCTGCTGGAACCCGGGGATACAATAATATTTGAGGCAAATGGAAATCTAATAGCGCCATGGTATGCTTTCGCACTGAGTAGAGGCTTTGGATCAGGAATCATCA
		</sequence>
		<sequence>
			<taxon idref="ABB03145 A_New York_496_2003.152"/>
			ATGAAAGTGAAACTACTGGTTCTGTTATGTACATTTACAGCTACATATGCAGACACAATATGTATAGGCTACCATGCCAACAACTCAACCGACACTGTTGACACAGTACTTGAGAAGAATGTGACAGTGACACACTCTGTCAACCTACTTGAGGACAGTCACAATGGAAAACTATGTCTACTAAAAGGAATAGCCCCACTACAATTGGGTAATTGCAGCGTTGCCGGATGGATCTTAGGAAACCCAGAATGCGAATTACTGATTTCCAAGGAATCATGGTCCTACATTGTAGAAACACCAAATCCTGAGAATGGAACATGTTACCCAGGGTATTTCGCCGACTATGAGGAACTGAGGGAGCAATTGAGTTCAGTATCTTCATTTGAGAGGTTCGAAATATTCCCCAAAGAGAGCTCATGGCCCAACCACACCGTAACCGGAGTATCAGCATCATGCTCCCATAACGGGAAAAGCAGTTTTTACAGAAATTTGCTATGGCTGACGGGGAAGAATGGTTTGTACCCAAACCTGAGCAAGTCCTATGCAAACAACAAAGAGAAAGAAGTCCTTGTACTATGGGGTGTTCACCACCCGCCTAACATAGGGGACCAAAGGGCCCTCTATCATACAGAAAATGCTTATGTCTCTGTAGTGTCTTCACATTATAGCAGAAGATTCACCCCAGAAATAGCCAAAAGACCCAAGGTGAGAGATCAGGAAGGAAGAATCAACTACTACTGGACTCTGCTGGAACCCGGGGATACAATAATATTTGAGGCAAATGGAAATCTAATAGCGCCAAGGTATGCTTTCGCACTGAGTAGAGGCTTTGGATCAGGAATCATCA
		</sequence>
		<sequence>
			<taxon idref="ABB04972_H1N2_New York_400_2003.019"/>
			ATGAAAGTAAAACTACTGATCCTGTTATGTACATTTACAGCTACATATGCAGACACAATATGTATAGGCTACCATGCCAACAACTCAACCGACACTGTTGACACAGTACTTGAGAAGAATGTGACAGTGACACACTCTGTCAACCTACTTGAGGACAGTCACAATGGAAAACTGTGCCTACTAAAAGGAATAGCCCCCCTACAATTGGGTAATTGCAGCGTTGCCGGATGGATCTTAGGAAACCCAGAATGCGAATTACTGATTTCCAAGGAATCATGGTCCTACATTGTAGAAACACCAAATCCTGAGAATGGAGCATGTTACCCAGGGTATTTCGCCGACTATGAGGAGCTAAGGGAGCAATTGAGTTCAGTATCTTCATTTGAGAGATTCGAAATATTCCCCAAAGAAAGCTCATGGCCCAACCACACCGTAACCGGAGTATCAGCATCATGCTCCCATAATGGGAAAAGCAGTTTTTACAGAAATTTGCTATGGCTGACGGGGAAGAATGGTTTGTACCCAAACCTGAGCAAGTCCTATGCAAACAACAAAAAGAAAGAAGTCCTTATACTATGGGGTGTTCATCACCCGCCTAACATAGGGGACCAAAGGACCCTCTATCACACAGAAAATGCTTATGTCTCTGTAGTGTCTTCACATTATAGCAGAAGATTCACCCCAGAAATAACCAAAAGGCCCAAAGTAAGAGATCAGGAAGGAAGAATCAACTACTACTGGACTCTGCTGGAACCCGGGGATACAATAATATTTGAGGCAAATGGAAATCTAATAGCGCCATGGTATGCTTTCGCACTGAGTAGAGGCTTTGGATCAGGAATCATCA
		</sequence>
		<sequence>
			<taxon idref="ABB53603_H1N2_New York_219_2003.090"/>
			ATGAAAGTAAAACTACTGATCCTGTTATGTACATTTACAGCTACATATGCAGACACAATATGTATAGGCTACCATGCCAACAACTCAACCGACACTGTTGACACAGTACTTGAGAAGAATGTGACAGTGACACACTCTGTCAACCTACTTGAGGACAGTCACAATGGAAAACTGTGCCTACTAAAAGGAATAGCCCCCCTACAATTGGGTAATTGCAGCGTTGCCGGATGGATCTTAGGAAACCCAGAATGCGAATTACTGATTTCCAAGGAATCATGGTCCTACATTGTAGAAACACCAAATCCTGAGAATGGAGCATGTTACCCAGGGTATTTCGCCGACTATGAGGAGCTAAGGGAGCAATTGAGTTCAGTATCTTCATTTGAGAGATTCGAAATATTCCCCAAAGAAAGCTCATGGCCCAACCACACCGTAACCGGAGTATCAGCATCATGCTCCCATAATGGGAAAAGCAGTTTTTACAGAAATTTGCTATGGCTGACGGGGAAGAATGGTTTGTACCCAAACCTGAGCAAGTCCTATGCAAACAACAAAAAGAAAGAAGTCCTCATACTATGGGGTGTTCATCACCCGCCTAACATAGGGAACCAAAGGACCCTCTATTACACAGAAAATGCTTATGTCTCTGTAGTGTCTTCACATTATAGCAGAAGATTCACCCCAGAAATAACCAAAAGGCCCAAAGTAAGAGATCAGGAAGGAAGAATCAACTACTACTGGACTCTGCTGGAACCCGGGGATACAATAATATTTGAGGCAAATGGAAATCTAATAGCGCCATGGTATGCTTTCGCACTGAGTAGAGGCTTTGGATCAGGAATCATCA
		</sequence>
		<sequence>
			<taxon idref="ABB53729_H1N2_New York_491_2003.008"/>
			---AAAGTAAAACTACTGATCCTGTTATGTACATTTACAGCTACATATGCAGACACAATATGTATAGGCTACCATGCCAACAACTCAACCGACACTGTTGACACAGTACTTGAGAAGAATGTGACAGTGACACACTCTGTCAACCTACTTGAGGACAGTCACAATGGAAAACTGTGCCTACTAAAAGGAATAGCCCCCCTACAATTGGGTAATTGCAGCGTTGCCGGATGGATCTTAGGAAACCCAGAATGCGAATTACTGATTTCCAAGGAATCATGGTCCTACATTGTAGAAACACCAAATCCTGAGAATGGAGCATGTTACCCAGGGTATTTCGCCGACTATGAGGAGCTAAGGGAGCAATTGAGTTCAGTATCTTCATTTGAGAGATTCGAAATATTTTCCAAAAAAAGCTCATGGCCCAACCACACCGTAACCGGAGTATCAGCATCATGCTCCCATAATGGGAAAAGCAGTTTTTACAGAAATTTGCTATGGCTGACGGGGAAGAATGGTTTGTACCCAAACCTGAGCAAGTCCTATGCAAACAACAAAGAGAAAGAAGTCCTTATACTATGGGGTGTTCATCACCCGCCTAACATAGGGGACCAAAGGACCCTCTATCACACAGAAAATGCTTATGTCTCTGTAGTGTCTTCACATTATAGCAGAAGATTCACCCCAGAAATAACCAAAAGGCCCAAAGTAAGAGATCAGGAAGGAAGAATCAACTACTACTGGACTCTGCTGGAACCCGGGGATACAATAATATTTGAGGCAAATGGAAATCTAATAGCGCCATGGTATGCTTTCGCACTGAGTAGAGGCTTTGGATCAGGAATCATCA
		</sequence>
		<sequence>
			<taxon idref="ABB53740 A_New York_497_2003.155"/>
			ATGAAAGTAAAACTACTGGTCCTGTTATGTACATTTACAGCTACATATGCAGACACAATATGTATAGGCTACCATGCCAACAACTCAACCGACACTGTTGACACAGTACTTGAGAAGAATGTGACAGTGACACACTCTGTCAACCTACTTGAGGACAGTCACAATGGAAAACTATGTCTACTAAAAGGAATAGCTCCACTACAATTGGGTAATTGCAGCGTTGCCGGATGGATCTTAGGAAACCCAGAATGCGAATTACTGATTTCCAAGGAATCATGGTCCTACATTGTAGAAACACCAAATCCTGAGAATGGAACATGTTACCCAGGGTATTTCGCCGACTATGAGGAACTGAGGGAGCAATTGAGTTCAGTATCTTCATTTGAGAGGTTCGAAATATTCCCCAAAGAAAGCTCATGGCCCAATCACACCGTAACCGGAGTATCAGCATCATGCTCCCATAATGGGAAAAGCAGTTTTTACAGAAATTTGCTATGGCTGACGGGGAAGAATGGCCTGTACCCAAACCTGAGCAAGTCCTATGCAAACAACAAAGAGAAAGAAGTCCTTGTACTATGGGGTGTTCATCACCCGCCTAACATGGGGGACCAAAGGGCCCTCTATCATACAGAAAATGCTTATGTCTCTGTAGTGTCTTCACATTATAGCAGAAGATTCACCCCAGAAATAGCCAAAAGACCCAAAGTAAGAGATCAGGAAGGAAGAATCAACTACTACTGGACTCTGCTGGAACCCGGGGAGACAATAATATTTGAGGCAAATGGAAATCTAATAGCGCCAAGGTATGCTTTCGCACTGAGTAGAGGCTTTGGATCAGGAATCATCA
		</sequence>
		<sequence>
			<taxon idref="ABB79979 A_New York_242_2001.066"/>
			ATGAAAGCAAAACTACTGGTCCTGTTATGTACATTTACAGCTACATACGCAGACACAATATGTATAGGCTACCATGCCAACAACTCAACCGACACTGTTGACACAGTACTTGAGAAGAATGTGACAGTGACACACTCTGTCAACCTACTTGAGGACAGTCACAACGGAAAACTATGTCTACTAAAAGGAATAGCCCCACTACAATTGGGTAATTGCAGCGTTGCCGGATGGATCTTAGGAAACCCAGAATGCGAATTACTGATTTCCAAGGAATCATGGTCCTACATTGTAGAAACACCAAATCCCGAGAATGGAACATGTTACCCAGGGTATTTCGCCGACTATGAGGAACTGAGGGAGCAATTGAGTTCAGTATCTTCATTTGAGAGATTCGAAATATTCCCCAAAGGGAGCTCATGGCCCAACCACACCGTAACCGGAGTATCAGCATCATGCTCCCATAATGGGAAAAGCAGTTTTTACAGAAATTTGCTATGGCTGACGGGGAAGAATGGTTTGTACCCAAACCTGAGCATGTCCTATGTAAACAACAAAGAGAAAGAAGTCCTTGTGCTATGGGGTGTTCATCACCCACCTAACATAGGGGACCAAAGGGCCCTCTACCATACAGAAAATGCTTATGTCTCTGTAGTGTCTTCACATTATAGCAGAAGATTCACCCCAGAAATAGCCAAAAGACCCAAAGTAAGAGATCAGGAAGGAAGAATCAACTACCACTGGACTCTGCTGGAACCCGGGGACACAATAATATTTGAGGCAAATGGAAATCTAATAGCGCCATGGTATGCTTTCGCACTGAGTAGAGGCTTTGGATCAGGAATCATCA
		</sequence>
		<sequence>
			<taxon idref="ABB80103 A_New York_350_2003.178"/>
			---AAAGTAAAACTACTGGTTCTGTTATGTACATTTACAGCTACATATGCAGACACAATATGTATAGGCTACCATGCCAACAACTCAACCGACACTGTTGACACAGTACTTGAGAAGAATGTGACAGTGACACACTCTGTCAACCTACTTGAGGACAGTCACAATGGAAAACTATGTCTACTAAAAGGAATAGCCCCACTACAATTGGGTAATTGCAGCGTTGCCGGATGGATCTTAGGAAACCCAGAATGCGAATTACTGATTTCCAAGGAATCATGGTCCTACATTGTAGAAACACCAAATCCTGAGAATGGAACATGTTACCCAGGGTATTTCGCCGACTATGAGGAACTGAGGGAGCAATTGAGTTCAGTATCTTCATTTGAGAGGTTCGAAATATTCCCCAAAGAGAGCTCATGGCCCAACCACACCGTAACCGGAGTATCAGCATCATGCTCCCATAATGGGAAAAGCAGTTTTTACAGAAATTTGCTATGGCTGACGGGGAAGAATGGTTTGTACCCAAACCTGAGCAAGTCCTATGCAAACAACAAAGAGAAAGAAGTCCTTGTACTATGGGGTGTTCATCACCCGCCTAACATAGGGGACCAAAGGGCCCTCTATCATACAGAAAATGCTTATGTCTCTGTAGTGTCTTCACATTATAGCAGAAGATTCACCCCAGAAATAGCCAAAAGACCCAAGGTAAGAGATCAGGAAGGAAGAATCAACTACTACTGGACTCTGCTGGAACCCGGGGATACAATAATATTTGAGGCAAATGGAAATCTAATAGCGCCAAGGTATGCTTTCGCACTGAGTAGAGGCTTTGGATCAGGAATCATCA
		</sequence>
		<sequence>
			<taxon idref="ABB82205 A_New York_493_2003.116"/>
			ATGAAAGTAAAACTACTGGTTCTGTTATGTACATTTACAGCTACATATGCAGACACAATATGTATAGGCTACCATGCCAACAACTCAACCGACACTGTTGACACAGTACTTGAGAAGAATGTGACAGTGACACACTCTGTCAACCTACTTGAGGACAGTCACAATGGAAAACTATGTCTACTAAAAGGAATAGCCCCACTACAATTGGGTAATTGCAGCGTTGCCGGATGGATCTTAGGAAACCCAGAATGCGAATTACTGATTTCCAAGGAATCATGGTCCTACATTGTAGAAACACCAAATCCTGAGAATGGAACATGTTACCCAGGGTATTTCGCCGACTATGAGGAACTGAGGGAGCAATTGAGTTCAGTATCTTCATTTGAGAGGTTCGAAATATTCCCCAAAGAGAGCTCATGGCCCAACCACACCGTAACCGGAGTATCAGCATCATGCTCCCATAACGGGAAAAGCAGTTTTTACAAAAATTTGCTATGGCTGACGGGGAAGAATGGTTTGTACCCAAACCTGAGCAAGTCCTATGCAAACAGCAAAGAGAAAGAAGTCCTTGTACTATGGGGTGTTCATCACCCGCCTAACATAGGGGACCAAAGGGCCCTCTATCATACAGAAAATGCTTATGTCTCTGTAGTGTCTTCACATTATAGCAGAAGATTCACCCCAGAAATAGCCAAAAGACCCAAGGTGAGAGATCAGGAAGGAAGAATCAACTACTACTGGACTCTGCTGGAACCCGGGGATACAATAATATTTGAGGCAAATGGAAATCTAATAGCGCCAAGGTATGCTTTCGCACTGAGTAGAGGCTTTGGATCAGGAATCATCA
		</sequence>
		<sequence>
			<taxon idref="ABB82216 A_New York_494_2002.933"/>
			ATGAAAGTAAAACTACTGGTCCTGTTATGTACATTTACAGCTACATATGCAGACACAATATGTATAGGCTACCATGCCAACAACTCAACCGACACTGTTGACACAGTACTTGAGAAGAATGTGACAGTGACACACTCTGTCAACCTACTTGAGGACAGTCACAATGGAAAACTATGTCTACTAAAAGGAATAGCCCCACTACAATTGGGTAATTGCAGCGTTGCCGGATGGATCTTAGGAAACCCAGAATGCGAATTGCTGATTTCCAAGGAATCATGGTCCTACATTGTAGAAACACCAAATCCTGAGAATGGAACATGTTACCCAGGGTATTTCGCCGACTATGAGGAACTGAGGGAGCAATTGAGTTCAGTATCTTCATTTGAGAGGTTCGAAATATTCCCCAAAGAAAGCTCATGGCCCAACCACACCGTAACCGGAGTATCATCATCATGCTCCCATAATGGGAAAAGCAGTTTTTACAGAAATTTGCTATGGCTGACGGGGAAGAATGGTTTGTACCCAAACCTGAGCAAGTCCTATGTAAACAACAAAGAGAAAGAAGTCCTTGTACTATGGGGTGTTCATCACCCGCCTAACATAGGGGACCAAAGGGCCCTCTATCATACAGAAAATGCTTATGTCTCTGTAGTGTCTTCACATTATAGCAGAAGATTCACCCCAGAAATAGCCAAAAGACCCAAAGTAAGAGATCAGGAAGGAAGAATCAACTACTACTGGACTCTGCTGGAACCCGGGGACACAATAATATTTGAGGCAAATGGAAATCTAATAGCGCCAAGGTATGCTTTCGCACTGAGTAGGGGCTTTGGATCAGGAATCATCA
		</sequence>
		<sequence>
			<taxon idref="ABB83015_H1N2_New York_481_2003.008"/>
			ATGAAAGTAAAACTACTGATCCTGTTATGTACATTTACAGCTACATATGCAGACACAATATGTATAGGCTACCATGCCAACAACTCAACCGACACTGTTGACACAGTACTTGAGAAGAATGTGACAGTGACACACTCTGTCAACCTACTTGAGGACAGTCACAATGGAAAACTATGTCTACTAAAAGGAATAGCCCCCCTACAATTGGGTAATTGCAGCGTTGCCGGATGGATCTTAGGAAACCCAGAATGCGAATTACTGATTTCCAAGGAATCATGGTCCTACATTGTAGAAACACCAAATCCTGAGAATGGAACATGTTACCCAGGGTATTTCGCCGACTATGAGGAGCTAAGGGAGCAATTGAGTTCAGTATCTTCATTTGAGAGATTCGAAATATTCCCCAAAGAAAGCTCATGGCCCAACCACACCGTAACCGGAGTATCAGCATCATGCTCCCATAATGGGAAAAGCAGTTTTTACAGAAATTTGCTATGGCTGACGGAGAAGAATGGTTTGTACCCAAACCTGAGCAAGTCCTATGCAAACAACAAAGAGAAAGAAGTCCTTATACTATGGGGTGTTCATCACCCGCCTAACATAGGGGACCAAAGGACCCTCTATCATACAGAAAATGCTTATGTCTCTGTAGTGTCTTCACATTATAGCAGAAGATTCACCCCAGAAATAACCAAAAGGCCCAAAGTAAGAGATCAGGAAGGAAGAATCAACTACTACTGGACTCTGCTGGAACCCGGGGATACAATAATATTTGAGGCAAATGGAAATCTAATAGCGCCATGGTATGCTTTCGCACTGAGTAGAGGCTTTGGATCAGGAATCATCA
		</sequence>
		<sequence>
			<taxon idref="ABB83026_H1N2_New York_487_2003.058"/>
			ATGAAAGTAAAACTACTGATCCTGTTATGTACATTTACAGCTACATATGCAGACACAATATGTATAGGCTACCATGCCAACAACTCAACCGACACTGTTGACACAGTACTTGAGAAGAATGTGACAGTGACACACTCTGTCAACCTACTTGAGGACAGTCACAATGGAAAACTATGTCTACTAAAAGGAATAGCCCCCCTACAATTGGGTAATTGCAGCGTTGCCGGATGGATCTTAGGAAACCCAGAATGCGAATTACTGATTTCCAAGGAATCATGGTCCTACATTGTAGAAACACCAAATCCTGAGAATGGAACATGTTACCCAGGGTATTTCGCCGACTATGAGGAGCTAAGGGAGCAATTGAGTTCAGTATCTTCATTTGAGAGATTCGAAATATTCCCCAAAGAAAGCTCATGGCCCAACCACACCGTAACCGGAGTATCAGCATCATGCTCCCATAATGGGAAAAGCAGTTTTTACAGAAATTTGCTATGGCTGACGGAGAAGAATGGTTTGTACCCAAACCTGAGCAAGTCCTATGCAAACAACAAAGAGAAAGAAGTCCTTATACTATGGGGTGTTCATCACCCGCCTAACATAGGGGACCAAAGGACCCTCTATCATACAGAAAATGCTTATGTCTCTGTAGTGTCTTCACATTATAGCAGAAGATTCACCCCAGAAATAACCAAAAGGCCCAAAGTAAGAGATCAGGAAGGAAGAATCAACTACTACTGGACTCTGCTGGAACCCGGGGATACAATAATATTTGAGGCAAATGGAAATCTAATAGCGCCATGGTATGCTTTCGCACTGAGTAGAGGCTTTGGATCAGGAATCATCA
		</sequence>
		<sequence>
			<taxon idref="ABB83127_H1N2_New York_490_2003.074"/>
			ATGAAAGTAAAACTACTGATCCTGTTATGTACATTTACAGCTACATATGCAGACACAATATGTATAGGCTACCATGCCAACAACTCAACCGACACTGTTGACACAGTACTTGAGAAGAATGTGACAGTGACACACTCTGTCAACCTACTTGAGGACAGTCACAATGGAAAACTGTGCCTACTAAAAGGAATAGCCCCCCTACAATTGGGTAATTGCAGCGTTGCCGGATGGATCTTAGGAAACCCAGAATGCGAATTACTGATTTCCAAGGAATCATGGTCCTACATTGTAGAAACACCAAATCCTGAGAATGGAGCATGTTACCCAGGGTATTTCGCCGACTATGAGGAGCTAAGGGAGCAATTGAGTTCAGTATCTTCATTTGAGAGATTCGAAATATTCCCCAAAGAAAGCTCATGGCCCAACCACACCGTAACCGGAGTATCAGCATCATGCTCCCATAATGGGAAAAGCAGTTTTTACAGAAATTTGCTATGGCTGACGGGGAAGAATGGTTTGTACCCAAACCTGAGCAAGTCCTATGCAAACAACAAAGAGAAAGAAGTCCTTATACTATGGGGTGTTCATCACCCGCCTAACATAGGGGACCAAAGGACCCTCTATCACACAGAAAATGCTTATGTCTCTGTAGTGTCTTCACATTATAGCAGAAGATTCACCCCAGAAATAACCAAAAGGCCCAAAGTAAGAGATCAGGAAGGAAGAATCAACTACTACTGGACTCTGCTGGAACCCGGGGATACAATAATATTTGAGGCAAATGGAAATCTAATAGCGCCATGGTATGCTTTCGCACTGAGTAGAGGCTTTGGATCAGGAATCATCA
		</sequence>
		<sequence>
			<taxon idref="ABB83138_H1N2_New York_492_2003.030"/>
			ATGAAAGTAAAACTACTGATCCTGTTATGTACATTTACAGCTACATATGCAGACACAATATGTATAGGCTACCATGCCAACAACTCAACCGACACTGTTGACACAGTACTTGAGAAGAATGTGACAGTGACACACTCTGTCAACCTACTTGAGGACAGTCACAATGGAAAACTGTGCCTACTAAAAGGAATAGCCCCCCTACAATTGGGTAATTGCAGCGTTGCCGGATGGATCTTAGGAAACCCAGAATGCGAATTACTGATTTCCAAGGAATCATGGTCCTACATTGTAGAAACACCAAATCCTGAGAATGGAGCATGTTACCCAGGGTATTTCGCCGACTATGAGGAGCTAAGGGAGCAATTGAGTTCAATATCTTCATTTGAGAGATTCGAAATATTCCCCAAAGAAAGCTCATGGCCCAACCACACCGTAACCGGAGTATCAGCATCATGCTCCCATAATGGGAAAAGCAGTTTTTACAGAAATTTGCTATGGCTGACGGGGAAGAATGGTTTGTACCCAAACCTGAGCAAGTCCTATGCAAACAACAAAGAGAAAGAAGTCCTTATACTATGGGGTGTTCATCACCCGCCTAACATAGGGGACCAAAGGACCCTCTATCACACAGAAAATGCTTATGTCTCTGTAGTGTCTTCACATTATAGCAGAAGATTCACCCCAGAAATAACCAAAAGGCCCAAAGTAAGAGATCAGGAAGGAAGAATCAACTACTACTGGACTCTGCTGGAACCCGGGGATACAATAATATTTGAGGCAAATGGAAATCTAATAGCGCCATGGTATGCTTTCGCACTGAGTAGAGGCTTTGGATCAGGAATCATCA
		</sequence>
		<sequence>
			<taxon idref="ABB86899_A_swine_Ontario_55383_2004.877"/>
			ATGAAAGTAAAACTACTGATCCTGTTATGTACATTTACAGCTACATATGCAGACACAATATGTATAGGCTACCATGCCAACAACTCAACCGACACTGTTGACACAGTACTTGAGAAGAATGTGACAGTGACACACTCTGTCAACCTACTTGAGGACAGTCACAATGGAAAACTGTGCCTACTAAAAGGGATAGCCCCCCTACAATTGGGTAATTGCAGCGTTGCCGGGTGGATCTTAGGAAACCCAGAATGCGAATTACTGATTTCTAAGGAATCATGGTCCTACATTGTAGAAACACCAAATCCTGAGAATGGAGCATGTTACCCAGGGCATTTCGCCGACTATGAGGAGCTAAGGGAGCAATTGAGTTCAGTATCTTCATTTGAGAGATTCGAAATATTCCCCAAAGAAAGCTCATGGCCCAACCACACCATAACCGGAGTATCAGCATCATGCTCCCATAATGGGAAACGCAGTTTTTACAGAAATCTGCTATGGCTGACGGGGAAGAATGGTTTGTACCCAAACCTGAGCAAGTCCTATGCAAACAACAAAGAGAAAGAAGTCCTTATACTATGGGGTGTTCATCACCCGCCTAACATAGGGGACCAAAGGACCCTCTATCACACAGAAAATGCTTATGTCTCTGTAGTGTCTTCACATTATAGCAGAAGATTCACCCCAGAAATAACCAAAAGACCCAAAGTAAGAGATCAGGAAGGAAGAATCAACTACTACTGGACTCTGCTGGAACCCGGGGATACAATAATATTTGAGGCAAATGGAAATTTAATAGCGCCATGGTATGCTTTCGCACTGAGTAGAGGTTTTGGATCAGGAATCATCA
		</sequence>
		<sequence>
			<taxon idref="ABB86917_A_swine_Ontario_52156_2003.793"/>
			ATGAAAGTAAAACTGCTGATCCTGTTATGTACATTTACAGCTACATATGCAGACCCAATATGTATAGGCTACCATGCCAACAACTCAACCGACACTGTTGACACAGTACTTGAGAAGAATGTGGCAGTAACACACTCTGTCAACCTACTTGAGGACAGTCACAATGGAAAACTGTGCCTACTAAAAGGAATAGCCCCCCTACAATTGGGTAATTGCAGCGTTGCCGGATGGATCTTAGGAAACCCAGAATGCGAATTACTGATTTCCAAGGAATCATGGTCCTACATTGTAGAAACACCAAATCCTGAGAATGGAGCATGTTACCCAGGGTATTTCGCCGACTATGAGGAGCTAAGGGAGCAATTGAGTTCAGTATCTTCATTTGAGAGATTCGAAATATTCCCCAAAGAAAGCTCATGGCCCAACCACACCGTAACCGGAGTATCAGCATCATGCTCCCATAATGGGAAAAGCAGTTTTTACAGAAATTTGCTATGGCTGACGGGGAAGAATGGTTTGTACCCAAACCTGAGCAAGTCCTATGCAAACAACAAAGAGAAAGAAGTCCTTATACTATGGGGTGTTCATCACCCGCCTAACATAGGGGACCAAAGGACCCTCTATCACACAGAAAATGCTTATGTCTCTGTAGTGTCTTCACATTATAGCAGAAGATTCACCCCAGAAATAACCAAAAGGCCCAAAGTAAGAGATCAGGAAGGAAGAATCAACTACTACTGGACTCTGCTGGAACCCGGGGATACAATAATATTTGAGGCAAATGGAAATCTAATAGCGCCATGGTATGCTTTCGCACTGAGTAGAGGCTTTGGATCAGGAATCATCA
		</sequence>
		<sequence>
			<taxon idref="ABB86929_A_swine_Ontario_48235_2004.793"/>
			ATGAAAGTAAAACTACTGATCCTGTTATATACATTTACAGCTACATATGCAGACACAATATGTATAGGCTACCATGCCAACAACTCAACCGACACTGTTGACACAGTACTTGAGAAGAATGTGACAGTGACACACTCTGTCAACCTACTTGAGGACAGTCACAATGGAAAACTGTGCCTACTAAAAGGGATAGCCCCCCTACAATTGGGTAATTGCAGCGTTGCCGGGTGGATCTTAGGAAACCCAGAATGCGAATTACTGATTTCCAAGGAATCATGGTCCTACATTGTAGAAACACCAAATCCTGAGAATGGAGCATGTTACCCAGGGCATTTCGCCGACTATGAGGAGCTAAGGGAGCAATTGAGTTCAGTATCTTCATTTGAGAGATTCGAAATATTCCCCAAAGAAAGCTCATGGCCCAACCACACCATAACCGGAGTATCAGCATCATGCTCCCACAATGGGAAACGCAGTTTTTACAGAAATCTGCTATGGCTGACGGGGAAGAATGGTTTGTACCCAAACCTGAGCAAGTCCTATGCAAACAACAAAGAGAAAGAAGTCCTTATACTATGGGGTGTTCATCACCCGCCTAACATAGGGGACCAAAGGACCCTCTATCACACAGAAAATGCTTATGTCTCTGTAGTGTCTTCACATTATAGCAGAAGATTCACCCCAGAAATAACCAAAAGACCCAAAGTAAGAGATCAGGAAGGAAGAATCAACTACTACTGGACTCTGCTGGAACCCGGGGATACAATAATATTTGAGGCAAATGGAAATCTAATAGCGCCATGGTATGCTTTCGCACTGAGTAGAGGTTTTGGATCAGGAATCATCA
		</sequence>
		<sequence>
			<taxon idref="ABB96487_H1N2_New York_225_2003.079"/>
			ATGAAAGTAAAACTACTGATCCTGTTATGTACATTTACAGCTACATATGCAGACACAATATGTATAGGCTACCATGCCAACAACTCAACCGACACTGTTGACACAGTACTTGAGAAGAATGTGACAGTGACACACTCTGTCAACCTACTTGAGGACAGTCACAATGGAAAACTGTGCCTACTAAAAGGAATAGCCCCCCTACAATTGGGTAATTGCAGCGTTGCCGGATGGATCTTAGGAAACCCAGAATGCGAATTACTGATTTCCAAGGAATCATGGTCCTACATTGTAGAAACACCAAATCCTGAGAATGGAGCATGTTACCCAGGGTATTTCGCCGACTATGAGGAGCTAAGGGAGCAATTGAGTTCAGTATCTTCATTTGAGAGATTCGAAATATTTCCCAAAAAAAGCTCATGGCCCAACCACACCGTAACCGGAGTATCAGCATCATGCTCCCATGATGGGAAAAGCAGTTTTTACAGAAATTTGCTATGGCTGACGGGGAAGAATGGTTTGTACCCAAACCTGAGCAAGTCCTATGCAAACAACAAAGAGAAAGAAGTCCTTATACTATGGGGTGTTCATCACCCGCCTAACATAGGGGACCAAAGGACCCTCTATCACACAGAAAATGCTTATGTCTCTGTAGTGTCTTCACATTATAGCAGAAGATTCACCCCAGAAATAACCAAAAGGCCCAAAGTAAGAGATCAGGAAGGAAGAATCAACTACTACTGGACTCTGCTGGAACCCGGGGATACAATAATATTTGAGGCAAATGGAAATCTAATAGCGCCATGGTATGCTTTCGCACTGAGTAGAGGCTTTGGATCAGGAATCATCA
		</sequence>
		<sequence>
			<taxon idref="ABC40522_H1N2_New York_211_2003.003"/>
			ATGAAAGTAAAACTACTGATCCTGTTATGTACATTTACAGCTACATATGCAGACACAATATGTATAGGCTACCATGCCAACAACTCAACCGACACTGTTGACACAGTACTTGAGAAGAATGTGACAGTGACACACTCTGTCAACCTACTTGAGGACAGTCACAATGGAAAACTGTGCCTACTAAAAGGAATAGCCCCCCTACAATTGGGTAATTGCAGCGTTGCCGGATGGATCTTAGGAAACCCAGAATGCGAATTACTGATTTCCAAGGAATCATGGTCCTACATTGTAGAAACACCAAATCCTGAGAATGGAGCATGTTACCCAGGGTATTTCGCCGACTATGAGGAGCTAAGGGAGCAATTGAGTTCAGTATCTTCATTTGAGAGATTCGAAATATTCCCCAAAGAAAGCTCATGGCCCAACCACACCGTAACCGGAGTATCAGCATCATGCTCCCATAATGGGAAAAGCAGTTTTTACAAAAATTTGCTATGGCTGACGGGGAAGAATGGTTTGTACCCAAACCTGAGCAAGTCCTATGCAAACAACAAAGAGAAAGAAGTCCTTATACTATGGGGTGTTCATCACCCGCCTAACATAGGGGACCAAAGGACCCTCTATCACACAGAAAATGCTTATGTCTCTGTAGTGTCTTCACATTATAGCAGAAGATTCACCCCAGAAATAACCAAAAGGCCCAAAGTAAGAGATCAGGAAGGAAGAATCAACTACTACTGGACTCTGCTGGAACCCGGGGATACAATAATATTTGAGGCAAATGGAAATCTAATAGCGCCATGGTATGCTTTCGCACTGAGTAGAGGCTTTGGATCAGGAATCATCA
		</sequence>
		<sequence>
			<taxon idref="ABC40631_H1N2_New York_417_2002.025"/>
			ATGAAAGTAAAACTACTGATCTTGTTATGTACATTTACAGCTACATATGCAGACACAATATGTATAGGCTACCATGCCAACAACTCAACCGACACTGTTGACACAGTACTTGAGAAGAATGTGACAGTGACACACTCTGTCAACCTACTTGAGGACAGTCACAATGGAAAACTATGTCTACTAAAAGGAATAGCCCCCCTACAATTGGGTAATTGCAGCGTTGCCGGATGGATCTTAGGAAACCCAGAATGCGAATTACTGATTTCCAAGGAATCATGGTCCTACATTGTAGAAACACCAAATCCTGAGAATGGAACATGTTACCCAGGGTATTTCGCCGACTATGAGGAGCTAAGGGAGCAATTGAGTTCAGTATCTTCATTTGAGAGATTCGAAATATTCCCCAAAGAAAGCTCATGGCCCAACCACACCGTAACCGGAGTATCAGCATCATGCTCCCATAATGGGAAAAGCAGTTTTTACAGAAATTTGCTATGGCTGACGGGGAAGAATGGTTTGTACCCAAACCTGAGCAAGTCCTATGCAAACAACAAAGAGAAAGAAGTCCTTATACTATGGGGTGTTCATCACCCGCCTAACATAGGGGACCAAAGGACCCTCTATCATACAGAAAATGCTTATGTCTCTGTAGTGTCTTCACATTATAGCAGAAGATTCACCCCAGAAATAACCAAAAGGCCCAAAGTAAGAGATCAGGAAGGAAGAATCAACTACTACTGGACTCTGCTGGAACCCGGGGATACAATAATATTTGAGGCAAATGGAAATCTAATAGCGCCATGGTATGCTTTCGCACTGAGTAGAGGCTTTGGATCAGGAATCATCA
		</sequence>
		<sequence>
			<taxon idref="ABC41714 A_New York_488_2003.063"/>
			ATGAAAGTAAAACTACTGGTTCTGTTATGTACATTTACAGCTACATATGCAGACACAATATGTATAGGCTACCATGCCAACAACTCAACCGACACTGTTGACACAGTACTTGAGAAGAATGTGACAGTGACACACTCTGTCAACCTACTTGAGGACAGTCACAATGGAAAACTATGTCTACTAAAAGGAATAGCCCCACTACAATTGGGTAATTGCAGCGTTGCCGGATGGATCTTAGGAAACCCAGAATGCGAATTACTGATTTCCAAGGAATCATGGTCCTACATTGTAGAAACACCAAATCCTGAGAATGGAACATGTTATCCAGGGTATTTCGCCGACTATGAGGAACTGAGGGAGCAATTGAGTTCAGTATCTTCATTTGAGAGGTTCGAAATATTCCCCAAAGAGAGCTCATGGCCCAACCACACCGTAACCGGAGTATCAGCATCATGCTCCCATAACGGGAAAAGCAGTTTTTACAGAAATTTGCTATGGCTGACGGGGAAGAATGGTTTATACCCAAACCTGAGCAAGTCCTATGCAAACAACAAAGAGAAAGAAGTCCTTGTACTATGGGGTGTTCATCACCCGCCTAACATAGGGGACCAAAGGGCCCTCTATCATACAGAAAATGCTTATGTCTCTGTAGTGTCTTCACATTATAGCAGAAGATTCACCCCAGAAATAGCCAAAAGACCCAAGGTAAGAGATCAGGAAGGAAGAATCAACTACTACTGGACTCTGCTGGAACCCGGGGATACAATAATATTTGAGGCAAATGGAAATCTAATAGCGCCAAGGTATGCTTTCGCACTGAGTAGAGGCTTTGGATCAGGAATCATCA
		</sequence>
		<sequence>
			<taxon idref="ABD15515 A_New York_483_2003.038"/>
			---AAAGTAAAACTACTGGTTCTGTTATGTACATTTACAGCTACATATGCAGACACAATATGTATAGGCTACCATGCCAACAACTCAACCGACACTGTTGACACAGTACTTGAGAAGAATGTGACAGTGACACACTCTGTCAACCTACTTGAGGACAGTCACAATGGAAAACTATGTCTACTAAAAGGAATAGCCCCACTACAATTGGGTAATTGCAGCGTTGCCGGATGGATCTTAGGAAACCCAGAATGCGAATTACTGATTTCCAAGGAATCATGGTCCTACATTGTAGAAACACCAAATCCTGAAAATGGAACATGTTACCCAGGGTATTTCGCCGACTATGAGGAACTGAGGGAGCAATTGAGTTCAGTATCTTCATTTGAGAGGTTCGAAATATTCCCCAAAGAGAGCTCATGGCCCAACCACACCGTAACCGGAGTATCAGCATCATGCTCCCATAACGGGAAAAGCAGTTTTTACAGAAATTTGCTATGGCTGACGGGGAAGAATGGTTTGTACCCAAACCTGAGCAAGTCCTATGCAAACAACAAAGAGAAAGAAGTCCTTGTACTATGGGGTGTTCATCACCCGCCTAACATAGGGGACCAAAGGGCCCTCTATCATACAGAAAATGCTTATATCTCTGTAGTGTCTTCACATTATAGCAGAAGATTCACCCCAGAAATAGCCAAAAGACCCAAGGTAAGAGATCAGGAAGGAAGAATCAACTACTACTGGACTCTGCTGGAACCCGGGGATACAATAATATTTGAGGCAAATGGAAATCTAATAGCGCCAAGGTATGCTTTCGCACTGAGTAGAGGCTTTGGATCAGGAATCATCA
		</sequence>
		<sequence>
			<taxon idref="ABD60779 A_New York_484_2003.055"/>
			ATGAAAGTAAAACTACTGGTTCTGTTATGTACATTTACAGCTACATATGCAGACACAATATGTATAGGCTACCATGCCAACAACTCAACCGACACTGTTGACACAGTACTTGAGAAGAATGTGACAGTGACACACTCTGTCAACCTACTTGAGGACAGTCACAATGGAAAACTATGTCTACTAAAAGGAATAGCCCCACTACAATTGGGTAATTGCAGCGTTGCCGGATGGATCTTAGGAAACCCAGAATGCGAATTACTGATTTCCAAGGAATCATGGTCCTACATTGTAGAAACACCAAATCCTGAAAATGGAACATGTTACCCAGGGTATTTCGCCGACTATGAGGAACTGAGGGAGCAATTGAGTTCAGTATCTTCATTTGAGAGGTTCGAAATATTCCCCAAAGAGAGCTCATGGCCCAACCACACCGTAACCGGAGTATCAGCATCATGCTCCCATAACGGGAAAAGCAGTTTTTACAGAAATTTGCTATGGCTGACGGGGAAGAATGGTTTGTACCCAAACCTGAGCAAGTCCTATGCAAACAACAAAGAGAAAGAAGTCCTTGTACTATGGGGTGTTCATCACCCGCCTAACATAGGGGACCAAAGGGCCCTCTATCATACAGAAAATGCTTATATCTCTGTAGTGTCTTCACATTATAGCAGAAGATTCACCCCAGAAATAGCCAAAAGACCCAAGGTAAGAGATCAGGAAGGAAGAATCAACTACTACTGGACTCTGCTGGAACCCGGGGATACAATAATATTTGAGGCAAATGGAAATCTAATAGCGCCAAGGTATGCTTTCGCACTGAGTAGAGGCTTTGGATCAGGAATCATCA
		</sequence>
		<sequence>
			<taxon idref="ABD94943_H1N2_New York_229_2003.074"/>
			ATGAAAGTAAAACTACTGATCCTGTTATGTACATTTACAGCTACATATGCAGACACAATATGTATAGGCTACCATGCCAACAACTCAACCGACACTGTTGACACAGTACTTGAGAAGAATGTGACAGTGACACACTCTGTCAACCTACTTGAGGACAGTCACAATGGAAAACTGTGCCTACTAAAAGGAATAGCCCCCCTACAATTGGGTAATTGCAGCGTTGCCGGATGGATCTTAGGAAACCCAGAATGCGAATTACTGATTTCCAAGGAATCATGGTCCTACATTGTAGAAACACCAAATCCTGAGAATGGAGCATGTTACCCAGGGTATTTCGCCGACTATGAGGAGCTAAGGGAGCAATTGAGTTCAGTATCTTCATTTGAGAGATTCGAAATATTCCCCAAAGAAAGCTCATGGCCCAACCACACCGTAACCGGAGTATCAGCATCATGCTCCCATAATGGGAAAAGCAGTTTTTACAGAAATTTGCTATGGCTGACGGGGAAGAATGGTTTGTACCCAAACCTGAGCAAGTCCTATGCAAACAACAAAAAGAAAGAAGTCCTTATACTATGGGGTGTTCATCACCCGCCTAACATAGGGGACCAAAGGACCCTCTATCACACAGAAAATGCTTATGTCTCTGTAGTGTCTTCACATTATAGCAGAAGATTCACCCCAGAAATAACCAAAAGGCCCAAAGTAAGAGATCAGGAAGGAAGAATCAACTACTACTGGACTCTGCTGGAACCCGGGGATACAATAATATTTGAGGCAAATGGAAATCTAATAGCGCCATGGTATGCTTTCGCACTGAGTAGAGGCTTTGGATCAGGAATCATCA
		</sequence>
		<sequence>
			<taxon idref="ABF47880 A_Wellington_3_2000.470"/>
			ATGAAAGTAAAACTACTGGTCCTGTTATGTACATTTACAGCTACATATGCAGACACAATATGTATAGGGTACCATGCCAACAACTCAACCGACACTGTTGACACAGTACTTGAGAAGAATGTGACAGTGACACACTCTGTCAACCTACTTGAGGACAGTCACAATGGAAAACTATGTCTACTAAAAGGAATAGCCCCACTACAATTGGGTAATTGCAGCGTTGCCGGATGGATCTTAGGAAACCCAGAATGCGAATTACTGATTTCCAAGGAATCATGGTCCTACATTGTAGAAACACCAAATCCTGAGAATGGAACATGTTACCCAGGGTATTTCGCCGACTATGAGGAACTGAGGGAGCAATTGAGTTCAGTATCTTCATTTGAGAGATTCGAAATATTCCCCAAAGAAAGCTCATGGCCCAACCACACCGTAACCGGAGTATCAGCATCATGCTCCCATAATGGGAAAAGCAGTTTTTACAGAAATTTGCTATGGCTGACGGGGAAGAATGGTTTGTACCCAAACCTGAGCAAGTCCTATGCAAACAACAAAGAGAAAGAAGTCCTTGTACTATGGGGTGTTCATCACCCGCCTAACATAGGGGACCAAAGGGCCCTCTATCATACAGAAAATGCTTATGTCTCTGTAGTGTCTTCACATTATAGCAGAAGGTTCACCCCAGAAATAGCCAAAAGACCCAAAGTAAGAGATCAGGAAGGAAGAATCAACTACTACTGGACTCTGCTGGAACCCGGGGATACAATAATATTTGAGGCAAATGGAAATCTAATAGCGCCACGGTATGCTTTCGCACTGAGTAGAGGCTTTGGATCAGGAATCATCA
		</sequence>
		<sequence>
			<taxon idref="ABF82896 A_Waikato_18_2001.434"/>
			ATGAAAGCAAAACTACTGGTCCTGTTATGTACATTTACAGCTACATACGCAGACACAATATGTATAGGCTACCATGCCAACAACTCAACCGACACTGTTGACACAGTACTTGAGAAGAATGTGACAGTGACACACTCTGTCAACCTACTTGAGGACAGTCACAATGGAAAACTATGTCTACTAAAAGGAATAGCCCCACTACAATTGGGTAATTGCAGCGTTGCCGGATGGATCTTAGGAAACCCAGAATGCGAATTACTGATTTCCAAGGAATCATGGTCCTACATTGTAGAAACACCAAATCCCGAGAATGGAACATGTTACCCAGGGTATTTCGCCGACTATGAGGAACTGAGGGAGCAATTGAGTTCAGTATCTTCATTTGAGAGATTCGAAATATTCCCCAAAGGAAGCTCATGGCCCAACCACACCGTGACCGGAGTATCAGCATCATGCTCCCATAATGGGAAAAGCAGTTTTTACAGAAATTTGCTATGGCTGACGGGGAAGAATGGTTTGTACCCAAACCTGAGCATGTCCTATGTAAACAACAAAGAGAAAGAAGTCCTTGTGCTATGGGGTGTTCATCACCCACCTAACATAGGGGACCAAAGGGCCCTCTACCATACAGAAAATGCTTATGTCTCTGTAGTGTCTTCACATTATAGCAGAAGATTCACCCCAGAAATAGCCAAAAGACCCAAAGTAAGAGATCAGGAAGGAAGAATCAACTACTACTGGACTCTGCTGGAACCCGGGGACACAATAATATTTGAGGCAAATGGAAATCTAATAGCGCCATGGTATGCTTTCGCACTGAGTAGAGGCTTTGGATCAGGGATCATCA
		</sequence>
		<sequence>
			<taxon idref="ABI96103 A_Michigan_1_2003.063"/>
			ATGAAAGTAAAACTACTGGTTCTGTTATGTACATTTACAGCTACATATGCAGACACAATATGTATAGGCTACCATGCCAACAACTCAACCGACACTGTTGACACAGTACTTGAGAAGAATGTGACAGTGACACACTCTGTCAACCTACTTGAGGACAGTCACAATGGAAAACTATGTCTACTAAAAGGAATAGCCCCACTACAATTGGGTAATTGCAGCGTTGCCGGATGGATCTTAGGAAACCCAGAATGCGAATTACTGATTTCCAAGGAATCATGGTCCTACATTGTAGAAACACCAAATCCTGAGAATGGAACATGTTACCCAGGGTATTTCGCCGACTATGAGGAACTGAGGGAGCAATTGAGTTCAGTATCTTCATTTGAGAGGTTCGAAATATTCCCCAAAGAGAGCTCATGGCCCAACCACACCGTAACCGGAGTATCAGCATCATGCTCCCATAACGGGAAAAGCAGTTTTTACAGAAATTTGCTATGGCTGACGGGGAAGAATGGTTTGTACCCAAACCTGAGCAAGTCCTATGCAAACAACAAAGAGAAAGAAGTCCTTGTACTATGGGGTGTTCATCACCCGCCTAACATAGGGRACCAAAGGGCCCTCTATCATACAGAAAATGCTTATGTCTCTGTAGTGTCTTCACATTATAGCAGAAGATTCACCCCAGAAATAGCCAAAAGACCCAAGGTGAGAGATCAGGAAGGAAGAATCAACTACTACTGGACTCTGCTGGAACCCGGGGATACAATAATATTTGAGGCAAATGGAAATCTAATAGCGCCAAGGTATGCTTTCGCACTGAGTAGAGGCTTTGGATCAGGAATCATCA
		</sequence>
		<sequence>
			<taxon idref="ABI96104_H1N2_Michigan_2_2003.016"/>
			ATGAAAGTAAAACTACTGATCCTGTTATGTACATTTACAGCTACATATGCAGACACAATATGTATAGGCTACCATGCCAACAACTCAACCGACACTGTTGACACAGTACTTGAGAAGAATGTGACAGTGACACACTCTGTCAACCTACTTGAGGACAGTCACAATGGAAAACTGTGCCTACTAAAAGGAATAGCCCCCCTACAATTGGGTAATTGCAGCGTTGCCGGATGGATCTTAGGAAACCCAGAATGCGAATTACTGATTTCCAAGGAATCATGGTCCTACATTGTAGAAACACCAAATCCTGAGAATGGAGCATGTTACCCAGGGTATTTCGCCGACTATGAGGAGCTAAGGGAGCAATTGAGTTCAGTATCTTCATTTGAGAGATTCGAAATATTCCCCAAAGAAAGCTCATGGCCCAACCACACCGTAACCGGAGTATCAGCATCATGCTCCCATAATGGGAAAAGCAGTTTTTACAGAAATTTGCTATGGCTGACGGGGAAGAATGGTTTGTACCCAAACCTGATCAAGTCCTATGCAAACAACAAAGAGAAAGAAGTCCTTATACTATGGGGTGTTCATCACCCGCCTAACATAGGGGACCAAAGGACCCTCTATCACACAGAAAATGCTTATGTCTCTGTAGTGTCTTCACATTATAGCAGAAGATTCACCCCAGAAATAACCAAAAGGCCCAAAGTAAGAGATCAGGAAGGAAGAATCAACTACTACTGGACTCTGCTGGAACCCGGGGATACAATAATATTTGAGGCAAATGGAAATCTAATAGCGCCATGGTATGCTTTCGCACTGAGTAGAGGCTTTGGATCAGGAATCATCA
		</sequence>
		<sequence>
			<taxon idref="ABI96106_H1N2_Michigan_3_2003.005"/>
			ATGAAAGTAAAACTACTGATCCTGTTATGTACATTTACAGCTACATATGCAGACACAATATGTATAGGCTACCATGCCAACAACTCAACCGACACTGTTGACACAGTACTTGAGAAGAATGTGACAGTGACACACTCTGTCAACCTACTTGAGGACAGTCACAATGGAAAACTGTGCCTACTAAAAGGAATAGCCCCCCTACAATTGGGTAATTGCAGCGTTGCCGGATGGATCTTAGGAAACCCAGAATGCGAATTACTGATTTCCAAGGAATCATGGTCCTACATTGTAGAAACACCAAATCCTGAGAATGGAGCATGTTACCCAGGGTATTTCGCCGACTATGAGGAGCTAAGGGAGCAATTGAGTTCAGTATCTTCATTTGAGAGATTCGAAATATTCCCCAAAGAAAGCTCATGGCCCTACCACACCGTAACCGGAGTATCAGCATCATGCTCCCATAGTGGGAAAAGCAGTTTTTACAGAAATTTGCTATGGCTGACGGGGAAGAATGGTTTGTACCCAAACCTGAGCAAGTCCTATGCAAACAACAAAGAGAAAGAAGTCCTTATACTATGGGGTGTTCATCACCCGCCTAACATAGGGGACCAAAGGACCCTCTATCACACAGAAAATGCTTATGTCTCTGTAGYGTCTTCACATTATAGCAGAAGATTCACCCCAGAAATAACCAAAAGGCCCAAAGTAAGAGATCAGGAAGGAAGAATCAACTACTACTGGACTCTGCTGGAACCCGGGGATACAATAATATTTGAGGCAAATGGAAATCTAATAGCGCCATGGTATGCTTTCGCACTGAGTAGAGGCTTTGGATCAGGAATCATCA
		</sequence>
		<sequence>
			<taxon idref="ABI96107 A_Michigan_4_2003.086"/>
			ATGAAAGTAAAACTACTGGTTCTGTTATGTACATTTACAGCTACATATGCAGACACAATATGTATAGGCTACCATGCCAACAACTCAACCGACACTGTTGACACAGTACTTGAGAAGAATGTGACAGTGACACACTCTGTCAACCTACTTGAGGACAGTCACAATGGAAAACTATGTCTACTAAAAGGAATAGCCCCACTACAATTGGGTAATTGCAGCGTTGCCGGATGGATCTTAGGAAACCCAGAATGCGAATTACTGATTTCCAAGGAATCATGGTCCTACATTGTAGAAACACCAAATCCTGAGAATGGAACATGTTACCCAGGGTATTTCGCCGACTATGAGGAACTGAGGGAGCAATTGAGCTCAGTATCTTCATTTGAGAGGTTCGAAATATTCCCCAAAGAGAGCTCATGGCCCAACCACACCGTAACCGGAGTATCAGCATCATGCTCCCATAACGGGAAAAGCAGTTTTTACAGAAATTTGCTATGGCTGACGGGGAAGAATGGTTTGTACCCAAACCTGATCAAGTCCTATGCAAACAACAAAGAGAAAGAAGTCCTTGTACTATGGGGTGTTCATCACCCGCCTAACATAGGGGACCAAAGGGCCCTCTATCATACAGAAAATGCTTATGTCTCTGTAGTGWCTTCACATTATAGTAGAAGATTCACCCCAGAAATAGCCAAAAGACCCAAGGTAAGAGATCAGGAAGGAAGAATCAACTACTACTGGACTCTGCTGGAACCCGGGGATACAATAATATTTGAGGCAAATGGAAATCTAATAGCGCCAAGGTATGCTTTCGCACTGAGTAGAGGCTTTGGATCAGGAATCATCA
		</sequence>
		<sequence>
			<taxon idref="ABI96108 A_Michigan_5_2003.085"/>
			ATGAAAGTAAAACTACTGATTCTGTTATGTACATTTACAGCTACATATGCAGACACAATATGTATAGGCTACCATGCCAACAACTCAACCGACACTGTTGACACAGTACTTGAGAAGAATGTGACAGTGACACACTCTGTCAACCTACTTGAGGACAGTCACAATGGAAAACTATGTCTACTAAAAGGAATAGCCCCACTACAATTGGGTAATTGCAGCGTTGCCGGATGGATCTTAGGAAACCCAGAATGCGAATTACTGATTTCCAAGGAATCATGGTCCTACATTGTAGAAACACCAAATCCTGAGAATGGAACATGTTACCCAGGGTATTTCGCCGACTATGAGGAACTGAGGGAGCAATTGAGTTCAGTATCTTCATTTGAGAGGTTCGAAATATTCCCCAAAGAGAGCTCATGGCCCAACCACACCGTAACCGGAGTATCAGCATCATGCTCCCATAACGGGGAAAGCAGTTTTTACAGAAATTTGCTATGGCTGACGGGGAAGAATGGTTTGTACCCAAACCTGAGCAAGTCCTATGCAAACAACAAAGAGAAAGAAGTCCTTGTACTATGGGGTGTTCATCACCCGCCTAACATAGGGAACCAAAGGGCCCTCTATCATACAGAAAATGCTTATGTCTCTGTAGTGTCTTCACATTATAGCAGAAGATTCACCCCAGAAATAGCCAAAAGACCCAAGGTGAGAGATCAGGAAGGAAGAATCAACTACTACTGGACTCTGCTGGAACCCGGGGATACAATAATATTTGAGGCAAATGGAAATCTAATAGCGCCAAGGTATGCTTTCGCACTGAGTAGAGGCTTTGGATCAGGAATCATCA
		</sequence>
		<sequence>
			<taxon idref="ABI96109 A_Michigan_6_2003.089"/>
			ATGAAAGYAAAACTACTGGTYCTGTTATGTACATTTACAGCTACATATGCAGACACAATATGTATAGGCTACCATGCCAACAACTCAACCGACACTGTTGACACAGTACTTGAGAAGAATGTGACAGTGACACACTCTGTCAACCTACTTGAGGACAGTCACAATGGAAAACTATGTCTACTAAAAGGAATAGCCCCACTACAATTGGGTAATTGCAGCGTTGCCGGATGGATCTTAGGAAACCCAGAATGCGAATTACTGATTTCCAAGGAATCATGGTCCTACATTGTAGAAACACCAAATCCTGAGAATGGAACATGTTACCCAGGGTATTTCGCCGACTATGAGGAACTGAGGGAGCAATTGAGTTCAGTATCTTCATTTGAGAGGTTCGAAATATTCCCCAAAGAGAGCTCATGGCCCAACCACACCGTAACCGGAGTATCAGCATCATGCTCCCATAACGGGAAAAGCAGTTTTTACAGAAATTTGCTATGGCTGACGGGGAAGAATGGTTTGTACCCAAACCTGAGCAAGTCCTATGCAAACAACAAAGAAAAAGAAGTCCTTGTACTATGGGGTGTTCATCACCCGCCTAACATAGGGAACCAAAGGGCCCTCTATCATACAGAAAATGCTTATGTCTCTGTAGTGTCTTCACATTATAGCAGAAGATTCACCCCAGAAATAGCCAAAAGACCCAAGGTGAGAGATCAGGAAGGAAGAATCAACTACTACTGGACTCTGCTGGAACCCGGGGATACAATAATATTTGAGGCAAATGGAAATCTAATAGCGCCAAGGTATGCTTTCGCACTGAGTAGAGGCTTTGGATCAGGAATCATCA
		</sequence>
		<sequence>
			<taxon idref="ABJ09184 A_Waikato_11_2005.670"/>
			ATGAAAGTAAAACTACTGGTTCTGTTATGTACATTTACAGCTACATATGCAGACACAATATGTATAGGCTACCATGCCAACAACTCAACCGACACTGTTGACACAGTACTTGAGAAGAATGTGACAGTGACACACTCTGTCAACCTACTTGAGGACAGTCACAATGGAAAACTATGTCTACTAAAAGGAATAGCCCCATTACAATTGGGTAATTGCAGCGTTGCCGGATGGATCTTAGGAAACCCAGAATGCGAATTACTGATTTCCAAGGAATCATGGTCCTACATTGTAGAAACACCAAATCCTGAGAATGGAACATGTTACCCAGGGTATTTCGCCGACTATGAGGAACTGAGGGAGCAATTGAGTTCAGTATCTTCATTTGAGAGGTTCGAAATATTCCCCAAAGAGAGCTCATGGCCCAACCACACCGTAACCGGAGTATCAGCATCATGCTCCCATAACGGGAAAAGCAGTTTTTACAGAAATTTGCTATGGCTGACGGGGAAGAATGGTTTGTACCCAAACCTGAGCAAGTCTTATGCAAACAACAAAGAAAAAGAAGTCCTTGTACTATGGGGTGTTCATCACCCGCCTAACATAGGGGACCAAAGGGCTCTCTATCATACAGAAAATGCTTATGTCTCTGTAGTGTCTTCACATTATAGCAGAAGATTCACCCCAGAAATAGCCAAAAGACCCAAGGTGAGAGATCAGGAAGGAAGAATCAACTACTACTGGACACTGCTGGAAGCCGGGGATACAATAATATTTGAGGCAAATGGAAATCTAATAGCGCCAAGGTTTGCTTTCGCACTGAGTAGAGGCTTTGGATCAGGAATCATCA
		</sequence>
		<sequence>
			<taxon idref="ABQ09779 A_Christchurch_106_2004.701"/>
			ATGAAAGTAAAACTACTGGTCCTGTTATGCACATTTACAGCTACATATGCAGACACAATATGTATAGGCTACCATGCCAACAACTCAACCGACACTGTTGACACAGTACTTGAAAAGAATGTGACAGTGACACACTCTGTCAACCTGCTTGAGGACAGTCACAATGGAAAACTATGTCTACTAAAAGGAATAGCCCCACTACAATTGGGTAATTGCAGCGTTGCCGGGTGGATCTTAGGAAACCCAGAATGCGAATTACTGATTTCCAAGGAATCATGGTCCTACATTGTAGAAAAACCAAATCCTGAGAATGGAACATGTTACCCAGGGCATTTCGCTGACTATGAGGAACTGAGGGAGCAATTGAGTTCAGTATCTTCATTTGAGAGGTTCGAAATATTCCCCAAAGAAAGCTCATGGCCCAACCACACCGTAACCGGAGTATCAGCATCATGCTCCCATAATGGGAAAAGCAGTTTTTACAAAAATTTGCTATGGCTGACGGGGAAGAATGGTTTGTACCCAAACCTGAGCAAGTCCTATGCAAACAACAAAGAGAAAGAAGTCCTTGTACTATGGGGTGTTCATCACCCGCCAAACATAGGTGACCAAAAGGCCCTCTATCATACAGAAAATGCTTATGTCTCTGTAGTGTCTTCACATTATAGCAGAAAATTCACCCCAGAAATAGCCAAAAGACCCAAAGTAAGAGATCAAGAAGGAAGAATCAACTACTACTGGACTCTGCTTGAACCCGGGGATACAATAATATTTGAGGCAAATGGAAATCTAATAGCGCCAAGATATGCTTTCGCACTGAGTAGAGGCTTTGGATCAGGAATCATCA
		</sequence>
		<sequence>
			<taxon idref="ABQ09782 A_Philippines_987_2004.504"/>
			ATGAAAGTAAAACTACTGGTCCTGTTATGCACATTTACAGCTACATATGCAGACACAATATGTATAGGCTACCATGCCAACAACTCAACCGACACTGTTGACACAGTACTTGAAAAGAATGTGACAGTGACACACTCTGTCAACCTGCTTGAGGACAGTCACAATGGAAAACTATGTCTATTAAAAGGAATAGCCCCACTACAATTGGGTAATTGCAGCGTTGCCGGGTGGATCTTAGGAAACCCAGAATGCGAATTACTGATTTCCAAGGAATCATGGTCCTACATTGTAGAAAAACCAAATCCTGAGAATGGAACATGTTACCCAGGGCATTTCGCCGACTATGAGGAACTGAGGGAGCAATTGAGTTCAGTATCTTCATTTGAGAGGTTCGAAATATTCCCCAAAGAAAGCTCATGGCCCAACCACACCGTAACCGGAGTATCAGCATCATGCTCCCATAATGGGAAAAGCAGTTTTTACAAAAATTTGCTATGGCTGACGGGGAAGAATGGTTTGTACCCAAACCTGAGCAAGTCCTATGCAAACAACAAAGAGAAAGAAGTCCTTGTACTATGGGGTGTTCATCACCCGCCAAACATAGGTGACCAAAAGGCCCTCTATCATACAGAAAATGCTTATGTCTCTGTAGTGTCTTCACATTATAGCAGAAAATTCACCCCAGAAATAGCCAAAAGACCCAAAGTAAGAGATCAAGAAGGAAGAATCAACTACTACTGGACTCTGCTTGAACCCGGGGATACAATAATATTTGAGGCAAATGGAAATCTAATAGCGCCAAGATATGCTTTCGCACTGAGTAGAGGCTTTGGATCAGGAATCATCA
		</sequence>
		<sequence>
			<taxon idref="ABQ09837 A_New Caledonia_9_2004.448"/>
			ATGAAAGCAAAACTACTGGTCCTGTTATGCACATTTACAGCTACATATGCAGACACAATATGTATAGGCTACCATGCCAACAACTCAACCGACACTGTTGACACAGTACTTGAGAAGAATGTGACAGTGACACACTCTGTCAACCTGCTTGAGGACAGTCACAATGGAAAACTATGTCTATTAAAAGGAATAGCCCCACTACAATTGGGTAATTGCAGCGTTGCCGGGTGGATCTTAGGAAACCCAGAATGCGAATTACTGATTTCCAAGGAATCATGGTCCTACATTGTAGAAAAACCAAATCCTGAGAATGGAACATGTTACCCAGGGTATTTCGCCGACTATGAGGAACTGAGGGAGCAATTGAGTTCAGTATCTTCATTTGAGAGGTTCGAAATATTCCCCAAAGAAAGCTCATGGCCCAACCACACCGTAACCGGAGTATCAGCATCATGCTCCCATAATGGGAAAAGCAGTTTTTACAAAAATTTGCTATGGCTGACGGGGAAGAATGGTTTGTACCCAAACCTGAGCAAGTCCTATGCAAACAACAAAGAGAAAGAAGTCCTTGTACTATGGGGTGTTCATCACCCGCCTAACATAGGTGGCCAAAGGGCCCTCTATCATACAGAAAATGCTTATGTCTCTGTAGTGTCTTCACATTATAGCAGAAAATTCACCCCAGAAATAGCCAAAAGACCCAAAGTAAGAGATCAAGAAGGAAGAATCAACTACTACTGGACTCTGCTTGAACCCGGGGATACAATAATATTTGAGGCAAATGGAAATCTAATAGCGCCAAGATATGCTTTCGCACTGAGTAGAGGCTTTGGATCAGGAATCATCA
		</sequence>
		<sequence>
			<taxon idref="ABQ10103 A_Malaysia_643_2003.537"/>
			ATGAAAGTAAAACTACTGGTTCTGTTATGTACATTTACAGCTACATATGCAGACACAATATGTATAGGCTACCATGCCAACAACTCAACCGACACTGTTGACACAGTACTTGAGAAGAATGTGACAGTGACACACTCTGTCAACCTACTTGAGGACAGTCACAATGGAAAACTATGTCTACTAAAAGGAATAGCCCCACTACAATTGGGTAATTGCAGCGTTGCCGGATGGATCTTAGGAAACCCAGAATGCGAATTACTGATTTCCAAGGAATCATGGTCCTACATTGTAGAAACACCAAATCCTGAGAATGGAACATGTTACCCAGGGTATTTCGCCGACTATGAGGAACTGAGGGAGCAATTGAGTTCAGTATCTTCATTTGAGAGGTTCGAAATATTCCCCAAAGAGAGCTCATGGCCCAACCACACCGTAACCGGAGTATCAGCATCATGCTCCCATAACGGGAAAAGCAGTTTTTACAGAAATTTGCTATGGCTGACGGGGAAGAATGGTTTGTACCCAAACCTGAGCAAGTCCTATGCAAACAACAAAGAGAAAGAAGTCCTTGTACTATGGGGTGTTCATCACCCGCCTAACATAGGGGACCAAAGGGCCCTCTATCATACAGAAAATGCTTATGTCTCTGTAGTGTCTTCACATTATAGCAGAAGATTCACCCCAGAAATAGCCAAAAGACCCAAGGTGAGAGATCAGGAAGGAAGAATCAACTACTACTGGACTCTGCTGGAACCCGGGGATACAATAATATTTGAGGCAAATGGAAATCTAATAGCGCCAAGGTTTGCTTTCGCACTGAGTAGAGGCTTTGGATCAGGAATCATCA
		</sequence>
		<sequence>
			<taxon idref="ABQ10104 A_Malaysia_687_2003.596"/>
			ATGAAAGTAAAACTACTGGTTCTGTTATGTACATTTACAGCTACATATGCAGACACAATATGTATAGGCTACCATGCCAACAACTCAACCGACACTGTTGACACAGTACTTGAGAAGAATGTGACAGTGACACACTCTGTCAACCTACTTGAGGACAGTCACAATGGAAAACTATGTCTACTAAAAGGAATAGCCCCACTACAATTGGGTAATTGCAGCGTTGCCGGATGGATCTTAGGAAACCCAGAATGCGAATTACTGATTTCCAAGGAATCATGGTCCTACATTGTAGAAACACCAAATCCTGAGAATGGAACATGTTACCCAGGGTATTTCGCCGACTATGAGGAACTGAGGGAGCAATTGAGTTCAGTATCTTCATTTGAGAGGTTCGAAATATTCCCCAAAGAGAGCTCATGGCCCAACCACACCGTAACCGGAGTATCAGCATCATGCTCCCATAACGGGAAAAGCAGTTTTTACAGAAATTTGCTATGGCTGACGGGGAAGAATGGTTTGTACCCAAACCTGAGCAAGTCCTATGCAAACAACAAAGAGAAAGAAGTCCTTGTACTATGGGGTGTTCATCACCCGCCTAACATAGGGGACCAAAGGGCCCTCTATCATACAGAAAATGCTTATGTCTCTGTAGTGTCTTCACATTATAGCAGAAGATTCACCCCAGAAATAGCCAAAAGACCCAAGGTGAGAGATCAGGAAGGAAGAATCAACTACTACTGGACTCTGCTGGAACCCGGGGATACAATAATATTTGAGGCAAATGGAAATCTAATAGCGCCAAGGTTTGCTTTCGCACTGAGTAGAGGCTTTGGATCAGGAATCATCA
		</sequence>
		<sequence>
			<taxon idref="ABQ10105 A_Poitiers_2168_2003.885"/>
			ATGAAAGTAAAACTACTGGTTCTGTTATGTACATTTACAGCTACATATGCAGACACAATATGTATAGGCTACCATGCCAACAACTCAACCGACACTGTTGACACAGTACTTGAGAAGAATGTGACAGTGACACACTCTGTCAACCTACTTGAGGACAGTCACAATGGAAAACTATGTCTACTAAAAGGAATAGCCCCACTACAATTGGGTAATTGCAGCGTTGCCGGATGGATCTTAGGAAACCCAGAATGCGAATTACTGATTTCCAAGGAATCATGGTCTTACATTGTAGAAACACCAAATCCTGAGAATGGAACATGTTACCCAGGGTATTTCGCCGACTATGAGGAACTGAGGGAGCAATTGAGTTCAGTATCTTCATTTGAGAGGTTCGAAATATTCCCCAAAGAGAGCTCATGGCCCAACCACACCGTAACCGGAGTATCAGCATCATGCTCCCATAACGGGAAAAGCAGTTTTTACAGAAATTTGCTATGGCTGACGGGGAAGAATGGTTTGTACCCAAACCTGAGCAAGTCCTATGCAAACAACAAAGAGAAAGAAGTCCTTGTACTATGGGGTGTTCATCACCCGCCTAACATAGGGGACCAAAGGGCCCTCTATCATACAGAAAATGCTTATGTCTCTGTAGTGTCTTCACATTATAGCAGAAGATTCACCCCAGAAATAGCCAAAAGACCCAAGGTGAGAGATCAGGAAGGAAGAATCAACTACTACTGGACTCTGCTGGAACCCGGGGATACAATAATATTTGAGGCAAATGGAAATCTAATAGCGCCAAGGTATGCTTTCGCACTGAGTAGAGGCTTTGGATCAGGAATCATCA
		</sequence>
		<sequence>
			<taxon idref="ABR28768 A_Auckland_586_2000.723"/>
			ATGAAAGTAAAACTACTGGTCCTGTTATGTACATTTACAGCTACATATGCAGACACAATATGTATAGGGTACCATGCCAACAACTCAACCGACACTGTTGACACAGTACTTGAGAAGAATGTGACAGTGACACACTCTGTCAACCTACTTGAGGACAGTCACAATGGAAAACTATGTCTACTAAAAGGAATAGCCCCACTACAATTGGGTAATTGCAGCGTTGCCGGATGGATCTTAGGAAACCCAGAATGCGAATTACTGATTTCCAAGGAATCATGGTCCTACATTGTAGAAACACCAAATCCTGAGAATGGAACATGTTACCCAGGGTATTTCGCCGACTATGAGGAACTGAGGGAGCAATTGAGTTCAGTATCTTCATTTGAGAGATTCGAAATATTCCCCAAAGAAAGCTCATGGCCCAACCACACCGTAACCGGAGTATCAGCATCATGCTCCCATAATGGGAAAAGCAGTTTTTACAGAAATTTGCTATGGCTGACGGGGAAGAATGGTTTGTACCCAAACCTGAGCAAGTCCTATGCAAACAACAAAGAGAAAGAAGTCCTTGTACTATGGGGTGTTCATCACCCGCCTAACATAGGGGACCAAAGGGCCCTCTATCATACAGAAAATGCTTATGTCTCTGTAGTGTCTTCACATTATAGCAGAAGATTCACCCCAGAAATAGCCAAAAGACCCAAAGTAAGAGATCAGGAAGGAAGAATCAACTACTACTGGACTCTGCTGGAACCCGGGGATACAATAATATTTGAGGCAAATGGAAATCTAATAGCGCCACGGTATGCTTTCGCACTGAGTAGAGGCTTTGGATCAGGAATCATCA
		</sequence>
		<sequence>
			<taxon idref="ABR28845 A_Auckland_606_2001.564"/>
			ATGAAAGCAAAACTACTGGTCCTGTTATGTACATTTACAGCTACATACGCAGACACAATATGTATAGGCTACCATGCCAACAACTCAACCGACACTGTTGACACAGTACTTGAGAAGAATGTGACAGTGACACACTCTGTCAACCTACTTGAGGACAGTCACAATGGAAAACTATGTCTACTAAAAGGAATAGCCCCACTACAATTGGGTAATTGCAGCGTTGCCGGATGGATCTTAGGAAACCCAGAATGCGAATTACTGATTTCCAAGGAATCATGGTCCTACATTGTAGAAACACCAAATCCCGAGAATGGAACATGTTACCCAGGGTATTTCGCCGACTATGAGGAACTGAGGGAGCAATTGAGTTCAGTATCTTCATTTGAGAGATTCGAAATATTCCCCAAAGGAAGCTCATGGCCCAACCACACCGTGACCGGAGTATCAGCATCATGCTCCCATAATGGGAAAAGCAGTTTTTACAGAAATTTGCTATGGCTGACGGGGAAGAATGGTTTGTACCCAAACCTGAGCATGTCCTATGTAAACAACAAAGGGAAAGAAGTCCTTGTGCTATGGGGTGTTCATCACCCACCTAACATAGGGGACCAAAGGGCCCTCTACCATACAGAAAATGCTTATGTCTCTGTAGTGTCTTCACATTATAGCAGAAGATTCACCCCAGAAATAGCCAAAAGACCCAAAGTAAGAGATCAGGAAGGAAGAATCAACTACTACTGGACTCTGCTGGAACCCGGGGACACAATAATATTTGAGGCAAATGGAAATCTAATAGCGCCATGGTATGCTTTCGCACTGAGTAGAGGCTTTGGATCAGGAATCATCA
		</sequence>
		<sequence>
			<taxon idref="ABW40059 A_Illinois_UR06-0224_2007.016"/>
			ATGAAAGTAAAACTACTGGTTCTGTTATGTACATTTACAGCTACATATGCAGACACAATATGTATAGGCTACCATGCCAACAACTCGACCGACACTGTTGACACAGTACTTGAGAAGAATGTGACAGTGACACACTCTGTCAACCTACTTGAGGACAGTCACAATGGAAAACTATGTCTACTAAAAGGAATAGCCCCACTACAATTGGGTAATTGCAGCGTTGCCGGATGGATCTTAGGAAACCCAGAATGCGAATTACTGATTTCCAAGGAATCATGGTCCTACATTGTAGAGACACCAAATCCTGAGAATGGAACATGTTACCCAGGGTATTTCGCCGACTATGAGGAGCTGAGAGAGCAATTGAGTTCAGTATCTTCATTTGAGAGGTTCGAAATATTCCCCAAAGAGAGCTCATGGCCCAACCACACCGTAACCGGAGTATCAGCATCATGCTCCCATAACGGGAAAAGCAGTTTTTACAGAAATTTGCTATGGCTGACGGGGAAGAATGGTTTGTATCCAAACCTGAGCAAGTCCTATGCAAACAACAAAGAGAAAGAAGTCCTTGTACTGTGGGGTGTTCATCACCCGCCTAACATAGGGGACCAAAGGGCCCTCTATCATACAGAAAATGCTTATGTCTCTGTAGTGTCTTCACATTATAGCAGAAGATTCACCCCAGAAATAGCCAAAAGACCCAAGGTGAGAGATCAGGAAGGAAGAATCAACTACTACTGGACTCTGCTTGAACCCGGGGATACAATAATATTTGAGGCAAATGGAAATCTAATAGCGCCAAGGTTTGCTTTCGCACTGAGTAGAGGCTTTGGATCAGGAATCATCA
		</sequence>
		<sequence>
			<taxon idref="ABY51248 A_California_UR06-0442_2007.155"/>
			ATGAAAGTAAAACTACTTGTTCTGTTATGTACATTTACAGCTACATATGCAGACACAATATGTATAGGCTACCATGCCAACAACTCGACCGACACTGTTGACACAGTACTTGAGAAGAATGTGACAGTGACACACTCTGTCAACCTACTTGAGGACAGTCACAATGGAAAACTATGTCTACTAAAAGGAATAGCCCCACTACAATTGGGTAATTGCAGCGTTGCCGGATGGATCTTAGGAAACCCAGAATGCGAATTACTGATTTCCAAGGAATCATGGTCCTACATTGTAGAAACACCAAATCCTGAGAATGGAACATGTTACCCAGGATATTTCGCCGACTATGAGGAGCTGAGGGAGCAATTGAGTTCAGTATCTTCATTTGAGAGGTTCGAAATATTCCCCAAAGAGAGCTCATGGCCCAACCACACCGTAACCGGAGTATCAGCATCATGCTCCCATAACGGGAAAAGCAGTTTCTACAGAAATTTGCTATGGCTGACGGGGAAGAATGGTTTGTATCCAAACCTGAGCAAGTCCTATGCAAACAACAAAGAGAAAGAAGTCCTTGTACTGTGGGGTGTTCATCACCCGCCTAACATAGGGGACCAAAGGGCCCTCTATCATACAGAAAATGCTTATGTCTCTGTAGTGTCTTCACATTATAGCAGAAGATTCACCCCAGAAATAGCCAAAAGACCCAAGGTGAGAGATCAGGAAGGAAGAATCAACTACTACTGGACTCTGCTGGAACCCGGGGATACAATAATATTTGAGGCAAATGGAAATCTAATAGCGCCAAGGTTTGCTTTCGCACTGAGTAGAGGCTTTGGATCAGGAATCATCA
		</sequence>
		<sequence>
			<taxon idref="ACA33739 A_Hawaii_28_2007.812"/>
			ATGAAAGTAAAACTACTGGTCCTGTTATGCACATTTACAGCTACATATGCAGACACAATATGTATAGGCTACCATGCTAACAACTCGACCGACACTGTTGACACAGTACTTGAAAAGAATGTGACAGTGACACACTCTGTCAACCTGCTTGAGAACAGTCACAATGGAAAACTATGTCTATTAAAAGGAATAGCCCCACTACAATTGGGTAATTGCAGCGTTGCCGGGTGGATCTTAGGAAACCCAGAATGCGAATTACTGATTTCCAAGGAGTCATGGTCCTACATTGTAGAAAAACCAAATCCTGAGAATGGAACATGTTACCCAGGGCATTTCGCTGACTATGAGGAACTGAGGGAGCAATTGAGTTCAGTATCTTCATTTGAGAGGTTCGAAATATTCCCCAAAGAAAGCTCATGGCCCAACCACACCGTAACCGGAGTGTCAGCATCATGCTCCCATAATGGGGAAAGCAGTTTTTACAGAAATTTGCTATGGCTGACGGGGAAGAATGGTTTGTACCCAAACCTGAGCAAGTCCTATGCAAACAACAAAGAAAAAGAAGTCCTTGTACTATGGGGTGTTCATCACCCGCCAAACATAGGTGACCAAAAGGCCCTCTATCATACAGAAAATGCTTATGTCTCTGTAGTGTCTTCACATTATAGCAGAAAATTCACCCCAGAAATAGCCAAAAGACCCAAAATAAGAGATCAAGAAGGAAGAATCAATTACTACTGGACTCTGCTTGAACCCGGGGATACAATAATATTTGAGGCAAATGGAAATCTAATAGCGCCAAGATATGCTTTCGCACTGAGTAGAGGCTTTGGATCAGGAATCATCA
		</sequence>
		<sequence>
			<taxon idref="ACI32738_H1N2_Sachsen_05.03.02_2002.5"/>
			ATGAAAGTAAAACTACTGATCCTGTTATGTACATTTACAGCTACATATGCAGACACAATATGTATAGGCTACCATGCCAACAACTCAACCGACACTGTTGACACAGTACTTGAGAAGAATGTGACAGTGACACACTCTGTCAACCTACTTGAGGACAGTCACAATGGAAAACTATGTCTACTAAAAGGAATAGCCCCCCTACAATTGGGTAATTGCAGCGTTGCCGGATGGATCTTAGGAAACCCAGAATGCGAATTACTGATTTCCAAGGAATCATGGTCCTACATTGTAGAAACACCAAATCCTGAGAATGGAACATGTTACCCAGGGTATTTCGCCGACTATGAGGAGCTAAGGGAGCAATTGAGTTCAGTATCTTCATTTGAGAGATTCGAAATATTCCCCAAAGAAAGCTCATGGCCCAACCACACCGTAACCGGAGTATCAGCATCATGCTCCCATAATGGGAAAAGCAGTTTTTACAGAAATTTGCTATGGCTGACGGGGAAGAATGGTTTGTACCCAAACCTGAGCAAGTCCTATGCAAACAACAAAGAGAAAGAAGTCCTTATACTATGGGGTGTTCATCACCCGCCTAACATAGGGAACCAAAGGACTCTCTATCATACAGAAAATGCTTATGTCTCTGTAGTGTCTTCACATTATAGCAGAAGATTCACCCCAGAAATAACCAAAAGGCCCAAAGTAAGAGATCAGGAAGGGAGAATCAACTACTACTGGACTCTGCTGGAACCCGGGGATACAATAATATTTGAGGCAAATGGAAATCTAATAGCGCCATGGTATGCTTTCGCACTGAGTAGAGGCTTTGGATCAGGAATCATCA
		</sequence>
		<sequence>
			<taxon idref="ACI32739_H1N2_Sachsen_11.03.02_2002.5"/>
			ATGAAAGTAAAACTACTGATCCTGTTATGTACATTTACAGCTACATATGCAGACACAATATGTATAGGCTACCATGCCAACAACTCAACCGACACTGTTGACACAGTACTTGAGAAGAATGTGACAGTGACACACTCTGTCAACCTACTTGAGGACAGTCACAATGGAAAACTATGTCTACTAAAAGGAATAGCCCCCCTACAATTGGGTAATTGCAGCGTTGCCGGATGGATCTTAGGAAACCCAGAATGCGAATTACTGATTTCCAAGGAATCATGGTCCTACATTGTAGAAACACCAAATCCTGAGAATGGAACATGTTACCCAGGGTATTTCGCCGACTATGAGGAGCTAAGGGAGCAATTGAGTTCAGTATCTTCATTTGAGAGATTCGAAATATTCCCCAAAGAAAGCTCATGGCCCAACCACACCGTAACCGGAGTATCAGCATCATGCTCCCATAATGGGAAAAGCAGTTTTTACAGAAATTTGCTATGGCTGACGGGGAAGAATGGTTTGTACCCAAACCTGAGCAAGTCCTATGCAAACAACAAAGAGAAAGAAGTCCTTATACTATGGGGTGTTCATCACCCGCCTAACATAGGGAACCAAAGGACTCTCTATCATACAGAAAATGCTTATGTCTCTGTAGTGTCTTCACATTATAGCAGAAGATTCACCCCAGAAATAACCAAAAGGCCCAAAGTAAGAGATCAGGAAGGGAGAATCAACTACTACTGGACTCTGCTGGAACCCGGGGATACAATAATATTTGAGGCAAATGGAAATCTAATAGCGCCATGGTATGCTTTCGCACTGAGTAGAGGCTTTGGATCAGGAATCATCA
		</sequence>
		<sequence>
			<taxon idref="ACJ25113 A_England_593_2006.233"/>
			ATGAAAGTAAAACTACTGGTCCTGTTATGCACATTTACAGCTACATATGCAGACACAATATGTATAGGCTACCATGCTAACAACTCGACCGACACTGTTGACACAGTACTTGAAAAGAATGTGACAGTGACACACTCTGTCAACCTGCTTGAGGACAGTCACAATGGAAAACTATGTCTATTAAAAGGAATAGCCCCACTACAATTGGGTAATTGCAGCGTTGCCGGGTGGATCTTAGGAAACCCAGAATGCGAATTACTGATTTCCAAGGAGTCATGGTCCTACATTGTAGAAAAACCAAATCCTGAGAATGGAACATGTTACCCAGGGCATTTCGCTGACTATGAGGAACTGAGGGAGCAATTGAGTTCAGTATCTTCATTTGAGAGGTTCGAAATATTCCCCAAAGAAAGCTCATGGCCCAACCACACCGTAACCGGAGTATCAGCATCATGCTCCCATAATGGGAAAAGCAGTTTTTACAAAAATTTGCTATGGCTGACGGGGAAGAATGGTTTGTACCCAAACCTGAGCAAGTCCTATGCAAACAACAAAGAAAAAGAAGTCCTTGTACTATGGGGTGTTCATCACCCGCCAAACATAGGTGACCAAAAGGCCCTCTATCATACAGAAAATGCTTATGTCTCTGTAGTGTCTTCACATTATAGCAGAAAATTCACCCCAGAAATAGCCAAAAGACCCAAAGTAAGAGATCAAGAAGGAAGAATCAACTACTACTGGACTCTGCTTGAACCCGGGGATACAATAATATTTGAGGCAAATGGAAATCTAATAGCGCCAAGATATGCTTTCGCACTGAGTAGAGGCTTTGGATCAGGAATCATCA
		</sequence>
		<sequence>
			<taxon idref="ACL79904 A_swine_Minnesota_07002083_2007 H1N1"/>
			ATGAAAGTAAAACTACTGGTTCTGTTATGTACATTTACAGCTACATATGCAGACACAATATGTATAGGCTACCATGCCAACAACTCAACCGACACTGTTGACACAGTACTTGAGAAGAATGTGACAGTGACACACTCTGTCAACCTACTTGAGGACAGTCACAATGGAAAACTATGTCTACTAAAGGGAATAGCTCCACTACAATTGGGTAATTGCAGTGTAGCCGGATGGATCTTAGGAAACCCAGAGTGCGAATTGCTGATTTCCAAGGAATCATGGTCCTACATTGTAGAAACACCAAATCCTGAGAATGGAACATGTTACCCAGGGTATTTCACCGACTATGAGGAACTGAGGGAACAATTGAGTTCAGTATCTTCATTTGAGAGGTTCGAAATATTCCCCAAAGAGAGCTCATGGCCCAACCACACCGTAACCGGAGTATCAGCATCATGCTCCCATAACGGGAAAAGCAGCTTTTACAGAAATTTGCTATGGCTGACGGGGAAGAACGGTTTGTACCCAAACCTGAGCAAGTCCTATACAAACAACAAAGAGAAAGAAGTCCTTGTACTATGGGGTGTTCATCACCCGTCTAACATAGGGGACCAAAGGGTCCTCTATCATACAGAAAATGCTTATATCTCTGTAGTGTCTTCACATTATAGCAGAAGATTCACCCCAGAAATAGTCAAAAGACCCAAGGTGAGAGATCAGGAAGGAAGAATCAACTACTACTGGACTCTGCTGGAACCCGGGGATACAATAATATTTGAGGCAAATGGAAATCTAATAGCGCCAAGGTATGCTTTCGCACTGAGTAGACGCTTTGGATCAGGAATCATCA
		</sequence>
		<sequence>
			<taxon idref="ACM17254_A_Swine_IL_07003243_2007.5"/>
			ATGAAAGTAAAACTACTGATCCTGTTATGTACATTTACAGCTACATATGCGGACACAATATGTATAGGCTACCATGCCAACAACTCAACCGACACAGTTGACACAGTACTTGAGAAGAATGTGACAGTTACACACTCTGTCAACCTACTTGAGGACAGTCACAATGGAAAGCTGTGCCTACTAAAGGGAATAGCCCCCCTACAATTGGGTAATTGCAGCGTTGCCGGATGGATCTTAGGAAACCCAGAATGCGAATTACTGATTTCCAAGAAATCATGGTCCTACATTGTAGAAACACCAAATCCTGAGAATGGAGCATGTTACCCAGGGTATTTCGCCGACTATGAGGAGCTAAGGGAGCAATTGAGTTCAGTATCTTCATTTGAGAGATTCGAAATATTCCCCAAAGAAAGCTCATGGCCCAACCACAACGTAAACGGAGTATCAGCATCATGCTCCCATAATGGGAAAAGCAGTTTTTACAGAAATCTGCTATGGCTGACGGGGAAAAATGGTTTGTACCCAAACCTGACCAAGTCCTATGCAAACAACAAAGAGAAAGAAGTCCTTATACTATGGGGTGTTCATCACCCGTCTAACATAGGGGACCAAAGGACCCTCTATCACACAGAAAATGCTTATGTCTCTGTAATGTCTTCACATTATAGCAGAAGATTCACCCCAGAAATAACCAAAAGGTCCAAAGTAAGAGATCAGGAAGGAAGAATCAACTACTACTGGACTCTGCTAGAACCCGGGGATACAATAATATTTGAGGCAAATGGGAATCTAATAGCGCCATGGTATGCTTTCGCACTGAGTAGAGGCTTTGGATCAGGAATCATCA
		</sequence>
		<sequence>
			<taxon idref="ACM17265 A_swine_NC_00573_2005.5"/>
			ATGAAAGTAAAACTACTGGTTCTGTTATGTACATTTACAGCTACATATGCAGACACAATATGTATAGGCTACCATGCCAACAACTCAACCGACACTGTTGACACAGTACTTGAGAAGAATGTGACAGTGACACACTCCGTCAACCTACTTGAGGACAGTCACAATGGAAAACTATGTCTACTAAAAGGAATAGCTCCACTACAATTGGGTAATTGCAGCGTTGCCGGATGGATCTTAGGAAACCCAGAGTGCGAATTGCTGATTTCCAAGGAATCATGGTCCTACATTGTAGAAACACCAAATCCTGAGAATGGAACATGTTACCCAGGGTATTTCACCGACTATGAGGAACTGAGGGAGCAATTGAGTTCAGTATCTTCATTTGAGAGGTTCGAAATATTCCCCAAAGAGAGCTCATGGCCCAACCACACCGTAACCGGAGTATCAGCATCATGCTCCCATAACGGGAAAAGCAGCTTTTACAGAAATTTGCTATGGCTGACGGGGAAGAACGGTTTGTACCCAAACCTGAGCAAGTCCTATACAAACAACAAAGAGAAAGAAGTCCTTGTACTATGGGGTGTTCATCACCCGCCTAACATAGGGAACCAAAGGGCCCTCTATCATACAGAAAATGCTTATGTCTCTGTAGTGTCTTCACATTATAGCAGAAGATTCACCCCAGAAATAGCCAAAAGACCCAAGGTGAGAGATCAGGAAGGAAGAATCAACTACTACTGGACTCTGCTGGAACCCGGGGATACAATAATATTTGAGGCAAATGGAAATCTAATAGCGCCAAGGTATGCTTTCGCACTGAGTAGAGGCTTTGGATCAGGAATCATCA
		</sequence>
		<sequence>
			<taxon idref="ACM17309 A_Bulgaria_155_2008.058"/>
			---------------------------------------------------GACACAATATGTATAGGCTACCATGCTAACAACTCGACCGACACTGTTGACACAGTACTTGAAAAGAATGTGACAGTGACACACTCTGTCAACCTGCTTGAGAACAGTCACAATGGAAAACTATGTCTATTAAAAGGAATAGCCCCACTACAATTGGGTAATTGCAGCGTTGCCGGGTGGATCTTAGGAAACCCAGAATGCGAATTACTGATTTCCAAGGAGTCATGGTCCTACATTGTAGAAAAACCAAATCCTGAGAATGGAACATGTTACCCAGGGCATTTCGCTGACTATGAGGAACTGAGGGAGCAATTGAGTTCAGTATCTTCGTTTGAGAGGTTCGAAATATTCCCCAAAGAAAGCTCATGGCCCAACCACACCGTAACCGGAGTGTCAGCATCATGCTCCCATAATGGGGAAAGCAGTTTTTACAGAAATTTGCTATGGCTGACGGGGAAGAATGGTTTGTACCCAAACCTGAGCAAGTCCTATGCAAACAACAAAGAAAAAGAAGTCCTTGTACTATGGGGTGTTCATCACCCGCCAAACATAGGTAACCAAAAGGCCCTCTATCATACAGAAAATGCTTATGTCTCTGTAGTGTCTTCACATTATAGCAGAAAATTCACCCCAGAAATAGCCAAGAGACCCAAAGTAAGAGATCAAGAAGGAAGAATCAACTACTACTGGACTCTGCTTGAACCCGGGGATACTATAATATTTGAGGCAAATGGAAATCTAATAGCGCCAAGATATGCTTTCGCACTGAGTAGAGGCTTTGGATCAGGAATCATCA
		</sequence>
		<sequence>
			<taxon idref="ACM17321 A_Zagreb_1982_2008.085"/>
			---------------------------------------------------GACACAATATGTATAGGCTACCATGCTAACAACTCGACCGACACTGTTGACACAGTACTTGAAAAGAATGTGACAGTGACACACTCTGTCAACCTGCTTGAGAACAGTCACAATGGAAAACTATGTCTATTAAAAGGAATAGCCCCACTACAATTGGGTAATTGCAGCGTTGCCGGGTGGATCTTAGGAAACCCAGAATGCGAATTACTGATTTCCAAGGAGTCATGGTCCTACATTGTAGAAAAACCAAATCCTGAGAATGGAACATGTTACCCAGGGCATTTCGCTGACTATGAGGAACTGAGGGAGCAATTGAGTTCAGTATCTTCGTTTGAGAGGTTCGAAATATTCCCCAAAGAAAGCTCATGGCCCAACCACACCGTAACCGGAGTGTCAGCATCATGCTCCCATAATGGGGAAAGCAGTTTTTACAGAAATTTGCTATGGCTGACGGGGAAGAATGGTTTGTACCCAAACCTGAGCAAGTCCTATGCAAACAACAAAGAAAAAGAAGTCCTTGTACTATGGGGTGTTCATCACCCGCCAAACATAGGTAACCAAAAGGCCCTCTATCATACAGAAAATGCTTATGTCTCTGTAGTGTCTTCACATTATAGCAGAAAATTCACCCCAGAAATAGCCAAAAGACCCAAAGTAAGAGATCAAGAAGGAAGAATCAACTACTACTGGACTCTGCTTGAACCCGGGGATACTATAATATTTGAGGCAAATGGAAATCTAATAGCGCCAAGATATGCTTTCGCACTGAGTAGAGGCTTTGGATCAGGAATCATCA
		</sequence>
		<sequence>
			<taxon idref="ACO53670 A_Cambodia_Q015_2006.353"/>
			ATGAAAGTAAAACTACTGGTCCTGTTATGCACATTTACAGCTACATATGCAGACACAATATGTATAGGCTACCATGCCAACAACTCAACCGACACTGTTGACACAGTACTTGAGAAGAATGTGACAGTGACACACTCTGTCAACCTGCTTGAGGACAGTCACAATGGAAAATTATGTCTATTAAAAGGAATAGCCCCACTACAATTGGGTAATTGCAGCGTTGCCGGATGGATCTTAGGAAACCCAGAATGCGAATTACTGATTTCCAGGGAATCATGGTCCTACATTGTAGAAAAACCAAATCCTGAGAATGGAACATGTTACCCAGGGCATTTCGCCGACTATGAGGAACTGAGGGAGCAACTGAGTTCAGTATCTTCATTTGAGAGATTCGAAATATTCCCCAAAGAAAGCTCATGGCCCAACCACACCGTAACCGGAGTATCAGCATCATGCTCCCATAATGGGGAAAGCAGTTTTTACAAAAATTTGCTATGGCTGACGGGGAAGAATGGTTTGTACCCAAACCTGAGCAAGTCCTATGCAAACAACAAAGAGAAAGAAGTCCTTGTACTATGGGGTGTTCATCACCCGCCTAACATAGGTGACCAAAGGGCCCTCTATCATACAGAAAATGCTTATGTCTCTGTAGTGTCTTCACATTATAGCAGAAAATTCACCCCAGAAATAGCCAAAAGACCCAAAGTAAGAGATCAAGAAGGAAGAATCAACTACTACTGGACTCTGCTTGAACCCGGGGATACAATAATATTTGAGGCAAATGGAAATCTAATAGCGCCAAGATATGCGTTCGCACTGAGTAGAGGCTTTGGATCAGGAATCATCA
		</sequence>
		<sequence>
			<taxon idref="ACR15216 A_Taiwan_567_2002.077"/>
			ATGAAAGCAAAACTACTGGTCCTGTTATGTACATTTACAGCTACATACGCAGACACAATATGTATAGGCTACCATGCCAACAACTCAACCGACACTGTTGACACAGTACTTGAGAAGAATGTGACAGTGACACACTCTGTCAACCTACTTGAGGACAGTCACAATGGAAAACTATGTCTACTAAAAGGAATAGCCCCACTACAATTGGGTAATTGCAGCGTTGCCGGATGGATCTTAGGAAACCCAGAATGCGAATTACTGATTTCCAAGGAATCATGGTCCTACATTGTAGAAACACCAAATCCCGAGAATGGAACATGTTACCCAGGGTATTTCGCCGACTATGAGGAACTGAGGGAGCAATTGAGTTCAGTATCTTCATTTGAGAGATTCGAAATATTCCCCAAAGGAAGCTCATGGCCCAACCACACCGTGACCGGAGTATCAGCATCATGCTCCCATAATGGGAAAAGCAGTTTTTACAGAAATTTGCTATGGCTGACGGGGAAAAATGGTTTGTACCCAAACCTGAGCATGTCCTATGTAAACAACAAAGAGAAAGAAGTCCTTGTGCTATGGGGTGTTCATCACCCACCTAACATAGGGAACCAAAGGGCCCTCTACCATACAGAAAATGCTTATGTCTCTGTAGTGTCTTCACATTATAGCAGAAGATTCACCCCAGAAATAGCCAAAAGACCCAAAGTAAGAGATCAGGAAGGAAGAATCAACTACTACTGGACTCTGCTGGAACCCGGGGACACAATAATATTTGAGGCAAATGGAAATCTAATAGCGCCATGGTATGCTTTCGCACTGAGTAGAGGCTTTGGATCAGGAATCATCA
		</sequence>
		<sequence>
			<taxon idref="ACR15315 A_Taiwan_52_2002.008"/>
			ATGAAAGCAAAACTACTGGTCCTGTTATGTACATTTACAGCTACATACGCAGACACAATATGTATAGGCTACCATGCCAACAACTCAACCGACACTGTTGACACAGTACTTGAGAAGAATGTGACAGTGACACACTCTGTCAACCTACTTGAGGACAGTCACAATGGAAAACTATGTCTACTAAAAGGAATAGCCCCACTACAATTGGGTAATTGCAGCGTTGCCGGATGGATCTTAGGAAACCCAGAATGCGAATTACTGATTTCCAAGGAATCATGGTCCTACATTGTAGAAACACCAAATCCCGAGAATGGAACATGTTACCCAGGGTATTTCGCCGACTATGAGGAACTGAGGGAGCAATTGAGTTCAGTATCTTCATTTGAGAGATTCGAAATATTCCCCAAAGGAAGCTCATGGCCCAACCACACCGTGACCGGAGTATCAGCATCATGCTCCCATAATGGGAAAAGCAGTTTTTACAGAAATTTGCTATGGCTGACGGGGAAAAATGGTTTGTACCCAAACCTGAGCATGTCCTATGTAAACAACAAAGAGAAAGAAGTCCTTGTGCTATGGGGTGTTCATCACCCACCTAACATAAGGGACCAGAGGGCCCTCTACCATACAGAAAATGCTTATGTCTCTGTAGTGTCTTCACATTATAGCAGAAGATTCACCCCAGAAATAGCCAAAAGACCCAAAGTAAGAGATCAGGAAGGAAGAATCAACTACTACTGGACTCTGCTGGAACCCGGGGACACAATAATATTTGAGGCAAATGGAAATCTAATAGCGCCATGGTATGCTTTCGCACTGAGTAGAGGCTTTGGATCAGGAATCATCA
		</sequence>
		<sequence>
			<taxon idref="ACR15326 A_Taiwan_123_2002.014"/>
			ATGAAAGCAAAACTACTGGTCCTGTTATGTACATTTACAGCTACATACGCAGACACAATATGTATAGGCTACCATGCCAACAACTCAACCGACACTGTTGACACAGTACTTGAGAAGAATGTGACAGTGACACACTCTGTCAACCTACTTGAGGACAGTCACAATGGAAAACTATGTCTACTAAAAGGAATAGCCCCACTACAATTGGGTAATTGCAGCGTTGCCGGATGGATCTTAGGAAACCCAGAATGCGAATTACTGATTTCCAAGGAATCATGGTCCTACATTGTAGAAACACCAAATCCCGAGAATGGAACATGTTACCCAGGGTATTTCGCCGACTATGAGGAACTGAGGGAGCAATTGAGTTCAGTATCTTCATTTGAGAGATTCGAAATATTCCCCAAAGGAAGCTCATGGCCCAACCACACCGTGACCGGAGTATCAGCATCATGCTCCCATAATGGGAAAAGCAGTTTTTACAGAAATTTGCTATGGCTGACGGGGAAAAATGGTTTGTACCCAAACCTGAGCATGTCCTATGTAAACAACAAAGAAAAAGAAGTCCTTGTGCTATGGGGTGTTCATCACCCACCTAACATAGGGAACCAAAGGGCCCTCTACCATACAGAAAATGCTTATGTCTCTGTAGTGTCTTCACATTATAGCAGAAGATTCACCCCAGAAATAGCCAAAAGACCCAAAGTAAGAGATCAGGAAGGAAGAATCAACTACTACTGGACTCTGCTGGAACCCGGGGACACAATAATATTTGAGGCAAATGGAAATCTAATAGCGCCATGGTATGCTTTCGCACTGAGTAGAGGCTTTGGATCAGGAATCATCA
		</sequence>
		<sequence>
			<taxon idref="ACS92958_A_Swine_Minnesota_SG-00239_2007.147"/>
			ATGAAAGTAAAACTACTGATCCTGTTATGTACATTTACAGCTACATATGCGGACACAATATGTATAGGCTACCATGCCAACAACTCAACCGACACAATTGACACAGTACTTGAGAAGAATGTGACAGTTACACACTCTGTCAACCTACTTGAGGACAGTCACAATGGAAAGCTGTGCCTACTAAAGGGAATAGCCCCTCTACAATTGGGTAATTGCAGCGTTGCCGGATGGATCTTAGGAAACCCAGAATGCGAATTACTGATTTCCAAGAAATCATGGTCCTACATTGTAGAAACACCAAATCCTGAGAATGGAGCATGTTACCCAGGGTATTTCGCCGACTATGAGGAGCTAAGGGAGCAGTTGAGTTCAGTATCTTCATTTGAGAGATTCGAAATATTCCCCAAAGAAAGCTCATGGCCCAACCACAACGTAAACGGAGTATCAGCATCATGCTCCCATAATGGGAAAAGCAGTTTTTACAGAAATCTGCTATGGCTGACGGGGAAAAATGGTTTGTACCCAAACCTGACCAAGTCCTATGCAAACAACAAAGAGAAAGAAGTCCTTATACTATGGGGTGTTCATCACCCGTCTAACATAGGGGACCAAAGAACCCTCTATCACACAGAAAATGCTTATGTCTCTGTAATGTCTTCACATTATAGCAGAAGATTCACCCCAGAAATAACCAAAAGGCCCAAAGTAAGAGATCAGGAAGGAAGAATCAACTACTACTGGACTCTGCTAGAACCCGGGGATACAATAATATTTGAGGCAAATGGGAATCTAATAGCGCCATGGTATGCTTTCGCACTGAGTAGAGGCTTTGGATCAGGAATCATCA
		</sequence>
		<sequence>
			<taxon idref="ACU44033 A_Nevada_01_2009.058"/>
			ATGAAAGTAAAACTACTGGTCCTGTTATGCACATTTACAGCTACATATGCAGACACAATATGTATAGGCTACCATGCTAACAACTCGACCGACACTGTTGACACAGTACTTGAAAAGAATGTGACAGTGACACACTCTGTCAACCTGCTTGAGAACAGTCACAATGGAAAACTATGTCTATTAAAAGGAATAGCCCCACTACAATTGGGTAACTGCAGCGTTGCCGGGTGGATCTTAGGAAACCCAGAATGCGAATTACTGATTTCCAAGGAGTCATGGTCCTACATTGTAGAAAAACCAAATCCTGAGAATGGAACATGTTACCCAGGGCATTTCGCTGACTATGAGGAACTGAGGGAGCAATTGAGTTCAGTATCTTCATTTGAGAGGTTCGAAATATTCCCCAAAGAAAGCTCATGGCCCAACCACACCGTAACCGGAGTGTCAGCATCATGCTCCCATAATGGGGAAAACAGTTTTTACAGAAATTTGCTATGGCTGACGGGGAAGAATGGTTTGTACCCAAACCTGAGCAAGTCCTATGCAAACAACAAAGAAAAAGAAGTCCTTGTACTATGGGGTGTTCATCACCCGCCAAACATAGCTRACCAAAAGACCCTCTATCATACAGAAAATGCTTATGTTTCTGTAGTGTCTTCACATTATAGCAGAAAATTCACCCCAGAAATAGCCAAAAGACCCAAAGTAAGAGATCAAGAAGGAAGAATCAACTACTACTGGACTCTGCTTGAACCCGGGGATACAATAATATTTGAGGCAAATGGAAATCTAATAGCGCCAAGATATGCTTTCGCACTGAGTAGAGGCTTTGGATCAGGAATCATCA
		</sequence>
		<sequence>
			<taxon idref="ACV42029_A_Swine_Oklahoma_032726_2008.5 "/>
			ATGAAAGTAAAACTACTGATCCTGTTATGTACATTTACAGCTACATATGCGGACACAATATGTATAGGATACCATGCCAACAACTCAACCGACACTGTTGACACAGTACTTGAAAAGAATGTGACAGTGACACACTCTGTCAACCTACTTGAGGACAGTCACAATGGGAAGCTGTGCCTACTAAAGGGAATAGCCCCCCTACAATTGGGTAATTGCAGCGTTGCCGGATGGATATTAGGAAACCCAGAATGCGAATCACTGATTTCCAAGAAATCATGGTCCTACATTGTAGAAACACCAAATCCTGAGAATGGAGCATGTTACCCAGGGGAGTTCGCCGACTATGAGGAGCTAAGGGAGCAATTGAGTTCAGTATCTTCATTTGAGAGATTCGAAATATTCCCCAAAGAAAGCTCATGGCCCAACCACACTGCAGCCGGAGTGTCAGCATCATGCTCCCATAATGGGAAAAGAAGTTTTTACAGAAATCTGATATGGCTGACAGTGAAAAATGGTTTGTACCCAAACCTGAGCAAGTCCTATGAAAACGACAAAGAGAAAGAAGTCCTTATACTATGGGGTGTTCATCATCCGCCTAACATAGAGAACCAAAGGACCCTCTATCACACAGAAAATGCTTATGTCTCTGTAGTGTCTTCACATTATAGCGGAAGATTCACCCCAGAAATAACCAAAAGGCCCAAAGTAAGAGATCAGGAAGGAAGAATCAACTACTACTGGACTCTGCTGGAACCCGGGGATACAATAATATTTGAGGCAAATGGAAATCTAATAGCGCCATGGTATGCTTTCACACTGAATAGAGGCCTTGGATCAGGAATCATCA
		</sequence>
		<sequence>
			<taxon idref="ACV42040_A_Swine_Texas_050593_2008.5 "/>
			ATGAAAGTAAAACTACTGATCCTGTTATGTACATTTACAGCTACGTATGCGGACACAATATGTATAGGATACCATGCCAACAACTCAACCGACACTGTTGACACAGTACTTGAAAAGAATGTGACAGTGACACACTCTGTCAACCTACTTGAGGACAGTCACAATGGGAAGCTGTGCCTACTAAAGGGAATAGCCCCCCTACAATTGGGTAATTGCAGCGTTGCCGGATGGATATTAGGAAACCCAGAATGCGAATCACTGATTTCCAAGAAATCATGGTCCTACATTGTAGAAACACCAAAGCCTGAGAATGGAACATGTTACCCAGGGGAGTTCGCCGACTATGAGGAGCTAAGGGAGCAATTGAGTTCAGTATCTTCATTTGAGAGATTCGAAATATTCCCCAAAGAAAGCTCATGGCCCAACCACACTGCAGCCGGAGTGTCAGCATCATGCTCCCATAATGGGGAAAGAAGTTTTTACAGAAATCTGATATGGCTGACAGTGAAAAATGGTTTGTACCCAAACCTGAGCAAGTCCTATGAAAACGACAAAGAGAAAGAAGTCCTTATACTATGGGGTGTTCATCATCCGCCTAACATAGAGAACCAAAGGACCCTCTATCACACAGAAAATGCTTATGTCTCTGTAGTGTCTTCACATTATAGCGGAAGATTCACCCCAGAAATAACCAAAAGGCCCAAAGTAAGAGATCAGGAAGGAAGAATCAACTACTACTGGACTCTGCTGGAACCCGGGGATACAATAATATTTGAGGCAAATGGAAATCTAATAGCGCCATGGTATGCTTTCACACTGAGTAGAGGCCTTGGATCAGGAATCATCA
		</sequence>
		<sequence>
			<taxon idref="ACV42051_A_Swine_Texas_050625_2008.5 "/>
			ATGAAAGTAAAACTACTGATCCTGTTATGTACATTTACAGCTACGTATGCGGACACAATATGTATAGGATACCATGCCAACAACTCAACCGACACTGTTGACACAGTACTTGAAAAGAATGTGACAGTGACACACTCTGTCAACCTACTTGAGGACAGTCACAATGGGAAGCTGTGCCTACTAAAGGGAATAGCCCCCCTACAATTGGGTAATTGCAGCGTTGCCGGATGGATATTAGGAAACCCAGAATGCGAATCACTGATTTCCAAGAAATCATGGTCCTACATTGTAGAAACACCAAAGCCTGAGAATGGAACATGTTACCCAGGGGAGTTCGCCGACTATGAGGAGCTAAGGGAGCAATTGAGTTCAGTATCTTCATTTGAGAGATTCGAAATATTCCCCAAAGAAAGCTCATGGCCCAACCACACTGCAGCCGGAGTGTCAGCATCATGCTCCCATAATGGGGAAAGAAGTTTTTACAGAAATCTGATATGGCTGACAGTGAAAAATGGTTTGTACCCAAACCTGAGCAAGTCCTATAAAAACGACAAAGAGAAAGAAGTCCTTATACTATGGGGTGTTCATCATCCGCCTAACATAGAGAACCAAAGGACCCTCTATCACACAGAAAATGCTTATGTCTCTGTAGTGTCTTCACATTATAGCGGAAGATTCACCCCAGAAATAACCAAAAGGCCCAAAGTAAGAGATCAGGAAGGAAGAATCAACTACTACTGGACTCTGCTGGAACCCGGGGATACAATAATATTTGAGGCAAATGGAAATCTAATAGCGCCATGGTATGCTTTCACACTGAGTAGAGGCCTTGGATCAGGAATCATCA
		</sequence>
		<sequence>
			<taxon idref="ACV42062_A_Swine_Oklahoma_053259_2008.5 "/>
			ATGAAAGTAAAACTACTGATCCTGTTATGTACATTTACAGCTACATATGCGGATACAATATGTATAGGATACCATGCCAACAACTCAACCGACACTGTTGACACAGTACTTGAAAAGAATGTGACAGTGACACACTCTGTCAACCTACTTGAGGACAGTCACAATGGGAAGCTGTGCCTACTAAAGGGAATAGCCCCCCTACAATTGGGTAATTGCAGTGTTGCCGGATGGATATTAGGAAACCCAGAATGCGAATCACTGATTTCCAAGAAATCATGGTCCTACATTGTAGAAACACCAAATCCTGAGAATGGAGCATGTTACCCAGGGGAGTTCGCCGACTATGAGGAGCTAAGGGAGCAATTGAGTTCAGTATCTTCATTTGAGAGATTCGAAATATTCCCCAAAGAAAGCTCATGGCCCAACCACACTGCAGCCGGAGTGTCAGCATCATGCTCCCATAATGGGGAAAGAAGTTTTTACAGAAACCTGATATGGCTGACAGTGAAAAATGGTTTGTACCCAAACCTGAGCAAGTCCTATGAAAACGACAAAGAGAAAGAAGTCCTTATACTATGGGGTGTTCATCATCCGCCTAACATAGAGAACCAAAGGACCCTCTATCACACAGAAAATGCTTATGTCTCTGTAGTGTCTTCACATTATAGCGGAAGATTCACCCCAGAAATAACCAAAAGACCCAAAGTAAGAGATCAGGAAGGAAGAATCAACTACTACTGGACTCTGCTGGAACCCGGGGATACAATAATATTTGAGGCAAATGGAAATCTAATAGCGCCATGGTATGCTTTCACACTGAGTAGAGGCCTTGGATCAGGAATCATCA
		</sequence>
		<sequence>
			<taxon idref="ACV42117_A_Swine_Texas_008648_2008.5 "/>
			ATGAAAGTAAAACTATTGATCCTGTTATGTACATTTACTGCTACATATGCAGACACAATATGTATAGGCTACCATGCCAACAACTCAACCGATACTGTTGACACAGTACTTGAGAAGAATGTGACAGTGACACACTCTGTCAACCTACTTGAGGACAGTCACAATGGAAAGCTGTGCCTACTAAAAGGAATAGCCCCCCTACAATTGGGTAATTGCAGCGTTGCCGGATGGATCTTAGGAAACCCAGAATGCGAATTACTGATTTCCAAGGAATCATGGTCCTACATTGTAGAAACACCAAATCCTGAGAATGGAGCATGTTACCCAGGGTATTTCGCTGACTATGAGGAATTAAGAGAGCAATTGAGTTCAGTATCTTCATTTGAGAGATTCGAAATATTCCCCAAAGAAAGCTCATGGCCCAACCACACTGTAACCGGAGTATCAGCATCATGCTCCCATAATGGGAAAAGCAGTTTTTACAGAAATCTGCTATGGCTGACAGTGAAAAATGGTTTGTACCCAAATCTGAGCAAGTCCTATGCGAACAACAAAGAGAAAGAAGTCCTTATACTATGGGGTATTCATCACCCGCCCAACATAGGGAACCAAAGAACCCTCTATCACACAGAAAATGCTTATGTCTCTGTAGTGTCTTCACATTATAGCAAAAAATTCACCCCAGAAATAACCAAGAGGCCCAAAGTAAGAGATCAGGAAGGAAGAATCAACTACTACTGGACTCTGCTGGAACCCGGAGATACAATAATATTTGAGGCAAATGGAAACCTAATAGCACCATGGTATGCTTTCGCACTGAGTAGAGGCTTTGGATCAGGAATCATCA
		</sequence>
		<sequence>
			<taxon idref="ACV42128_A_Swine_Oklahoma_010226-16_2008.5 "/>
			ATGAAAGTAAAACTACTGATCCTGTTATGTACATTTACAGCTACATATGCGGACACAATATGTATAGGATACCATGCCAACAACTCAACCGACACTGTTGACACAGTACTTGAAAAGAATGTGACAGTGACACACTCTGTCAACCTACTTGAGGACAGTCACAATGGGAAGCTGTGCCTACTAAAGGGAATAGCCCCCCTACAATTGGGTAATTGCAGCGTTGCCGGATGGATATTAGGAAACCCAGAATGCGAATCACTGATTTCCAAGAAATCATGGTCCTACATTGTAGAAACACCAAATCCTGAGAATGGAGCATGTTACCCAGGGGAGTTCGCCGACTATGAGGAGCTAAGGGAGCAATTGAGTTCAGTATCTTCATTTGAGAGATTCGAAATATTCCCCAAAGAAAGCTCATGGCCCAACCACACTGCAACCGGAGTGTCAGCATCATGCTCCCATAATGGGGAAAGAAGTTTTTACAGAAATCTGATATGGCTGACAGTGAAAAATGGTTTGTACCCAAACCTGAGCAAGTCCTATGAAAACGACAAAGAGAAAGAAGTCCTTATACTATGGGGTGTTCATCATCCGCCTAACATAGAGAACCAAAGGACCCTCTATCACACAGAAAATGCTTATGTCTCTGTAGTGTCTTCACATTATAGCGGAAGATTCACCCCAGAAATAACCAAAAGGCCCAAAGTAAGAGATCAGGAAGGAAGAATCAACTACTACTGGACTCTGCTGGAACCCGGGGACACAATAATATTTGAGGCAAATGGAAATCTAATAGCGCCATGGTATGCTTTCACACTGAGTAGAGGCCTTGGATCAGGAATCATCA
		</sequence>
		<sequence>
			<taxon idref="ACV42139_A_Swine_Oklahoma_010226-17_2008.5 "/>
			ATGAAAGTAAAACTACTGATCCTGTTATGTACATTTACAGCTACATATGCGGACACAATATGTATAGGATACCATGCCAACAACTCAACCGACACTGTTGACACAGTACTTGAAAAGAATGTGACAGTGACACACTCTGTCAACCTACTTGAGGACAGTCACAATGGGAAGCTGTGCCTACTAAAGGGAATAGCCCCCCTACAATTGGGTAATTGCAGCGTTGCCGGATGGATATTAGGAAACCCAGAATGCGAATCACTGATTTCCAAGAAATCATGGTCCTACATTGTAGAAACACCAAATCCTGAGAATGGAGCATGTTACCCAGGGGAGTTCGCCGACTATGAGGAGCTAAGGGAGCAATTGAGTTCAGTATCTTCATTTGAGAGATTCGAAATATTCCCCAAAGAAAGCTCATGGCCCAACCACACTGCAGCCGGAGTGTCAGCATCATGCTCCCATAATGGGGAAAGAAGTTTTTACAGAAATCTGATATGGCTGACAGTGAAAAATGGTTTGTACCCAAACCTGAGCAAGTCCTATGAAAACGACAAAGAGAAAGAAGTCCTTATACTATGGGGTGTTCATCATCCGCCTAACATAGAGAACCAAAGGACCCTCTATCACACAGAAAATGCTTATGTCTCTGTAGTGTCTTCACATTATAGCGGAAGATTCACCCCAGAAATAACCAAAAGGCCCAAAGTAAGAGATCAGGAAGGAAGAATCAACTACTACTGGACTCTGCTGGAACCCGGGGATACAATAATATTTGAGGCAAATGGAAATCTAATAGCGCCATGGTATGCTTTCACACTGAGTAGAGGCCTTGGATCAGGAATCATCA
		</sequence>
		<sequence>
			<taxon idref="ACV42150_A_Swine_Oklahoma_010710-9_2008.5 "/>
			ATGAAAGTAAAACTACTGATCCTGTTATGTACATTTACAGCTACATATGCGGACACAATATGTATAGGATACCATGCCAACAACTCAACCGACACTGTTGACACAGTACTTGAAAAGAATGTGACAGTGACACACTCTGTCAACCTACTTGAGGACAGTCACAATGGGAAGCTGTGCCTACTAAAGGGAATAGCCCCCCTACAATTGGGTAATTGCAGCGTTGCCGGATGGATATTAGGAAACCCAGAATGCGAATCACTGATTTCCAAGAAATCATGGTCCTACATTGTAGAAACACCAAATCCTGAGAATGGAGCATGTTACCCAGGGGAGTTCGCCGACTATGAGGAGCTAAGGGAGCAATTGAGTTCAGTATCTTCATTTGAGAGATTCGAAATATTCCCCAAAGAAAGCTCATGGCCCAACCACACTGCAGCCGGAGTGTCAGCATCATGCTCCCATAATGGGAAAAGAAGTTTTTACAGAAATCTGATATGGCTGACAGTGAAAAATGGTTTGTACCCAAACCTGAGCAAGTCCTATGAAAACGACAAAGAGAAAGAAGTCCTTATACTATGGGGTGTTCATCATCCGCCTAACATAGAGAACCAAAGGACCCTCTATCACACAGAAAATGCTTATGTCTCTGTAGTGTCTTCACATTATAGCGGAAGATTCACCCCAGAAATAACCAAAAGGCCCAAAGTAAGAGATCAGGAAGGAAGAATCAACTACTACTGGACTCTGCTGGAACCCGGGGATACAATAATATTTGAGGCAAATGGAAATCTAATAGCGCCATGGTATGCTTTCACACTGAGTAGAGGCCTTGGATCAGGAATCATCA
		</sequence>
		<sequence>
			<taxon idref="ACV42161_A_Swine_Oklahoma_010710-8_2008.5 "/>
			ATGAAAGTAAAACTACTGATCCTGTTATGTACATTTACAGCTACATATGCGGACACAATATGTATAGGATACCATGCCAACAACTCAACCGACACTGTTGACACAGTACTTGAAAAGAATGTGACAGTGACACACTCTGTCAACCTACTTGAGGACAGTCACAATGGGAAGCTGTGCCTACTAAAGGGAATAGCCCCCCTACAATTGGGTAATTGCAGCGTTGCCGGATGGATATTAGGAAACCCAGAATGCGAATCACTGATTTCCAAGAAATCATGGTCCTACATTGTAGAAACACCAAATCCTGAGAATGGAGCATGTTACCCAGGGGAGTTCGCCGACTATGAGGAGCTAAGGGAGCAATTGAGTTCAGTATCTTCATTTGAGAGATTCGAAATATTCCCCAAAGAAAGCTCATGGCCCAACCACACTGCAGCCGGAGTGTCAGCATCATGCTCCCATAATGGGGAAAGAAGTTTTTACAGAAATCTGATATGGCTGACAGTGAAAAATGGTTTGTACCCAAACCTGAGCAAGTCCTATGAAAACGACAAAGAGAAAGAAGTCCTTATACTATGGGGTGTTCATCATCCGCCTAACATAGAGAACCAAAGGACCCTCTATCACACAGAAAATGCTTATGTCTCTGTAGTGTCTTCACATTATAGCGGAAGATTCACCCCAGAAATAACCAAAAGGCCCAAAGTAAGAGATCAGGAAGGAAGAATCAACTACTACTGGACTCTGCTGGAACCCGGGGATACAATAATATTTGAGGCAAATGGAAATCTAATAGCGCCATGGTATGCTTTCACACTGAGTAGAGGCCTTGGATCAGGAATCATCA
		</sequence>
		<sequence>
			<taxon idref="ACV42172_A_Swine_Oklahoma_011289-9_2008.5 "/>
			ATGAAAGTAAAACTACTGATCCTGTTATGTACATTTACAGCTACATATGCGGACACAATATGTATAGGATACCATGCCAACAACTCAACCGACACTGTTGACACAGTACTTGAAAAGAATGTGACAGTGACACACTCTGTCAACCTACTTGAGGACAGTCACAATGGGAAGCTGTGCCTACTAAAGGGAATAGCCCCCCTACAATTGGGTAATTGCAGCGTTGCCGGATGGATATTAGGAAACCCAGAATGCGAATCACTGATTTCCAAGAAATCATGGTCCTACATTGTAGAAACACCAAATCCTGAGAATGGAGCATGTTACCCAGGGGAGTTCGCCGACTATGAGGAGCTAAGGGAGCAATTGAGTTCAGTATCTTCATTTGAGAGATTCGAAATATTCCCCAAAGAAAGCTCATGGCCCAACCACACTGCAGCCGGAGTGTCAGCATCATGCTCCCATAATGGGAAAAGAAGTTTTTACAGAAATCTGATATGGCTGACAGTGAAAAATGGTTTGTACCCAAACCTGAGCAAGTCCTATGAAAACGACAAAGAGAAAGAAGTCCTTATACTATGGGGTGTTCATCATCCGCCTAACATAGAGAACCAAAGGACCCTCTATCACACAGAAAATGCTTATGTCTCTGTAGTGTCTTCACATTATAGCGGAAGATTCACCCCAGAAATAACCAAAAGGCCCAAAGTAAGAGATCAGGAAGGAAGAATCAACTACTACTGGACTCTGCTGGAACCCGGGGATACAATAATATTTGAGGCAAATGGAAATCTAATAGCGCCATGGTATGCTTTCACACTGAGTAGAGGCCTTGGATCAGGAATCATCA
		</sequence>
		<sequence>
			<taxon idref="ACV42183_A_Swine_Oklahoma_011289-10_2008.5 "/>
			ATGAAAGTAAAACTACTGATCCTGTTATGTACATTTACAGCTACATATGCGGACACAATATGTATAGGATACCATGCCAACAACTCAACCGACACTGTTGACACAGTACTTGAAAAGAATGTGACAGTGACACACTCTGTCAACCTACTTGAGGACAGTCACAATGGGAAGCTGTGCCTACTAAAGGGAATAGCCCCCCTACAATTGGGTAATTGCAGCGTTGCCGGATGGATATTAGGAAACCCAGAATGCGAATCACTGATTTCCAAGAAATCATGGTCCTACATTGTAGAAACACCAAATCCTGAGAATGGAGCATGTTACCCAGGGGAGTTCGCCGACTATGAGGAGCTAAGGGAGCAATTGAGTTCAGTATCTTCATTTGAGAGATTCGAAATATTCCCCAAAGAAAGCTCATGGCCCAACCACACTGCAGCCGGAGTGTCAGCATCATGCTCCCATAATGGGGAAAGAAGTTTTTACAGAAATCTGATATGGCTGACAGTGAAAAATGGTTTGTACCCAAACCTGAGCAAGTCCTATGAAAACGACAAAGAGAAAGAAGTCCTTATACTATGGGGTGTTCATCATCCGCCTAACATAGAGAACCAAAGGACCCTCTATCACACAGAAAATGCTTATGTCTCTGTAGTGTCTTCACATTATAGCGGAAGATTCACCCCAGAAATAACCAAAAGGCCCAAAGTAAGAGATCAGGAAGGAAGAATCAACTACTACTGGACTCTGCTGGAACCCGGGGATACAATAATATTTGAGGCAAATGGAAATCTAATAGCGCCATGGTATGCTTTCACACTGAGTAGAGGCCTTGGATCAGGAATCATCA
		</sequence>
		<sequence>
			<taxon idref="ACV42194_A_Swine_Oklahoma_011289-8_2008.5 "/>
			ATGAAAGTAAAACTACTGATCCTGTTATGTACATTTACAGCTACATATGCGGACACAATATGTATAGGATACCATGCCAACAACTCAACCGACACTGTTGACACAGTACTTGAAAAGAATGTGACAGTGACACACTCTGTCAACCTACTTGAGGACAGTCACAATGGGAAGCTGTGCCTACTAAAGGGAATAGCCCCCCTACAATTGGGTAATTGCAGCGTTGCCGGATGGATATTAGGAAACCCAGAATGCGAATCACTGATTTCCAAGAAATCATGGTCCTACATTGTAGAAACACCAAATCCTGAGAATGGAGCATGTTACCCAGGGGAGTTCGCCGACTATGAGGAGCTAAGGGAGCAATTGAGTTCAGTATCTTCATTTGAGAGATTCGAAATATTCCCCAAAGAAAGCTCATGGCCCAACCACACTGCAGCCGGAGTGTCAGCATCATGCTCCCATAATGGGGAAAGAAGTTTTTACAGAAATCTGATATGGCTGACAGTGAAAAATGGTTTGTACCCAAACCTGAGCAAGTCCTATGAAAACGACAAAGAGAAAGAAGTCCTTATACTATGGGGTGTTCATCATCCGCCTAACATAGAGAACCAAAGGACCCTCTATCACACAGAAAATGCTTATGTCTCTGTAGTGTCTTCACATTATAGCGGAAGATTCACCCCAGAAATAACCAAAAGGCCCAAAGTAAGAGATCAGGAAGGAAGAATCAACTACTACTGGACTCTGCTGGAACCCGGGGATACAATAATATTTGAGGCAAATGGAAATCTAATAGCGCCATGGTATGCTTTCACACTGAGTAGAGGCCTTGGATCAGGAATCATCA
		</sequence>
		<sequence>
			<taxon idref="ACV42205_A_Swine_Oklahoma_011521-5_2008.5 "/>
			ATGAAAGTAAAACTACTGATCCTGTTATGTACATTTACAGCTACATATGCGGACACAATATGTATAGGATACCATGCCAACAACTCAACCGACACTGTTGACACAGTACTTGAAAAGAATGTGACAGTGACACACTCTGTCAACCTACTTGAGGACAGTCACAATGGGAAGCTGTGCCTACTAAAGGGAATAGCCCCCCTACAATTGGGTAATTGCAGCGTTGCCGGATGGATATTAGGAAACCCAGAATGCGAATCACTGATTTCCAAGAAATCATGGTCCTACATTGTAGAAACACCAAATCCTGAGAATGGAGCATGTTACCCAGGGGAGTTCGCCGACTATGAGGAGCTAAGGGAGCAATTGAGTTCAGTATCTTCATTTGAGAGATTCGAAATATTCCCCAAAGAAAGCTCATGGCCCAACCACACTGCAGCCGGAGTGTCAGCATCATGCTCCCATAATGGGGAAAGAAGTTTTTACAGAAATCTGATATGGCTGACAGTGAAAAATGGTTTGTACCCAAACCTGAGCAAGTCCTATGAAAACGACAAAGAGAAAGAAGTCCTTATACTATGGGGTGTTCATCATCCGCCTAACATAGAGAACCAAAGGACCCTCTATCACACAGAAAATGCTTATGTCTCTGTAGTGTCTTCACATTATAGCGGAAGATTCACCCCAGAAATAACCAAAAGGCCCAAAGTAAGAAATCAGGAAGGAAGAATCAACTACTACTGGACTCTGCTGGAACCCGGGGATACAATAATATTTGAGGCAAATGGAAATCTAATAGCGCCATGGTATGCTTTCACACTGAGTAGAGGCCTTGGATCAGGAATCATCA
		</sequence>
		<sequence>
			<taxon idref="ACV42216_A_Swine_Oklahoma_011521-4_2008.5 "/>
			ATGAAAGTAAAACTACTGATCCTGTTATGTACATTTACAGCTACATATGCGGACACAATATGTATAGGATACCATGCCAACAACTCAACCGACACTGTTGACACAGTACTTGAAAAGAATGTGACAGTGACACACTCTGTCAACCTACTTGAGGACAGTCACAATGGGAAGCTGTGCCTACTAAAGGGAATAGCCCCCCTACAATTGGGTAATTGCAGCGTTGCCGGATGGATATTAGGAAACCCAGAATGCGAATCACTGATTTCCAAGAAATCATGGTCCTACATTGTAGAAACACCAAATCCTGAGAATGGAGCATGTTACCCAGGGGAGTTCGCCGACTATGAGGAGCTAAGGGAGCAATTGAGTTCAGTATCTTCATTTGAGAGATTCGAAATATTCCCCAAAGAAAGCTCATGGCCCAACCACACTGCAGCCGGAGTGTCAGCATCATGCTCCCATAATGGGGAAAGAAGTTTTTACAGAAATCTGATATGGCTGACAGTGAAAAATGGTTTGTACCCAAACCTGAGCAAGTCCTATGAAAACGACAAAGAGAAAGAAGTCCTTATACTATGGGGTGTTCATCATCCGCCTAACATAGAGAACCAAAGGACCCTCTATCACACAGAAAATGCTTATGTCTCTGTAGTGTCTTCACATTATAGCGGAAGATTCACCCCAGAAATAACCAAAAGGCCCAAAGTAAGAGATCAGGAAGGAAGAATCAACTACTACTGGACTCTGCTGGAACCCGGGGATACAATAATATTTGAGGCAAATGGAAATCTAATAGCGCCATGGTATGCTTTCACACTGAGTAGAGGCCTTGGATCAGGAATCATCA
		</sequence>
		<sequence>
			<taxon idref="ACV42227_A_Swine_Oklahoma_016179-8_2008.5 "/>
			ATGAAAGTAAAACTACTGATCCTGTTATGTACATTTACAGCTACATATGCGGACACAATATGTATAGGATACCATGCCAACAACTCAACCGACACTGTTGACACAGTACTTGAAAAGAATGTGACAGTGACACACTCTGTCAACCTACTTGAGGACAGTCACAATGGGAAGCTGTGCCTACTAAAGGGAATAGCCCCCCTACAATTGGGTAATTGCAGCGTTGCCGGATGGATATTAGGAAACCCAGAATGCGAATCACTGATTTCCAAGAAATCATGGTCCTACATTGTAGAAACACCAAATCCTGAGAATGGAGCATGTTACCCAGGGGAGTTCGCCGACTATGAGGAGCTAAGGGAGCAATTGAGTTCAGTATCTTCATTTGAGAGATTCGAAATATTCCCCAAAGAAAGCTCATGGCCCAACCACACTGCAGCCGGAGTGTCAGCATCATGCTCCCATAATGGGGAAAGAAGTTTTTACAGAAATCTGATATGGCTGACAGTGAAAAATGGTTTGTACCCAAACCTGAGCAAGTCCTATGAAAACGACAAAGAGAAAGAAGTCCTTATACTATGGGGTGTTCATCATCCGCCTAACATAGAGAACCAAAGGACCCTCTATCACACAGAAAATGCTTATGTCTCTGTAGTGTCTTCACATTATAGCGGAAGATTCACCCCAGAAATAACCAAAAGGCCCAAAGTAAGAGATCAGGAAGGAAGAATCAACTACTACTGGACTCTGCTGGAACCCGGGGATACAATAATATTTGAGGCAAATGGAAATCTAATAGCGCCATGGTATGCTTTCACACTGAGTAGAGGCCTTGGATCAGGAATCATCA
		</sequence>
		<sequence>
			<taxon idref="ACV42238_A_Swine_Oklahoma_016179-9_2008.5 "/>
			ATGAAAGTAAAACTACTGATCCTGTTATGTACATTTACAGCTACATATGCGGACACAATATGTATAGGATACCATGCCAACAACTCAACCGACACTGTTGACACAGTACTTGAAAAGAATGTGACAGTGACACACTCTGTCAACCTACTTGAGGACAGTCACAATGGGAAGCTGTGCCTACTAAAGGGAATAGCCCCCCTACAATTGGGTAATTGCAGCGTTGCCGGATGGATATTAGGAAACCCAGAATGCGAATCACTGATTTCCAAAAAATCATGGTCCTACTTTGTAAAAACACCAAATCCTGAAAATGGAGCATGTTACCCAGGGGAGTTCGCCGACTATGAGGAGCTAAGGGAGCAATTGAGTTCAGTATCTTCATTTGAGAGATTCGAAATATTCCCCAAAGAAAGCTCATGGCCCAACCACACTGCAGCCGGAGTGTCAGCATCATGCTCCCATAATGGGGAAAGAAGTTTTTACAGAAATCTGATATGGCTGACAGTGAAAAATGGTTTGTACCCAAACCTGAGCAAGTCCTATGAAAACGACAAAGAGAAAGAAGTCCTTATACTATGGGGTGTTCATCATCCGCCTAACATAGAGAACCAAAGGACCCTCTATCACACAGAAAATGCTTATGTCTCTGTAGTGTCTTCACATTATAGCGGAAGATTCACCCCAGAAATAACCAAAAGGCCCAAAGTAAGAGATCAGGAAGGAAGAATCAACTACTACTGGACTCTGCTGGAACCCGGGGATACAATAATATTTGAGGCAAATGGAAATCTAATAGCGCCATGGTATGCTTTCACACTGAGTAGAGGCCTTGGATCAGGAATCATCA
		</sequence>
		<sequence>
			<taxon idref="ACV42249_A_Swine_Oklahoma_020734-2_2008.5 "/>
			ATGAAAGTAAAACTACTGATCCTGTTATGTACATTTACAGCTACATATGCGGACACAATATGTATAGGATACCATGCCAACAACTCAACCGACACTGTTGACACAGTACTTGAAAAGAATGTGACAGTGACACACTCTGTCAACCTACTTGAGGACAGTCACAATGGGAAGCTGTGCCTACTAAAGGGAATAGCCCCCCTACAATTGGGTAATTGCAGCGTTGCCGGATGGATATTAGGAAACCCAGAATGCGAATCACTGATTTCCAAGAAATCATGGTCCTACATTGTAGAAACACCAAATCCTGAGAATGGAGCATGTTACCCAGGGGAGTTCGCCGACTATGAGGAGCTAAGGGAGCAATTGAGTTCAGTATCTTCATTTGAGAGATTCGAAATATTCCCCAAAGAAAGCTCATGGCCCAACCACACTGCAGCCGGAGTGTCAGCATCATGCTCCCATAATGGGGAAAGAAGTTTTTACAGAAATCTGATATGGCTGACAGTGAAAAATGGTTTGTACCCAAACCTGAGCAAGTCCTATGAAAACGACAAAGAGAAAGAAGTCCTTATACTATGGGGTGTTCATCATCCGCCTAACATAGAGAACCAAAGGACCCTCTATCACACAGAAAATGCTTATGTCTCTGTAGTGTCTTCACATTATAGCGGAAGATTCACCCCAGAAATAACCAAAAGGCCCAAAGTAAGAGATCAGGAAGGAAGAATCAACTACTACTGGACTCTGCTGGAACCCGGGGATACAATAATATTTGAGGCAAATGGAAATCTAATAGCGCCATGGTATGCTTTCACACTGAGTAGAGGCCTTGGATCAGGAATCATCA
		</sequence>
		<sequence>
			<taxon idref="ACV42260_A_Swine_Oklahoma_020734-3_2008.5 "/>
			ATGAAAGTAAAACTACTGATCCTGTTATGTACATTTACAGCTACATATGCGGACACAATATGTATAGGATACCATGCCAACAACTCAACCGACACTGTTGACACAATACTTGAAAAGAATGTGACAGTGACACACTCTGTCAACCTACTTGAGGACAGTCACAATGGGAAGCTGTGCCTACTAAAGGGAATAGCCCCCCTACAATTGGGTAATTGCAGCGTTGCCGGATGGATATTAGGAAACCCAGAATGCGAATCACTGATTTCCAAGAAATCATGGTCCTACATTGTAGAAACACCAAATCCTGAGAATGGAGCATGTTACCCAGGGGAGTTCGCCGACTATGAGGAGCTAAGGGAGCAATTGAGTTCAGTATCTTCATTTGAGAGATTCGAAATATTCCCCAAAGAAAGCTCATGGCCCAACCACACTGCAGCCGGAGTGTCAGCATCATGCTCCCATAATGGGGAAAGAAGTTTTTACAGAAATCTGATATGGCTGACAGTGAAAAATGGTTTGTACCCAAACCTGAGCAAGTCCTATGAAAACGACAAAGAGAAAGAAGTCCTTATACTATGGGGTGTTCATCATCCGCCTAACATAGAGAACCAAAAGACCCTCTATCACACAGAAAATGCTTATGTCTCTGTAGTGTCTTCACATTATAGCGGAAGATTCACCCCAGAAATAACCAAAAGGCCCAAAGTAAGAGATCAGGAAGGAAGAATCAACTACTACTGGACTCTGCTGGAACCCGGGGATACAATAATATTTGAGGCAAATGGAAATCTAATAGCGCCATGGTATGCTTTCACACTGAGTAGAGGCCTTGGATCAGGAATCATCA
		</sequence>
		<sequence>
			<taxon idref="ACV42271_A_Swine_Oklahoma_020736-2_2008.5 "/>
			ATGAAAGTAAAACTACTGATCCTGTTATGTACATTTACAGCTACATATGCGGACACAATATGTATAGGATACCATGCCAACAACTCAACCGACACTGTTGACACAGTACTTGAAAAGAATGTGACAGTGACACACTCTGTCAACCTACTTGAGGACAGTCACAATGGGAAGCTGTGCCTACTAAAGGGAATAGCCCCCCTACAATTGGGTAATTGCAGCGTTGCCGGATGGATATTAGGAAACCCAGAATGCGAATCACTGATTTCCAAGAAATCATGGTCCTACATTGTAAAAACACCAAATCCTGAGAATGGAGCATGTTACCCAGGGGAGTTCGCCGACTATGAGGAGCTAAGGGAGCAATTGAGTTCAGTATCTTCATTTGAGAGATTCGAAATATTCCCCAAAGAAAGCTCATGGCCCAACCACACTGCAGCCGGAGTGTCAGCATCATGCTCCCATAATGGGGAAAGAAGTTTTTACAGAAATCTGATATGGCTGACAGTGAAAAATGGTTTGTACCCAAACCTGAGCAAGTCCTATGAAAACGACAAAGAGAAAGAAGTCCTTATACTATGGGGTGTTCATCATCCGCCTAACATAGAGAACCAAAGGACCCTCTATCACACAGAAAATGCTTATGTCTCTGTAGTGTCTTCACATTATAGCGGAAGATTCACCCCAGAAATAACCAAAAGGCCCAAAGTAAGAGATCAGGAAGGAAGAATCAACTACTACTGGACTCTGCTGGAACCCGGGGATACAATAATATTTGAGGCAAATGGAAATCTAATAGCGCCATGGTATGCTTTCACACTGAGTAGAGGCCTTGGATCAGGAATCATCA
		</sequence>
		<sequence>
			<taxon idref="ACV42282_A_Swine_Oklahoma_020736-1_2008.5 "/>
			ATGAAAGTAAAACTACTGATCCTGTTATGTACATTTACAGCTACATATGCGGACACAATATGTATAGGATACCATGCCAACAACTCAACCGACACTGTTGACACAGTACTTGAAAAGAATGTGACAGTGACACACTCTGTCAACCTACTTGAGGACAGTCACAATGGGAAGCTGTGCCTACTAAAGGGAATAGCCCCCCTACAATTGGGTAATTGCAGCGTTGCCGGATGGATATTAGGAAACCCAGAATGCGAATCACTGATTTCCAAGAAATCATGGTCCTACATTGTAGAAACACCAAATCCTGAGAATGGAGCATGTTACCCAGGGGAGTTCGCCGACTATGAGGAGCTAAGGGAGCAATTGAGTTCAGTATCTTCATTTGAGAGATTCGAAATATTCCCCAAAGAAAGCTCATGGCCCAACCACACTGCAGCCGGAGTGTCAGCATCATGCTCCCATAATGGGGAAAGAAGTTTTTACAGAAATCTGATATGGCTGACAGTGAAAAATGGTTTGTACCCAAACCTGAGCAAGTCCTATGAAAACGACAAAGAGAAAGAAGTCCTTATACTATGGGGTGTTCATCATCCGCCTAACATAGAGAACCAAAGGACCCTCTATCACACAGAAAATGCTTATGTCTCTGTAGTGTCTTCACATTATAGCGGAAGATTCACCCCAGAAATAACCAAAAGGCCCAAAGTAAGAGATCAGGAAGGAAGAATCAACTACTACTGGACTCTGCTGGAACCCGGGGATACAATAATATTTGAGGCAAATGGAAATCTAATAGCGCCATGGTATGCTTTCACACTGAGTAGAGGCCTTGGATCAGGAATCATCA
		</sequence>
		<sequence>
			<taxon idref="ACV42293_A_Swine_Oklahoma_042169_2008.5 "/>
			ATGAAAGTAAAACTACTGATCCTGTTATGTACATTTACAGCTACATATGCGGACACAATATGTATAGGATACCATGCCAACAACTCAACCGACACTGTTGACACAGTACTTGAAAAGAATGTGACAGTGACACACTCTGTCAACCTACTTGAGGACAGTCACAATGGGAAGCTGTGCCTACTAAAGGGAATAGCCCCCCTACAATTGGGTAATTGCAGCGTTGCCGGATGGATATTAGGAAACCCAGAATGCGAATCACTGATTTCCAAGAAATCATGGTCCTACATTGTAGAAACACCAAATCCTGAGAATGGAGCATGTTACCCAGGGGAGTTCGCCGACTATGAGGAGCTAAGGGAGCAATTGAGTTCAGTATCTTCATTTGAGAGATTCGAAATATTCCCCAAAGAAAGCTCATGGCCCAACCACACTGCAACCGGAGTGTCAGCATCATGCTCCCATAATGGGGAAAGAAGTTTTTACAGAAATCTGATATGGCTGACAGTGAAAAATGGTTTGTACCCAAACCTGAGCAAGTCCTATAAAAACGACAAAGAGAAAGAAGTCCTTATACTATGGGGTGTTCATCATCCGCCTAACATAGAGAACCAAAGGACCCTCTATCACACAGAAAATGCTTATGTCTCTGTAGTGTCTTCACATTATAGCGGAAGATTCACCCCAGAAATAACCAAAAGGCCCAAAGTAAGAGATCAGGAAGGAAGAATCAACTACTACTGGACTCTGCTGGAACCCGGGGACACAATAATATTTGAGGCAAATGGAAATCTAATAGCGCCATGGTATGCTTTCACACTGAGTAGAGGCCTTGGATCAGGAATCATCA
		</sequence>
		<sequence>
			<taxon idref="ADB45160_A_swine_Illinois_02930_2009.999"/>
			ATGGAAGTAAAACTACTGGTTCTGTTATGTACATTTACAGCTACATATGCAGACACAATATGTATAGGCTATCATGCCAACAACTCAACCGACACTGTTGACACAGTACTTGAGAAGAATGTGACAGTAACACACTCTGTCAATCTACTTGAGGACAGTCACAATGGAAAATTATGTCTACTAAAAGGAATAGCTCCACTACAATTGGGTAATTGCAACGTTGCCGGATGGATCTTAGGAAACCCAGAGTGCGAATTGCTGATTTCCAAGGAATTATGGTCTTACATTGTAGAAACACCAAACCCTGAGAATGGAACATGTTACCCAGGATATTTCACCGACTATGAAGAACTGAGGGAACAAATGAGTTCAGTATCTTCATTTAAGAGGTTTGAAATATTCCCCAAAGAGAGCTCATGGCCCAACCACACCGTAACCGGAGTATCAGCATCATGCTCCCATAACGGGGAAAGCAGCTTTTACAGAAATTTGCTATGGCTAACGGGGAAGAACGGTTTGTACCCAAACCTGAGCAAATCCTATACAAACGACAAAGAGAAAGAAGTCCTTGTATTATGGGGTGTTCATCACCCGTCAAACATAGGGGACCAAAGGGCCCTCTATCATAAAGAAAATGCTTATGTCTCTGTAGTGTCTTCACATTATAGCAGAAGATTCACCCCAGAAATAGTCAAAAGACCCAAGGTGAGAGATCAGGAAGGAAGAATCAACTACTACTGGACTCTGCTGGAACCCGGGGATACAATAATATTTGAGGCAAATGGAAACTTAATAGCGCCAAGGTATGCTTTCGCACTGAGTAGAGGCTTT----------------
		</sequence>
		<sequence>
			<taxon idref="ADB45161_A_swine_Illinois_02931_2009.999"/>
			ATGGAAGTAAAACTACTGGTTCTGTTATGTACATTTACAGCTACATATGCAGACACAATATGTATAGGCTATCATGCCAACAACTCAACCGACACTGTTGACACAGTACTTGAGAAGAATGTGACAGTAACACACTCTGTCAATCTACTTGAGGACAGTCACAATGGAAAATTATGTCTACTAAAAGGAATAGCTCCACTACAATTGGGTAATTGCAACGTTGCCGGATGGATCTTAGGAAACCCAGAGTGCGAATTGCTGATTTCCAAGGAATTATGGTCTTACATTGTAGAAACACCAAACCCTGAGAATGGAACATGTTACCCAGGATATTTCACCGACTATGAAGAACTGAGGGAACAAATGAGTTCAGTATCTTCATTTAAGAGGTTTGAAATATTCCCCAAAGAGAGCTCATGGCCCAACCACACCGTAACCGGAGTATCAGCATCATGCTCCCATAACGGGGAAAGCAGCTTTTACAGAAATTTGCTATGGCTAACGGGGAAGAACGGTTTGTACCCAAACCTGAGCAAATCCTATACAAACGACAAAGAGAAAGAAGTCCTTGTATTATGGGGTGTTCATCACCCGTCAAACATAGGGGACCAAAGGGCCCTCTATCATAAAGAAAATGCTTATGTCTCTGTAGTGTCTTCACATTATAGCAGAAGATTCACCCCAGAAATAGTCAAAAGACCCAAGGTGAGAGATCAGGAAGGAAGAATCAACTACTACTGGACTCTGCTGGAACCCGGGGATACAATAATATTTGAGGCAAATGGAAACTTAATAGCGCCAAGGTATGCTTTCGCACTGAGTAGAGGCTTTGGATCAGGAATCATCA
		</sequence>
		<sequence>
			<taxon idref="ADB45162_A_swine_Illinois_02932_2009.999"/>
			ATGGAAGTAAAACTACTGGTTCTGTTATGTACATTTACAGCTACATATGCAGACACAATATGTATAGGCTATCMTGCCAACAACTCAACCGACACTGTTGACACAGTACTTGAGAAGAATGTGACAGTAACACACTCTGTCAATCTACTTGAGGACAGTCACAATGGAAAATTATGTCTACTAAAAGGAATAGCTCCACTACAATTGGGTAATTGCAACGTTGCCGGATGGATCTTAGGAAACCCAGAGTGCGAATTGCTGATTTCCAAGGAATTATGGTCTTACATTGTAGAAACACCAAACCCTGAGAATGGAACATGTTACCCAGGATATTTCACCGACTATGAAGAACTGAGGGAACAAATGAGTTCAGTATCTTCATTTAAGAGGTTTGAAATATTCCCCAAAGAGAGCTCATGGCCCAACCACACCGTAACCGGAGTATCAGCATCATGCTCCCATAACGGGGAAAGCAGCTTTTACAGAAATTTGCTATGGCTAACGGGGAAGAACGGTTTGTACCCAAACCTGAGCAAATCCTATACAAACGACAAAGAGAAAGAAGTCCTTGTATTATGGGGTGTTCATCACCCGTCAAACATAGGGGACCAAAGGGCCCTCTATCATAAAGAAAATGCTTATGTCTCTGTAGTGTCTTCACATTATAGCAGAAGATTCACCCCAGAAATAGTCAAAAGACCCAAGGTGAGAGATCAGGAAGGAAGAATCAACTACTACTGGACTCTGCTGGAACCCGGGGATACAATAATATTTGAGGCAAATGGAAACTTAATAGCGCCAAGGTATGCTTTCGCACTGAGTAGAGGCTTTGGATCAGGAATCATCA
		</sequence>
		<sequence>
			<taxon idref="ADB82970_A_swine_SD_31813_2009.890"/>
			ATGAAAGTAAAACTACTGATCCTGTTATGTACATTTACAGCTACATATGCGGACACAATATGTATAGGATACCATGCCAACAACTCAACCGACACTGTTGACACAGTACTTGAAAAGAATGTGACAGTGACACACTCTGTCAACCTACTTGAGGACAGTCACAATGGAAAGCTGTGCCTACTAAATGGAATAGCCCCCCTACAATTGGGTAATTGCACCGTTGCCGGATGGATATTAAGAAACCCAGAATGCGAATCACTGATTTCCAAGGAATCATGGTCCTACATTGTAGAAACACCTAATTCTGATAATGGAGCATGTTACCCAGGGCAGTTCGCCGACTATGAGGAGCTAAGGGAGCAATTGAGTTCAGTATCTTCATTTGAGAGATTCGAGATATTCCCTAAAGAAAGCTCATGGCCCAACCACACTGTAACCGGAGTGTCAGCATCATGCTCCCATAATGGGGAAAGAAGTTTTTACAGAAATCTGATATGGCTGACAGTGAAAAATGGTTTGTACCCAAACCTGAGCAAGTCCTATGAAAACGACAAAGGGAAAGAAGTCCTTATATTATGGGGTGTTCATCATCCGCCCAACATAGGGGACCAAAGGACACTCTATCACACAGAAAATGCTTATGTCTCTGTAGTGTCTTCACATTATAGCGGAAGATTCACCCCAGAAATAACCAAAAGGCCCAAAGTAAGAGATCAGGAAGGAAGAATCAACTACTACTGGACTCTGCTGGAACCCGGGGATACAATAATATTTGAGGCAAATGGAAATCTAATAGCGCCATGGTATGCTTTCGCACTGAGTAGAGGCCTTGGATCAGGAATCATCA
		</sequence>
		<sequence>
			<taxon idref="ADC79608_A_swine_Minnesota_02953_2010.016"/>
			ATGAAAGTAAAACTACTGATCCTGTTATGTACATTTACAGCTACATATGCGGACACAATATGTATAGGCTACCATGCCAACAACTCAACCGACACAGTTGACACAGTACTTGAGAAGAATGTGACAGTTACACACTCTGTCAACCTACTTGAGGACAGTCACAATGGAAAGCTGTGCCTACTGAAGGGAATAGCCCCCCTACAATTGGGTAATTGCAGCGTTGCCGGATGGATCTTAGGAAACCCAGAATGCGAGTTACTGATTTCCAAGAAATCATGGTCCTACATTGTAGAAACACCAAATCCTGAGAATGGAGCATGTTACCCAGGGTATTTCGCCGACTATGAGGAGCTAAGGGAGCAATTGAGTTCAGTATCTTCATTTGAGAGATTCGAAATGTTCCCCAAAGAAAGCTCATGGCCCTACCACAACGTAAACGGAGTATCAGCATCATGCTCCCATAATGGGAAMAGCAGTTTTTACAGAAATCTGCTATGGCTGACGGGAAAAAATGGTTTGTATCCAAACCTGACCAGGTCCTATAAAAACAACAATGAGAAAGAGGTTCTTATACTATGGGGTGTTCATCACCCGTCTAATGTAAGGGACCAAAGGACCCTCTATCACACAGAAAATGCTTATGTCTCTGTAATGTCTTCACATTATAGCGGAAGATTCACCCCAGAAATAAACAAAAGGCCCAAAGTAAGAGATCAGGAAGGAAGAATCAACTATTACTGGACTCTGCTAGAACCCGGGGATACAATAATATTTGAGGCAAATGGGAATCTAATAGCGCCATGGTATGCTTTCGCACTGAGTAGAGGCTTTGGATCAGGAATCATCA
		</sequence>
		<sequence>
			<taxon idref="ADC79609_A_swine_Minnesota_02954_2010.016"/>
			ATGAAAGTAAAACTACTGATCCTGTTATGTACATTTACAGCTACATATGCGGACACAATATGTATAGGCTACCATGCCAACAACTCAACCGACACAGTTGACACAGTACTTGAGAAGAATGTGACAGTTACACACTCTGTCAACCTACTTGAGGACAGTCACAATGGAAAGCTGTGCCTACTGAAGGGAATAGCCCCCCTACAATTGGGTAATTGCAGCGTTGCCGGATGGATCTTAGGAAACCCAGAATGCGAGTTACTGATTTCCAAGAAATCATGGTCCTACATTGTAGAAACACCAAATCCTGAGAATGGAGCATGTTACCCAGGGTATTTCGCCGACTATGAGGAGCTAAGGGAGCAATTGAGTTCAGTATCTTCATTTGAGAGATTCGAAATGTTCCCCAAAGAAAGCTCATGGCCCTACCACAACGTAAACGGAGTATCAGCATCATGCTCCCATAATGGGAACAGCAGTTTTTACAGAAATCTGCTATGGCTGACGGGAAAAAATGGTTTGTATCCAACCCTGACCAGGTCCTATAAAAACAACAATGAGAAAGAGGTTCTTATACTATGGGGTGTTCATCACCCGTCTAATGTAAGGGACCAAAGGACCCTCTATCACACAGAAAATGCTTATGTCTCTGTAATGTCTTCACATTATAGCGGAAGATTCACCCCAGAAATAAACAAAAGGCCCAAAGTAAGAGATCAGGAAGGAAGAATCAACTATTACTGGACTCTGCTAGAACCCGGGGATACAATAATATTTGAGGCAAATGGGAATCTAATAGCGCCATGGTATGCTTTCGCACTGAGTAGAGGCTTTGGATCAGGAATCATCA
		</sequence>
		<sequence>
			<taxon idref="ADC80758_A_swine_Illinois_02937_2009.999"/>
			ATGGAAGTAAAACTACTGGTTCTGTTATGTACATTTACAGCTACATATGCAGACACAATATGTATAGGCTATCATGCCAACAACTCAACCGACACTGTTGACACAGTACTTGAGAAGAATGTGACAGTAACACACTCTGTCAATCTACTTGAGGACAGTCACAATGGAAAATTATGTCTACTAAAAGGAATAGCTCCACTACAATTGGGTAATTGCAACGTTGCCGGATGGATCTTAGGAAACCCAGAGTGCGAATTGCTGATTTCCAAGGAATTATGGTCTTACATTGTAGAAACACCAAACCCTGAGAATGGAACATGTTACCCAGGATATTTCACCGACTATGAAGAACTGAGGGAACAAATGAGTTCAGTATCTTCATTTAAGAGGTTTGAAATATTCCCCAAAGAGAGCTCATGGCCCAACCACACCGTAACCGGAGTATCAGCATCATGCTCCCATAACGGGGAAAGCAGCTTTTACAGAAATTTGCTATGGCTAACGGGGAAGAACGGTTTGTACCCAAACCTGAGCAAATCCTATACAAACGACAAAGAGAAAGAAGTCCTTGTATTATGGGGTGTTCATCACCCGTCAAACATAGGGGACCAAAGGGCCCTCTATCATAAAGAAAATGCTTATGTCTCTGTAGTGTCTTCACATTATAGCAGAAGATTCACCCCAGAAATAGTCAAAAGACCCAAGGTGAGAGATCAGGAAGGAAGAATCAACTACTACTGGACTCTGCTGGAACCCGGGGATACAATAATATTTGAGGCAAATGGAAACTTAATAGCGCCAAGGTATGCTTTCGCACTGAGTAGAGGC-------------------
		</sequence>
		<sequence>
			<taxon idref="ADG21875_A_swine_Iowa_02997_2010.281"/>
			ATGAAAGTAAAACTACTGATCCTGTTATGTACATTTACAGCTACATATGCGGACACAATATGTATAGGATACCATGCCAACAACTCAACCGACACTGTTGACACAGTACTTGAAAAGAATGTGACAGTGACACACTCTGTCAACCTACTTGAGGACAGTCACAATGGAAAGTTGTGCCTACTAAAGGGAATAGCCCCCCTACAATTGGGTAATTGCAGCGTTGCCGGATGGATATTAGGAAACCCAGAATGCGAATCACTGATTTCCAAGGAATCATGGTCCTACATTGTAGAAACACCTAATTCTGATAATGGAGCATGTTACCCAGGGCAGTTCACCGACTATGAGGAGCTAAGGGAGCAATTGAGTTCAGTATCTTCATTTGAGAGATTCGAGATATTCCCCAAAGAAAGCTCATGGCCCAACCACACTGTAACCGGAGTGTCAGCATCATGCTCCCATAATGGGGAAAGAAGTTTTTACAGAAATCTGATATGGCTGACAGTGAAAAATGGTTTGTACCCAAACCTGAGCAAGTCCTATGAAAACGACAAAGGGAAAGAAGTCCTTATATTATGGGGTGTTCATCATCCGCCCAACATAGGGGTCCAAAGGACACTCTATCACACAGAAAATGCTTATGTCTCTGTAGTGTCTTCACATTATAGCGGAAGATTCACCCCAGAAATAACCAAAAGGCCCAAAGTAAGAGATCAGGAAGGAAGAATCAACTATTACTGGACTCTGCTGGAACCCGGGGATACAATAATATTTGAGGCAAATGGAAATCTAATAGCGCCATGGTATGCTTTCGCACTGAGTAGAGGCCTTGGATCAGGAATCATCA
		</sequence>
		<sequence>
			<taxon idref="ADG23218 A_Azarbayejan-Sharghi_179_2006.047"/>
			ATGAAAGCGAAACTACTGGTTCTGTTATGTACATTTACAGCTACATATGCAGACACAATATGTATAGGCTACCATGCCAACAACTCGACCGACACTGTTGACACAGTACTTGAGAAGAATGTGACAGTGACACACTCTGTCAACCTACTTGAGGACCGTCACAATGGAAAACTATGTCTACTAAAAGGAATAGCCCCACTACAATTGGGTAATTGCAGCGTTGCCGGATGGATCTTAGGAAACCCAGAATGCGAATTACTGATTTCCAAGGAATCATGGTCCTACATTGTAGAAACACCAAATCCTGAGAATGGAACATGTTACCCAGGGTATTTCGCCGACTATGAGGAGCTGAGGGAGCAATTGAGTTCAGTATCTTCATTTGAGAGGTTCGAAATATTCCCCAAAGAGAGCTCATGGCCCAACCACACCGTAACCGGAGTATCAGCATCATGCTCCCATAACGGGAAAAGCAGTTTTTACAGAAATTTGCTATGGCTGACGGGAAAGAATGGTTTGTACCCAAACCTGAGCAAATCCTATGCAAACAACAAAGAGAAAGAAGTCCTTGTACTGTGGGGTGTTCATCACCCGCCTAACATAGGGGATCAAAGGGCCCTCTATCATACAGAAAATGCTTATGTCTCTGTAGTGTCTTCACATTATAGCAGAAGATTCACCCCAGAAATAGCCAAAAGACCCAAGGTGAGAGATCAGGAAGGAAGAATCAGCTACTACTGGACTCTACTGGAACCCGGGGATACAATAATATTTGAGGCAAATGGAAATCTAATAGCGCCAAGGTTTGCTTTCGCACTGAGTAGAGGCTTTGGATCAGGAATCATCA
		</sequence>
		<sequence>
			<taxon idref="ADG23229 A_Khorasan_512_2008.008"/>
			ATGAAAGCAAAACTACTGGTCCTGTTATGCACATTTACAGCTACATATGCAGACACAATATGTATAGGCTACCATGCTAACAACTCGACCGACACTGTTGACACAGTACTTGAAAAGAATGTGACAGTGACACACTCTGTCAACCTGCTTGAGAACAGTCACAATGGAAAACTATGTCTATTAAAAGGAATAGCCCCACTACAATTGGGTAATTGCAGCGTTGCCGGGTGGATCTTAGGAAACCCAGAATGCGAATTACTGATTTCCAAGGAGTCATGGTCCTACATTGTAGAAAAACCAAATCCTGAGAATGGAACATGTTACCCAGGGCATTTCGCTGACTATGAGGAACTGAGGGAGCAATTGAGTTCAGTATCTTCATTTGAGAGGTTCGAAATATTCCCCAAAGAAAGCTCATGGCCCAACCACACCGTAACCGGAGTGTCAGCATCATGCTCCCATAATGGGGAAAGCAGTTTTTACAGAAATTTGCTATGGCTGACGGGGAAGAATGGTTTGTACCCAAACCTGAGCAAGTCCTATGCAAACAACAAAGAAAAAGAAGTCCTTGTACTATGGGGTGTTCATCACCCGCCAACCATAGGTAACCAAAAGGCCCTCTATCATACAGAAAATGCTTATGTCTCTGTAGTGTCTTCACATTATAGCAGAAAATTCACCCCAGAAATAGCCAAAAGACCCAAAGTAAGAGATCAAGAAGGAAGAATCAATTACTACTGGACTCTGCTTGAACCCGGGGATACAATAATATTTGAGGCAAATGGAAATCTAATAGCGCCAAGATATGCTTTCGCACTGAGTAGAGGCTTTGGATCAGGAATCATCA
		</sequence>
		<sequence>
			<taxon idref="ADG23236 A_Tehran_29_2005.170"/>
			ATGAAAGCAAAACTACTGGTTCTGTTATGTACATTTACAGCTACATATGCAGACACAATATGTATAGGCTACCATGCCAACAACTCGACCGACACTGTTGACACAGTACTTGAGAAGAATGTGACAGTGACACACTCTGTCAACCTACTTGAGGACAGTCACAATGGAAAACTATGTCTACTAAAAGGAATAGCCCCACTACAATTGGGTAATTGCAGCGTTGCCGGATGGATCTTAGGAAACCCAGAATGCGAATTACTGATTTCCAAGGAATCATGGTCCTACATTGTAGAAACACCAAATCCTGAGAATGGAACATGTTACCCAGGGTATTTCGCCGACTATGAGGAGCTGAGGGAGCAATTGAGTTCAGTATCTTCATTTGAGAGGTTCGAAATATTCCCCAAAGAGAGCTCATGGCCCAACCACACCGTAACCGGAGTATCAGCATCATGCTCCCATAACGGGAAAAGCAGTTTTTACAGAAATTTGCTATGGCTGACGGGGAAGAATGGTTTGTATCCAAACCTGAGCAAGTCCTATGCAAACAACAAAGAGAAAGAAATCCTTGTACTGTGGGGTGTTCATCACCCGCCTAACATAGGGGACCAAAGGGCCCTCTATCATACAGAAAATGCTTATGTCTCTGTAGTGTCTTCACATTATAGCAGAAGATTCACCCCAGAAATAGCCAAAAGACCCAAGGTGAGAGATCAGGAAGGAAGAATCAACTACTACTGGACTCTGCTGGAACCCGGGGATACAATAATATTTGAGGCAAATGGAAATCTAATAGCGCCAAGGTTTGCTTTCGCACTGAGTAGAGGCTTTGGATCAGGAATCATCA
		</sequence>
		<sequence>
			<taxon idref="ADG85792_A_swine_Iowa_02998_2010.214"/>
			ATGAAAGTAAAACTACTGATCCTGTTATGTACATTTACAGCTACATATGCGGACACAATATGTATAGGATACCATGCCAACAACTCAACCGACACTGTTGACACAGTACTTGAAAAGAATGTGACAGTGACACACTCTGTCAACCTACTTGAGGACAGTCACAATGGAAAGTTGTGCCTACTAAAGGGAATAGCCCCCCTACAATTGGGTAATTGCAGCGTTGCCGGATGGATATTAGGAAACCCAGAATGCGAATCACTGATTTCCAAGGAATCATGGTCCTACATTGTAGAAACACCTAATTCTGATAATGGAGCATGTTACCCAGGGCAGTTCACCGACTATGAGGAGCTAAGGGAGCAATTGAGTTCAGTATCTTCATTTGAGAGATTCGAGATATTCCCCAAAGAAAGCTCATGGCCCAACCACACTGTAACCGGAGTGTCAGCATCATGCTCCCATAATGGGGAAAGAAGTTTTTACAGAAATCTGATATGGCTGACAGTGAAAAATGGTTTGTACCCAAACCTGAGCAAGTCCTATGAAAACGACAAAGGGAAAGAAGTCCTTATATTATGGGGTGTTCATCATCCGCCCAACATAGGGGACCAAAGGACACTCTATCACACAGAAAATGCTTATGTCTCTGTAGTGTCTTCACATTATAGCGGAAGATTCACCCCAGAAATAACCAAAAGGCCCAAAGTAAGAGATCAGGAAGGAAGAATCAACTACTACTGGACTCTGCTGGAACCCGGGGATACAATAATATTTGAGGCAAATGGAAATCTAATAGCGCCATGGTATGCTTTCGCACTGAGTAGAGGCCTTGGATCAGGAATCATCA
		</sequence>
		<sequence>
			<taxon idref="ADG85794_A_swine_Minnesota_03000_2010.270"/>
			ATGAAAGTAAAACTACTGATCCTGTTATGTACATTTACAGCTACATATGCGGACACATTATGTATAGGCTACCATGCCAACAACTCAACCGACACAGTTGACACAGTACTTGAGAAGAATGTAACAGTTACACACTCTGTCAACCTACTTGAGGACAATCACAATGGAAAGCTGTGCCTACTAAAGGGAATAGCCCCCCTACAATTGGGTAATTGCAGCGTTGCCGGATGGATCTTAGGAAACCCAGAATGCGAATTACTGATTTCCAAGAAATCATGGTCCTACATTGTAGAAACACCAAATCCTGAGAATGGAGCATGTTACCCAGGGTATTTCGCCGACTATGAGGAGCTAAGGGAGCAATTGAGTTCAGTATCTTCATTTGAGAGATTCGAAATATTCCCTAAAGAAAGCTCATGGCCCGACCACAACGTAAACGGAGTATCAGCATCATGCTCCCATAATGGGAAAAGCAGTTTTTACAGAAATCTGCTATGGCTGACGAGGAAAAATGGTTTGTACCCAAACCTGACCATGTCCTATGCAAACGACAAAGAGAAAGAAGTCCTTATACTATGGGGTGTTCACCACCCGTCTAACATAGGGGACCAAAGGACCCTCTATCACATAGAAAATGCTTATGTCTCTGTAATGTCTTCGCATTACAGCAGAAGATTCACCCCAGAAATAACCAAAAGGCCCAAAGTAAGAGATCAGGAAGGAAGAATCAACTACTACTGGACTCTGCTAGAACCCGGGGATACAATAATATTTGAGGCAAATGGGAATCTAATAGCGCCATGGTATGCTTTCGCACTGAGTAGAGGCTTTGGATCAGGAATCATCA
		</sequence>
		<sequence>
			<taxon idref="ADI75906 A_California_VRDL146_2009.319"/>
			ATGAAAGTAAAACTACTGGTCCTGTTATGCACATTTACAGCTACATATGCAGACACAATATGTATAGGCTACCATGCTAACAACTCGACCGACACTGTTGACACAGTACTTGAAAAGAATGTGACAGTGACACACTCTGTCAACCTGCTTGAGGACAGTCACAATGGAAAACTATGTCTATTAAAAGGAATAGCCCCACTACAATTGGGTAACTGCAGCGTTGCCGGGTGGATCTTAGGAAACCCAGAATGCGAATTACTGATTTCCAAGGAGTCATGGTCCTACATTGTAGAAAAACCAAATCCTGAGAATGGAACATGTTACCCAGGACATTTCGCTGACTATGAGGAACTGAGGGAGCAATTGAGTTCAGTATCTTCATTTGAGAGGTTCGAAATATTCCCCAAAGAAAGCTCATGGCCCAACCACACCGTAACCGGAGTGTCAGCATCATGCTCCCATAATGGGGAAAACAGTTTTTACAGAAATTTGCTATGGCTGACGGGGAAGAATGGTTTGTACCCAAACCTGAGCAAGTCCTATGCAAACAACAAAGAAAAAGAAGTCCTTGTACTATGGGGTGTTCATCACCCGCCAAACATGGCTGACCAAAAGACCCTCTATCATACAGAAAATGCTTATGTTTCTGTAGTGTCTTCACATTATAGCAGAAAATTCACCCCAGAAATAGCCAAAAGACCCAAAGTAAGAGATCAAGAAGGAAGAATCAACTACTACTGGACTCTGCTTGAACCCGGGGATACAATAATATTTGAGGCAAATGGAAATCTAATAGCGCCAAGATATGCTTTCGCACTGAGTAGAGGCTTTGGATCAGGAATCATCA
		</sequence>
		<sequence>
			<taxon idref="ADJ18751_A_swine_Minnesota_03023_2010.322"/>
			ATGAAAGTAAAACTACTGATCCTGTTATGTACATTTACAGCTACATATGCGGACACAATATGTATAGGATACCATGCCAACAACTCAACCGAAACTGTTGACACAGTACTTGAAAAGAATGTGACAGTGACACACTCTGTCAACCTACTTGAGGACAGTCACAATGGGAAGCTATGCCTACTAAAAGGAATAGCCCCCCTACAATTGGGTAATTGCAGCGTTGCCGGATGGATATTAGGAAACCCAGAATGCGAATCACTGATTTCCAAGAAATCATGGTCCTACATTGTAGAAACACCAAATCCTGAGAATGGAGCATGTTACCCAGGGGAGTTCGCCGACTATGAGGAGCTAAGGGAGCAATTGAGTTCAGTATCTTCATTTGAGAGATTCGAAATATTCCCCAAAGAAAGCTCATGGCCCAACCACACTGCAACCGGAGTGTCAGCATCATGCTCCCATAATGGGGAAAGAAGTTTTTACAGAAATCTGATATGGCTGACAGTGAAAAATGGTTTGTACCCAAACCTGAGCAAGTCCTATAAAAACGACAAAGAGAAAGAAGTCCTTATACTATGGGGTGTTCATCATCCGCCTAACATAGAGAACCAGAGGACCCTCTATCACACAGAAAATGCTTATGTCTCTGTAGTGTCTTCACATTATAGCGGAAGATTCACCCCAGAAATAACCAAAAGGCCCAAAGTAAGAGATCAGGAAGGAAGAATCAACTACTACTGGACTTTGCTGGAACCCGGGGATACAATAATATTTGAGGCAAATGGAAATCTAATAGCGCCATGGTATGCTTTCACACTGAGTAGAGGCCTTGGATCAGGAATCATCA
		</sequence>
		<sequence>
			<taxon idref="ADJ18752_A_swine_Minnesota_03024_2010.322"/>
			ATGAAAGTAAAACTACTGATCCTGTTATGTACATTTACAGCTACATATGCGGACACAATATGTATAGGATACCATGCCAACAACTCAACCGAAACTGTTGACACAGTACTTGAAAAGAATGTGACAGTGACACACTCTGTCAACCTACTTGAGGACAGTCACAATGGGAAGCTATGCCTACTAAAAGGAATAGCCCCCCTACAATTGGGTAATTGCAGCGTTGCCGGATGGATATTAGGAAACCCAGAATGCGAATCACTGATTTCCAAGAAATCATGGTCCTACATTGTAGAAACACCAAATCCTGAGAATGGAGCATGTTACCCAGGGGAGTTCGCCGACTATGAGGAGCTAAGGGAGCAATTGAGTTCAGTATCTTCATTTGAGAGATTCGAAATATTCCCCAAAGAAAGCTCATGGCCCAACCACACTGCAACCGGAGTGTCAGCATCATGCTCCCATAATGGGGAAAGAAGTTTTTACAGAAATCTGATATGGCTGACAGTGAAAAATGGTTTGTACCCAAACCTGAGCAAGTCCTATAAAAACGACAAAGAGAAAGAAGTCCTTATACTATGGGGTGTTCATCATCCGCCTAACATAGAGAACCAGAGGACCCTCTATCACACAGAAAATGCTTATGTCTCTGTAGTGTCTTCACATTATAGCGGAAGATTCACCCCAGAAATAACCAAAAGGCCCAAAGTAAGAGATCAGGAAGGAAGAATCAACTACTACTGGACTTTGCTGGAACCCGGGGATACAATAATATTTGAGGCAAATGGAAATCTAATAGCGCCATGGTATGCTTTCACACTGAGTAGAGGCCTTGGATCAGGAATCATCA
		</sequence>
		<sequence>
			<taxon idref="ADJ18755_A_swine_Iowa_03010_2010.345"/>
			------------------------------ACATTTACAGCTACATATGCGGACACAATATGTATAGGATACCATGCCAACAACTCAACCGACACTGTTGACACAGTACTTGAAAAGAATGTGACAGTGACACACTCTGTCAACCTACTTGAGGACAGTCACAATGGAAAGTTGTGCCTACTAAAGGGAATAGCCCCCCTACAATTGGGTAATTGCAGCGTTGCCGGATGGATATTAGGAAACCCAGAATGCGAATCACTGATTTCCAAGGAATCATGGTCCTACATTGTAGAAACACCTAATTCTGATAATGGAGCATGTTACCCAGGGCAGTTCACCGACTATGAGGAGCTAAGGGAGCAATTGAGTTCAGTATCTTCATTTGAGAGATTCGAGATATTCCCCAAAGAAAGCTCATGGCCCAACCACACTGTAACCGGAGTGTCAGCATCATGCTCCCATAATGGGGAAAGAAGTTTTTACAGAAATCTGATATGGCTGACAGTGAAAAATGGTTTGTACCCAAACCTGAGCAAGTCCTATGAAAACGACAAAGGGAAAGAAGTCCTTATATTATGGGGTGTTCATCATCCGCCCAACATAGGGGACCAAAGGACACTCTATCACACAGAAAATGCTTATGTCTCTGTAGTGTCTTCACATTATAGCGGAAGATTCACCCCAGAAATAACCAAAAGGCCCAAAGTAAGAGATCAGGAAGGAAGAATCAACTACTACTGGACTCTGCTGGAACCCGGGGATACAATAATATTTGAGGCAAATGGAAATCTAATAGCGCCATGGTATGCTTTCGCACTGAGTAGAGGCCTTGGATCAAGAATC----
		</sequence>
		<sequence>
			<taxon idref="ADJ18756_A_swine_Iowa_03026_2010.351"/>
			------------CTACTTGTTCTGTTATGTACATTTACAGCTACATATGCRGACACAATATGTATAGGCTATCATGCCAACAACTCAACCGACACTGTTGACACAGTACTTGAGAAGAATGTGACAGTAACACACTCTGTCAACCTACTTGAGGACAGTCACAATGGAAAATTATGTCTACTAAAAGGAATAGCTCCACTACAATTGGGCAATTGCAACGTTGCCGGATGGATCTTAGGAAACCCAGAGTGCGAATTGCTGATTTCCAAGGAATCATGGTCTTACATTGTAGAAACACCAAATCCTGAGAATGGAACATGTTACCCAGGGTATTTCACCGACTATGAAGAACTGAGGGAACAATTGAGCTCAGTATCTTCATTTAAGAGATTTGAAATATTTCCCAAAGAGAGCTCATGGCCCAACCACACCGTAACAGGAGTATCAGCATCATGCTCCCATAACGGGAAAAGCAGCTTTTACAGAAATTTGCTATGGCTAACGGGGAAGAACGGTTTGTACCCAAACCTGAGCAAATCCTATACAAACGACAAAGAGAAAGAAGTCCTTGTATTATGGGGTGTTCATCACCCGTCAAACATAGGGGACCAAAGGGCCCTCTATCATAAAGAAAATGCTTATGTCTCTGTAGTATCTTCACATTATAGCAGAAGATTCACCCCAGAAATAGTCAAAAGACCCAAGGTGAGAGATCAGGAAGGAAGAATCAATTACTACTGGACTCTGCTGGAACCCGGGGATACAATAATATTTGAGGCAAATGGAAATTTAATAGCGCCAAGGTATGCTTTCGCACTGAGTAGAGGCTCTGGATCAGGAATCATCA
		</sequence>
		<sequence>
			<taxon idref="ADJ18758_A_swine_Minnesota_03018_2010.381"/>
			---------------------CTGTTATGTACATTTACAGCTACATATGCGGACACAATATGTATAGGATACCATGCCAACAACTCAACCGAAACTGTTGACACAGTACTTGAAAAGAATGTGACAGTGACACACTCTGTCAACCTACTTGAGGACAGTCACAATGGGAAGCTATGCCTACTAAAAGGAATAGCCCCCCTACAATTGGGTAATTGCAGCGTTGCCGGATGGATATTAGGAAACCCAGAATGCGAATCACTGATTTCCAAGAAATCATGGTCCTACATTGTAGAAACACCAAATCCTGAGAATGGAGCATGTTACCCAGGGGAGTTCGCCGACTATGAGGAGCTAAGGGAGCAATTGAGTTCAGTATCTTCATTTGAGAGATTCGAAATATTCCCCAAAGAAAGCTCATGGCCCAACCACACTGCAACCGGAGTGTCAGCATCATGCTCCCATAATGGGAAAAGAAGTTTTTACAGAAATCTGATATGGCTGACAGTGAAAAATGGTTTGTACCCAAACCTGAGCAAGTCCTATAAAAACGACAAAGAGAAAGAAGTCCTTATACTATGGGGTGTTCATCATCCGCCTAACATAGAGAACCAAAGGACCCTCTATCACACAGAAAATGCTTATGTCTCTGTAGTATCTTCACATTATAGCGGAAGATTCACCCCAGAAATAACCAAAAGGCCCAAAGTAAGAGATCAGGAAGGAAGAATCAACTACTACTGGACTTTGCTGGAACCCGGGGATACAATAATATTTGAGGCAAATGGAAATCTAATAGCGCCATGGTATGCTTTCACACTGAGTAGAGGCCTTGGATCAGGAATCATCA
		</sequence>
		<sequence>
			<taxon idref="ADJ18759_A_swine_Minnesota_03027_2010.216"/>
			ATGAAAGTAAAACTACTGATCCTGTTATGTACACTTACAGCTACATATGCGGACACAATATGTATAGGATACCATGCCAACAACTCAACCGAAACTGTAGACACAGTACTTGAAAAGAATGTGACAGTGACACACTCTGTCAACCTACTTGAGGACAGTCACAATGGGAAGCTATGCCTACTAAAAGGAATAGCCCCCCTACAATTGGGTAATTGCAGCGTTGCCGGATGGATATTAGGAAACCCAGAATGCGAATCACTGATTTCCAAGAAATCATGGTCCTACATTGTAGAAACACCAAATCCTGAGAATGGAGCATGTTACCCAGGGGAGTTCGCCGACTATGAGGAGCTAAGGGAGCAATTGAGTTCAGTATCTTCATTTGAGAGATTCGAAATATTCCCCAAAGAAAGCTCATGGCCCAACCACACTGCAACCGGAGTGTCAGCATCATGCTCCCATAATGGGAAAAGAAGTTTTTACAGAAATCTGATATGGCTGACAGTGAAAAATGGTTTGTACCCAAACCTGAGCAAGTCCTATAAAAACGACAAAGAGAAAGAAGTCCTTATACTATGGGGTGTTCATCATCCGCCTAACATAGAGAACCAAAGGACCCTCTATCACACAGAAAATGCTTATGTCTCTGTAGTGTCTTCACATTATAGCGGAAGATTCACCCCAGAAATAACCAAAAGGCCCAAAGTAAGAGATCAGGAAGGAAGAATCAACTACTACTGGACCTTGCTGGAACCCGGGGATACAATAATATTTGAGGCAAATGGAAATCTAATAGCGCCATGGTATGCTTTCACACTGAGTAGAGGCCTTGGATCAGGAATCATCA
		</sequence>
		<sequence>
			<taxon idref="ADJ96330_A_swine_Illinois_03033_2010.327"/>
			ATGGAAGTAAAACTACTGGTTCTGTTATGTACATTTACAGCTACATATGCAGACACAATATGTATAGGCTATCATGCCAACAACTCAACCGACACTGTTGACACAGTACTTGAGAAGAATGTGACAGTAACACACTCTGTCAATCTACTTGAGGACAGTCACAATGGAAAATTATGTCTACTAAAAGGAATAGCTCCACTACAATTGGGTAATTGCAACGTTGCCGGATGGATCTTAGGAAACCCAGAGTGCGAATTGCTGATTTCCAAGGAATCATGGTCTTACATTGTAGAAACACCAAACCCTGAGAATGGAACATGTTACCCAGGGTATTTCACCGACTATGAAGAAATGAGGGAACAATTGAGTTCAGTATCTTCATTTAAGAGGTTTGAAATATTCCCCAAAGAGAGCTCATGGCCCAATCACACCGTAACCGGAGTATCAGCATCATGCTCCCATAACGGGAAAAGCAGCTTTTACAGAAATTTGCTATGGCTAACGGGGAAGAACGGTTTGTACCCAAACCTGAGCAAATCCTATACAAACGACAAAGAGAAAGAAGTCCTTGTATTATGGGGTGTTCATCACCCGTCAAACATAGGGGACCAAAGGGCCCTCTATCATAAAGAAAATGCTTATGTCTCTGTAGTGTCTTCACATTATAGCAGAAGATTCACCCCAGAAATAGTCAAAAGACCCAAGGTGAGAGATCAGGAAGGAAGAATCAACTACTACTGGACTCTGCTGGAACCTGGGGATACAATAATATTTGAGGCAAATGGAAATTTAATAGCGCCAAGGTATGCTTTCGCACTGAGTAGAGGCTTTGGATCAGGAATCATCA
		</sequence>
		<sequence>
			<taxon idref="ADK26591_A_swine_Missouri_03035_2010.467"/>
			ATGGAAGTAAAACTACTGGTTCTGTTATGTACATTTACAGCTACATATGCAGACACAATATGTATAGGCTATCATGCCAACAACTCTACCGACACTGTTGACACAGTACTTGAGAAGAATGTGACAGTAACACACTCTGTCAACCTACTTGAGGACAGTCACAATGGGAAATTGTGTCTACTAAAAGGAATAGCTCCACTACAATTGGGTAATTGCAACGTCGCTGGATGGATCTTAGGAAACCCAGAGTGCGAATTGCTGATTTCCAAAGAATCATGGTCTTACATTGTAGAAACACCAAATCCTGAGAATGGAACATGTTACCCAGGGTATTTCACCGACTATGAAGAACTGAGGGAGCAATTGAGTTCAGTATCTTCATTTAAGAGGTTTGAAATATTCCCCAAAGAGAGCTCATGGCCCAAACACACCGTAACCGGAGTATCAGCATCATGCTCCCATAACGGAAATAGCAGCTTTTACAGAAATTTGCTATGGCTGACGGGGAAAAACGGTTTGTACCCAAACCTGAGCAAATCCTATACAAACGACAAAGAGAAAGAAGTCCTTGTACTATGGGGTGTTCATCACCCGTCTAACATAAGGGACCAAATGGCCCTCTATCATACAGAAAATGCTTATGTCTCTGTAGTGTCTTCACATTATAGCAGAAGATTCACCCCAGAAATAGTCAAAAGACCCAAGGTGAGAGATCAGGAAGGAAGAATCAACTACTACTGGACTCTGCTGGAACCCGGGGATACAATAATATTTGAGGCAAATGGAAATCTAATAGCGCCAAGGTATGCTTTCGCACTGAGTAGAGGCTTTGGATCAGGAATCATCA
		</sequence>
		<sequence>
			<taxon idref="ADK26592_A_swine_Illinois_03036_2010.484"/>
			ATGGAAGTAAAACTACTGGTTCTGTTATGTACATTTACAGCTACATATGCAGACACAATATGTATAGGCTATCATGCCAACAACTCAACCGACACTGTTGACACAGTACTTGAGAAGAATGTGACAGTAACACACTCTGTCAATCTACTTGAGGACAGTCACAATGGAAAATTATGTCTACTAAAAGGAATAGCTCCACTACAATTGGGTAATTGCAACGTTGCCGGATGGATCTTAGGAAACCCAGAGTGCGAATTGCTGATTTCCAAGGAATCATGGTCTTACATTGTAGAAACACCAAACCCTGAGAATGGAACATGTTACCCAGGATATTTCACCGACTATGAAGAACTGAGGGAACAAATGAGTTCAGTATCTTCATTTAAGAGGTTTGAAATATTCCCCAAAGAGAGCTCATGGCCCAACCACACCGTAACCGGAGCATCAGCATCATGCTCCCATAACGGGAAACGCAGCTTTTACAGAAATTTGCTATGGCTAACGGAGAAGAACGGTTTGTACCCAAACCTGAGCAAATCCTATACAAACGACAAAGAGAAAGAAGTCCTTGTATTATGGGGTGTTCATCACCCGTCAAACATAGGGGACCAAAGGGCCCTCTATCATAAAGAAAATGCTTATGTCTCTGTAGTGTCTTCACATTATAGCAGAAGATTCACCCCAGAAATAGTCAAAAGACCCAAGGTGAGAGATCAGGAAGGAAGAATCAACTACTACTGGACTCTGCTGGAACCCGGGGATACAATAATATTTGAGGCAAATGGAAACTTAATAGCGCCAAGGTATGCTTTCGCACTGAGTAGAGGCTTTGGATCAGGAATCATCA
		</sequence>
		<sequence>
			<taxon idref="ADL39390 A_Louisiana_WRAIR1170P_2009.125"/>
			ATGAAAGTAAAACTACTGGTCCTGTTATGCACATTTACAGCTACATATGCAGACACAATATGTATAGGCTACCATGCTAACAACTCGACCGACACTGTTGACACAGTACTTGAAAAGAATGTGACAGTGACACACTCTGTCAACCTGCTTGAGAACAGTCACAATGGAAAACTATGTCTATTAAAAGGAATAGCCCCACTACAATTGGGTAACTGCAGCGTTGCCGGGTGGATCTTAGGAAACCCAGAATGCGAATTACTGATTTCCAAAGAGTCATGGTCCTACATTGTAGAAAAACCAAATCCTGAGAATGGAACATGTTACCCAGGGCATTTCGCTGACTATGAGGAACTGAGGGAGCAATTGAGTTCAGTATCTTCATTTGAGAGGTTCGAAATATTCCCCAAAGAAAGCTCATGGCCCAACCACACCGTAACCGGAGTGTCAGCATCATGCTCACATAATGGGGAAAGCAGTTTTTACAGAAATTTGCTATGGCTGACGGGGAAGAATGGTTTGTACCCAAGCCTGAGCAAGTCCTATGCAAACAACAAAGAAAAAGAAGTCCTTGTACTATGGGGTGTTCATCACCCGCCAAACATAGTTGACCAAAAGACCCTCTACCGTACAGAAAATGCTTATGTTTCTGTAGTGTCTTCACATTATAGCAGAAAATTCACCCCAGAAATAGCCAAAAGACCCAAAGTAAGAGATCAAGAAGGAAGAATCAACTACTACTGGACTCTGCTTGAACCCGGGGATACAATAATATTTGAGGCAAATGGAAATCTAATAGCGCCAAGATATGCTTTCGCACTGAGTAGAGGCTTTGGATCAGGAATCATCA
		</sequence>
		<sequence>
			<taxon idref="ADM13521_A_swine_Minnesota_03043_2010.521"/>
			ATGAAAGTAAAACTACTGATCCTGTTTTGTACATTTACAGCTACATATGCGGACACAATATGTATAGGATACCATGCCAACAACTCAACCGACACTGTTGACACAGTACTTGAAAAGAATGTGACAGTGACACACTCTGTCAACCTACTTGAGGACAGTCACAATGGGAAGCTGTGCCTACTAAAGGGAATAGCCCCCCTACAATTGGGTAATTGCAGCGTTGCCGGATGGATATTAGGAAACCCAGAATGCGAATCACTGATTTCCAAGAAATCATGGTCCTACATTGTAGAAACACCAAATCCTGAGAATGGAGCATGTTACCCAGGGGAGTTCGCCGACTATGAGGAGCTAAGGGAGCAATTGAGTTCAGTATCTTCATTTGAGAGATTCGAAATATTCCCCAAAGAAAGCTCATGGCCCAACCACACTGCAACCGGAGTGTCAGCCTCATGCTCCCATAATGGGGAAAGGAGTTTTTACAGAAATCTGATATGGCTGACAGTGAAAAATGGTTTGTACCCGAACCTGAGCAAGTCCTATGAAAACGACAAAGAGAAAGAAGTCCTTATACTATGGGGTGTTCATCATCCGCCTAACATAGAGAACCAAAGGACCCTCTATCACACAGAAAATGCTTATGTCTCTGTAGTGTCTTCACATTATAGCGGAAGATTCACCCCAGAAATAACCAAAAGGCCCAAAGTAAGAGATCAGGAAGGAAGAATCAACTACTACTGGACTCTGCTGGAACCCGGGGATACAATAATATTTGAGGCAAATGGAAATCTAATAGCGCCATGGTATGCTTTCACACTGAGTAGAGGCCTTGGATCAGGAATCATCA
		</sequence>
		<sequence>
			<taxon idref="A_Swine_Colorado_00597_2003.815"/>
			ATGAAAGTAAAACTACTGATCCTGTTATGTACATTTACAGCTACATATGCAGACACAATATGTATAGGCTACCATGCCAACAACTCAACCGACACTGTTGACACAGTACTTGAGAAGAATGTGACAGTGACACACTCTGTCAACCTACTTGAGGACAGTCACAATGGAAAGCTGTGCCTACTAAAAGGAATAGCCCCCCTACAATTGGGTAATTGCAGCGTTGCCGGATGGATCTTAGGAAACCCAGAATGCGAATTACTGATTTCCAAGGAATCATGGTCCTACATTGTAGAAACACCAAATCCTGAGAATGGAGCATGTTACCCAGGGTATTTCGCCGACTATGAGGAGCTAAGGGAACAATTGAGTTCAGTATCTTCATTTGAGAGATTCGAAATATTCCCCAAAGAAAGCTCATGGCCCAACCACACCGTAACCGGAGTATCAGCATCATGCTCCCATAATGGGAAACGCAGTTTTTACAGAAATCTGCTATGGCTGACGGGGAAAAATGGTTTGTACCCAAACCTGAGCAAGTCCTATGCAAACAACAAAGAGAAAGAAGTCCTTATACTATGGGGTGTTCATCACCCGCCTAACATAGGGGACCAAAGGACCCTCTATCACACAGAAAATGCTTATGTCTCTGTAGTGTCTTCACATTATAGCAGAAGATTCACCCCAGAAATAACCAAAAGGCCCAAAGTAAGAGATCAGGAAGGAAGAATCAACTACTACTGGACTCTGCTGGAACCCGGGGATACAATAATATTTGAGGCAAATGGAAATCTAATAGCGCCATGGTATGCTTTCGCACTGAGTAGAGGCTTTGGATCAGGAATCATCA
		</sequence>
		<sequence>
			<taxon idref="A_Swine_Illinois_00685_2005.632"/>
			ATGAAAGTAANACTACTGGTTCTGTTATGTACATTTACAGCTACATATGCAGACACAATATGTATAGGCTACCATGCCAACAACTCAACCGACACTGTTGACACAGTACTTGAGAAGAATGTGACAGTGACACACTCTGTCAACCTACTTGAGGACAGTCACAATGGAAAACTATGTCTACTAAAAGGAATAGCTCCACTACAATTGGGTAATTGCAGCGTTGCCGGATGGATCTTAGGAAACCCAGAGTGCGAATTGCTGATTTCCAAGGAATCATGGTCCTACATTGTAGAAACACCAAATCCTGAGAATGGAGCATGTTACCCAGGGTATTTCACCGACTATGAGGAACTGAGGGAGCAATTGAGTTCAGTATCTTCATTTGAGAGGTTCGAAATATTCCCCAAAGAGAGCTCATGGCCCAACCACACCGTAACCGGAGTATCAGCATCATGCTCCCATAACGGGAAAAGCAGCTTTTACAGAAATTTGCTGTGGCTGACGGGGAAGAACGGTTTGTACCCAAACCTGAGCAAGTCCTATACAAACAACAAAGAGAAAGAAGTCCTTGTACTATGGGGTGTTCATCACCCGTCTAACATAGGGGACCAAAGGGCCCTCTATCATACAGAAAATGCTTATGTCTCTGTAGTGTCTTCACATTGTAGCAGAAGATTCACCCCAGAAATAGCCAAAAGACCCAAGGTGAGAGATCAGGAAGGAAGAATCAACTACTACTGGACTCTGCTGGAACCCGGGGATACAATAATATTTGAGGCAAATGGAAATCTAATAGCGCCAAGGTATGCTTTCGCACTGAGTAGAGGCTTTGGATCAGGAATCATCA
		</sequence>
		<sequence>
			<taxon idref="A_Swine_Illinois_01353_2006.896"/>
			ATGAANGTNNAACTACTGGTTCTGTTATGTACATTTACAGCTACATATGCAGACACAATATGTATAGGCTATCATGCCAACAACTCAACCGACACTGTTGACACAGTACTTGAGAAGAATGTGACAGTAACACACTCTGTCAACCTACTTGAGGACAGTCACAATGGAAAATTATGTCTACTAAAAGGAATAGCTCCACTACAATTGGGTAATTGCAGCGTTGCCGGATGGATCTTAGGAAACCCAGAGTGCGAATTGCTGATTTCCAAGGAGTCATGGTCCTACATTGTAGAAACACCAAATCCTGAGAATGGAACATGTTACCCAGGGTATTTCACCGACTATGAAGAACTGAGGGAGCAATTGAGTTCAGTATCTTCATTTGAGAGGTTTGAAATATTCCCCAAAGAGAGCTCATGGCCCAACCACACCGTAACCGGAGTATCAGCATCATGCTCCCATAACGGGAAAAGCAGCTTTTACAGAAATTTGCTATGGCTGACGGGGAAAAACGGTTTGTACCCAAACCTGAGCAAATCCTATACAAACGACAAAGAGAAAGAAGTCCTTGTACTATGGGGTGTTCATCACCCGCCTAACATAGGGGACCAAAGGGCCCTCTATCATACAGAAAATGCTTATGTCTCTGTAGTGTCTTCACATTATAGCAGAAGATTCACCCCAGAAATAGCCAAAAGACCCAAGGTGAGAGATCAGGAAGGAAGAATCAACTACTACTGGACTCTGCTGGAACCCGGGGATACAATAATATTTGAGGCAAATGGAAATCTAATAGCGCCAAGGTATGCTTTCGCACTGAGTAGAGGCTTTGGATCAGGAATCATCA
		</sequence>
		<sequence>
			<taxon idref="A_Swine_Illinois_01356_2006.933"/>
			ATGAAGNTAAAACTACTGGTTCTGTTATGTACATTTACAGCTACATATGCAGACACCATATGTATAGGCTACCATGCCAACAACTCAACCGACACTGTTGACACAGTACTTGARAAGAATGTGACAGTAACACACTCTGTCAACCTACTTGAGGACAGTCACAATGGAAAATTATGTCTACTAAAAGGAATAGCTCCACTACAATTGGGTAATTGCAGCGTTGCCGGATGGATCTTAGGAAACCCAGAGTGCGAATTGCTGATTTCCAAGGAATCATGGTCCTACATTGTAGAAACACCAAATCCTGAGAATGGAACATGTTACCCAGGGTATTTCACCGACTATGAGGAACTGAGGGAGCAATTGAGTTCAGTATCTTCATTTGAGAGGTTCGAAATATTCCCCAAAGAGAGCTCATGGCCCAACCACACCGTAACCGGAGTATCAGCATCATGCTCCCATAACGGGAAAAGCAGCTTTTACAGAAATTTGCTATGGCTGACGGGGAAGAACGGTTTGTACCCAAACCTGAGCAAGTCCTATACAAACGACAAAGAGAAAGAAGTCCTTGTACTATGGGGTGTTCATCACCCGCCTAACATAGGGGACCAAAGGGCCCTCTATCATACAGAAAATGCTTATGTCTCTGTAGTGTCTTCACATTATAGCAGAAGATTCACCCCAGAAATAGCCAAAAGACCCAAGGTGAGAGATCAGGAAGGAAGAATCAACTACTACTGGACTCTGCTGKAACCCGGGGATACAATAATATTTGAGGCAAATGGGAATCTAATAGCGCCAAGGTATGCTTTCGCACTGAGTAGAGGCTTTGGATCAGGAATCATCA
		</sequence>
		<sequence>
			<taxon idref="A_Swine_Illinois_01361_2006.918"/>
			ATGGAAGTAAAACTACTGGTTCTGTTATGTACATTTACAGCTACATATGCAGACACCATATGTATAGGCTACCATGCCAACAACTCAACCGACACTGTTGACACAGTACTTGAGAAGAATGTGACAGTAACACACTCTGTCAACCTACTTGAGGACAGTCACAATGGAAAATTATGTCTACTAAAAGGAATAGCTCCACTACAATTGGGTAATTGCAGCGTTGCCGGATGGATCTTAGGAAACCCAGAGTGCGAATTGCTGATTTCCAAGGAATCATGGTCCTACATTGTAGAAACACCAAATCCTGAGAATGGAACATGTTACCCAGGGTATTTCACCGACTATGAGGAACTGAGGGAGCAATTGAGTTCAGTATCTTCATTTGAGAGGTTCGAAATATTCCCCAAAGAGAGCTCATGGCCCAACCACACCGTAACCGGAGTATCAGCATCATGCTCCCATAACGGGAAAAGCAGCTTTTACAGAAATTTGCTATGGCTGACGGGGAAGAACGGTTTGTACCCAAACCTGAGCAAGTCCTATACAAACGACAAAGAGAAAGAAGTCCTTGTACTATGGGGTGTTCATCACCCGCCTAACATAGGGRACCAAAGGGCCCTCTATCATACAGAAAATGCTTATGTCTCTGTAGTGTCTTCACATTATAGCAGAAGATTCACCCCAGAAATAGCCAAAAGACCCAAGGTGAGAGATCAGGAWGGAAGAATCAACTACTACTGGACTCTGCTGGAACCCGGGGATACAATAATATTTGAGGCAAATGGGAATCTAATAGCGCCAAGGTATGCTTTCGCACTGAGTAGAGGCTTTGGATCAGGAATCACA-
		</sequence>
		<sequence>
			<taxon idref="A_Swine_Illinois_01372_2006.918"/>
			ATGGAAGTAAAACTACTGGTTCTGTTATGTACATTTACAGCTACATATGCAGACACCATATGTATAGGCTACCATGCCAACAACTCAACCGACACTGTTGACACAGTACTTGAGAAGAATGTGACAGTAACACACTCTGTCAACCTACTTGAGGACAGTCACAATGGAAAATTATGTCTACTAAAAGGAATAGCTCCACTACAATTGGGTAATTGCAGCGTTGCCGGATGGATCTTAGGAAACCCAGAGTGCGAATTGCTGATTTCCAAGGAATCATGGTCCTACATTGTAGAAACACCAAATCCTGAGAATGGAACATGTTACCCAGGGTATTTCACCGACTATGAGGAACTGAGGGAGCAATTGAGTTCAGTATCTTCATTTGAGAGGTTCGAAATATTCCCCAAAGAGAGCTCATGGCCCAACCACACCGTAACCGGAGTATCAGCATCATGCTCCCATAACGGGAAAAGCAGCTTTTACAGAAATTTGCTATGGCTGACGGGGAAGAACGGTTTGTACCCAAACCTGAGCAAGTCCTATACAAACGACAAAGAGAAAGAAGTCCTTGTACTATGGGGTGTTCATCACCCGCCTAACATAGGGGACCAAAGGGCCCTCTATCATACAGAAAATGCTTATGTCTCTGTAGTGTCTTCACATTATAGCAGAAGATTCACCCCAGAAATAGCCAAAAGACCCAAGGTGAGAGATCAGGAAGGAAGAATCAACTACTACTGGACTCTGCTGGAACCCGGGGATACAATAATATTTGAGGCAAATGGGAATCTAATAGCGCCAAGGTATGCTTTCGCACTGAGTAGAGGCTTTGGATCAGGAATCATCA
		</sequence>
		<sequence>
			<taxon idref="A_Swine_Illinois_01374_2006.933"/>
			ATGGAAGTAAAACTACTGGTTCTGTTATGTACATTTACAGCTACATATGCAGACACCATATGTATAGGCTACCATGCCAACAACTCAACCGACACTGTTGACACAGTACTTGAGAAGAATGTGACAGTAACACACTCTGTCAACCTACTTGAGGACAGTCACAATGGAAAATTATGTCTACTAAAAGGAATAGCTCCACTACAATTGGGTAATTGCAGCGTTGCCGGATGGATCTTAGGAAACCCAGAGTGCGAATTGCTGATTTCCAAGGAATCATGGTCCTACATTGTAGAAACACCAAATCCTGAGAATGGAACATGTTACCCAGGGTATTTCACCGACTATGAGGAACTGAGGGAGCAATTGAGTTCAGTATCTTCATTTGAGAGGTTCGAAATATTCCCCAAAGAGAGCTCATGGCCCAACCACACCGTAACCGGAGTATCAGCATCATGCTCCCATAACGGGAAAAGCAGCTTTTACAGAAATTTGCTATGGCTGACGGGGAAGAACGGTTTGTACCCAAACCTGAGCAAGTCCTATACAAACGACAAAGAGAAAGAAGTCCTTGTACTATGGGGTGTTCATCACCCGTCTAACATAGGGGACCAAAGGGCCCTCTATCATACAGAAAATGCTTATGTCTCTGTAGTGTCTTCACATTATAGCAGAAGATTCACCCCAGAAATAGCCAAAAGACCCAAGGTGAGAGATCAGGAAGGAAGAATCAACTACTACTGGACTCTGCTGGAACCCGGGGATACAATAATATTTGAGGCAAATGGGAATCTAATAGCGCCAAGGTATGCTTTCGCACTGAGTAGAGGCTTTGGATCAGGAATCATCA
		</sequence>
		<sequence>
			<taxon idref="A_Swine_Illinois_02010_2008.027"/>
			ATGAAAGTAAAACTACTGATCCTGTTATGTACATTTACAGCTACATATGCGGACACAATATGTATAGGCTACCATGCCAACAACTCAACCGACACAGTTGACACAGTACTTGAGAAGAATGTGACAGTTACACACTCTGTCAACCTACTTGAGGACAGTCACAATGGAAAGCTGTGCCTACTAAAGGGAATAGCCCCCCTACAATTGGGTAATTGCAGCGTTGCCGGATGGATCTTAGGAAACCCAGAATGCGAATTACTGATTTCCAAGAAATCATGGTCCTACATTGTAGAAACACCAAATCCTGAGAATGGAGCATGTTACCCAGGGTATTTCGCCGACTATGAGGAGCTAAGGGAGCAATTGAGTTCAGTATCTTCATTTGAGAGATTCGAAATATTCCCCAAAGAAAGCTCATGGCCCAACCACAACGTAAATGGAGTATCAGCATCATGCTCCCATAATGGGAAAAGCAGTTTTTACAGAAATCTTCTATGGCTGACGAGGAAAAATGGTTTGTACCCAAACCTGACCAAGTCCTATGCAAACAACAAAGAGAAAGAAATCCTTATACTATGGGGTGTTCATCACCCGTCTAACATAGGGGACCAAAGGACCCTCTATCACACAGAAAATGCTTATGTCTCTGTAATGTCTTCACATTATAGCAGAAGATTCACCCCAGAAATAACCAAAAGGCCCAAAGTAAGAGATCAGGAAGGAAGAATCAACTACTACTGGACTCTGCTAGAACCCGGGGATACAATAATATTTGAGGCAAATGGGAATCTAATAGCGCCATGGTATGCTTTCGCACTGAGTAGAGGCTTTGGATCAGGAATCATCA
		</sequence>
		<sequence>
			<taxon idref="A_Swine_Illinois_02044_2008.144"/>
			ATGGAAGTAAAATTACTGGTTCTGTTATGTACATTTACAGCTACATATGCAGACACAATATGCATAGGCTATCATGCCAACAACTCAACCGACACTGTTGACACAGTACTTGAGAAGAATGTGACAGTAACACACTCTGTCAACCTACTTGAGGACAGTCACAATGGAAAATTATGTCTACTAAAAGGAATAGCTCCACTACAATTGGGTAATTGCAACGTTGCCGGATGGATCTTAGGAAACCCAGAGTGCGAATTGCTGATTTCCAAGGAATCATGGTCTTACATTGTAGAAACACCAAATCCTGAGAATGGAACATGTTACCCAGGGTATTTCACCGACTATGAAGAACTGAGGGAGCAATTGAGTTCAGTATCTTCATTTAAGAGGTTTGAAATATTCCCCAAAGAGAGCTCATGGCCCAACCACACCGTAACCGGAGTATCAGCATCATGCTCCCATAACGGGAAAAGCAGCTTTTACAGAAATTTGCTATGGCTGACGGGGAAAAACGGTTTGTACCCAAACCTGAGCAAATCCTATACAAACGACAAAGAGAAAGAAGTCCTTGTACTGTGGGGTGTTCATCACCCGCCTAACATAGGGGACCAAAGGGCCCTCTATCATACAGAAAATGCTTATGTCTCTGTAGTGTCTTCACATTATAGCAGAAGATTCACCCCAGAAATAGTCAAAAGACCCAAGGTGAGAGATCAGGAAGGAAGAATCAACTACTACTGGACTCTGCTGGAACCCAGGGATACAATAATATTTGAGGCAAATGGAAATCTAATAGCGCCAAGGTATGCTTTCGCACTGAGTAGAGGCTTTGGATCACGAATCATCA
		</sequence>
		<sequence>
			<taxon idref="A_Swine_Illinois_02066_2008.203"/>
			ATGAAAGTAAAACTACTGATCCTGTTATGTACATTTACAGCTACATATGCGGACACAATATGTATAGGCTACCATGCCAACAACTCAACCGACACAGTTGACACAGTACTTGAGAAGAATGTGACAGTTACACACTCTGTCAATCTACTTGAGGACAGTCACAATGGAAAGCTGTGCCTACTAAAGGGAATAGCCCCCCTACAATTGGGTAATTGCAGCGTTGCCGGATGGATCTTAGGAAACCCAGAATGCGAATTACTGATTTCCAAGAAATCATGGTCCTACATTGTAGAAACACCAAATCCTGAGAATGGAGCATGTTACCCAGGGTATTTCGCCGACTATGAGGAGCTAAGGGAGCAATTGAGTTCAGTATCTTCATTTGAGAGATTCGAAATATTCCCCAAAGAAAGCTCATGGCCCAACCACAACGTAAACGGAGTATCAGCATCATGCTCCCATAATGGAAAAAGCAGTTTTTACAGAAATCTGCTATGGCTGACGGGAAAAAATGGTTTGTACCCAAACCTGACCAAGTCCTATGCAAACGACAAAGAGAAAGAAGTCCTTATACTATGGGGTGTTCATCACCCGTCTAACATAGGGGACCAAAGGACCCTCTATCACACAGAAAATGCTTATGTCTCTGTAATGTCTTCACATTATAGCAGAAGATTCACCCCAGAAATAACCAAAAGGCCCAAAGTAAGAGATCAGGAAGGAAGAATCAACTACTACTGGACTCTGCTGGAACCCGGGGAAACAATAATATTTGAGGCAAATGGGAATCTAATAGCGCCATGGTATGCTTTCGAACTGAGTAGAGGC-------------------
		</sequence>
		<sequence>
			<taxon idref="A_Swine_Illinois_02268_2008.607"/>
			ATGGAAGTAAAACTACTGGTTCTGTTATGTACATTTACAGCTACATATGCAGACACAATATGTATAGGCTATCATGCCAACAACTCAACCGACACTGTTGACACAGTACTTGAGAAGAATGTGACAGTAACACACTCTGTCAACCTACTTGAGGACAGTCACAATGGAAAATTATGTCTACTAAAAGGGATAGCTCCACTACAATTGGGTAATTGCAACGTTGCCGGATGGATCTTAGGAAACCCAGAGTGCGAATTGCTGATTTCCAAGGAATCATGGTCTTACATTGTAGAAACACCAAATCCTGAGAATGGAACATGTTACCCAGGGTATTTCACCGACTATGAAGAACTGAGGGAGCAATTGAGTTCAGTATCTTCGTTTAAGAGGTTTGAAATATTCCCCAAAGAGAGCTCATGGCCCAACCACACCGTAACCGGAGTATCAGCATCATGCTCCCATAACGGGGAAAGAAGCTTTTACAGAAATTTGATATGGCTGACGGGGAAAAACGGTTTGTACCCAAACCTGAGCAAATCCTATACAAACGACAAAGAGAAAGAAGTCCTTGTACTATGGGGTGTTCATCACCCGCCTAACATAGGGGACCAAAGGGCCCTCTATCATACAGAAAATGCTTATGTCTCTGTAGTGTCTTCACATTATAGCAGAAGATTCACCCCAGAAATAGTCAAAAGACCCAAGGTGAGAGATCAGGAAGGAAGAATCAACTACTACTGGACTCTGCTGGAACCCGGGGATACAATAATATTTGAGGCAAATGGAAATCTAATAGCGCCAAGGTATGCTTTCGCACTGAGTAGAGGC-------------------
		</sequence>
		<sequence>
			<taxon idref="A_Swine_Illinois_02329_2008.721"/>
			ATGAAAGTAAAACTACTGATCCTGTTATGTACATTTACAGCTACATATGCGGACACAATATGTATAGGATACCATGCCAACAACTCAACCGACACTGTTGACACAGTACTTGAAAAGAATGTGACAGTGACACACTCTGTCAACCTACTTGAGGACAGTCACAATGGAAAGCTGTGCCTACTAAAGGGAATAGCCCCCCTACAATTGGGTAATTGCAGCGTTGCCGGATGGATATTAGGAAACCCAGAATGCGAATCACTGATTTCCAAGGAATCATGGTCCTACATTGTAGAAACACCTAATTCTGATAATGGAGCATGTTACCCAGGGCAGTTCGCCGACTATGAGGAGCTAAGGGAGCAATTGAGTTCAGTATCTTCATTTGAGAGATTCGAGATATTCCCCAAAGAAAGCTCATGGCCCAACCACACCGTAACCGGAGTGTCAGCATCATGCTCCCATAATGGGGAAAGAAGTTTTTACAGAAATCTGATATGGCTGACAGTGAAAAATGGTTTGTACCCAAACCTGAGCAAGTCCTATGAAAACGACAAAGGGAAAGAAGTCCTTATATTATGGGGTGTTCATCATCCGCCCAACATAGGGGACCAAAGGACACTCTATCACACAGAAAATGCTTATGTTTCTGTAGTGTCTTCACATTATAGCGGAAGATTCACCCCAGAAATAACCAAAAGGCCCAAAGTAAGAGATCAGGAAGGAAGAATCAACTACTACTGGACTCTGCTGGAACCCGGGGATACAATAATATTTGAGGCAAATGGAAATCTAATAGCGCCATGGTATGCTTTCGCACTGAGTAGAGGCCTTGGATCAGGAATC----
		</sequence>
		<sequence>
			<taxon idref="A_Swine_Illinois_02443_2008.849"/>
			ATGAAAGTAAAACTACTGATCCTGTTATGTRCATTTACRGCTACATATGCGGACACAATATGTATAGGATACCATGCCAACAACTCAACCGACACTGTTGACACAGTACTTGAAAAGAATGTGACAGTGACACACTCTGTCAACCTACTTGAGGACAGTCACAATGGAAAGCTGTGCCTACTAAAGGGAATAGCCCCCCTACAATTGGGTAATTGCAGCGTTGCCGGATGGATATTAGGAAACCCAGAATGCGAATCACTGATTTCCAAGGAATCATGGTCCTACATTGTAGAAACACCTAATTCTGATAATGGAGCATGTTACCCAGGGCAGTTCGCCGACTATGAGGAGCTAAGGGAGCAATTGAGTTCAGTATCTTCATTTGAGAGATTCGAGATATTCCCCAAAGAAAGCTCATGGCCCAACCACACTGTAACCGGAGTGTCAGCATCATGCTCCCATAATGGGGAAAGAAGTTTTTACAGAAATCTGATATGGCTGACAGTGAAAAATGGTTTGTACCCAAACCTGAGCAAGTCCTATGAAAACGACAAAGGGAAAGAAGTCCTTATATTATGGGGTGTTCATCATCCGCCCAACATAGGGAACCAAAGGACACTCTATCACACAGAAAATGCTTATGTCTCTGTAGTGTCTTCACATTATAGCGGAAGATTCACCCCAGAAATAACCAAAAGGCCCAAAGTAAGAGATCAGGAAGGAAGAATCAACTACTACTGGACTCTGCTGGAACCCGGGGATACAATAATATTTGAGGCAAATGGAAATCT--------------------------------------------------------
		</sequence>
		<sequence>
			<taxon idref="A_Swine_Illinois_02486_2008.949"/>
			ATGGAAGTAAAACTACTGGTTCTGTTATGTACATTTACAGCTACATATGCAGACACAATATGTATAGGCTATCATGCCAACAACTCAACCGACACTGTTGACACAGTACTTGAGAAGAATGTGACAGTAACACACTCTGTCAACCTACTTGAGGACAGTCACAATGGAAAATTATGTCTACTAAAAGGAATAGCTCCACTACAATTGGGTAATTGCAACGTTGCCGGATGGATCTTAGGAAACCCAGAGTGCGAATTGCTGATTTCCAAGGAATCATGGTCTTACATTGTAGAAACACCAAATCCTGAGAATGGAACATGTTACCCAGGGTATTTCACCGACTATGAAGAACTGAGGGAACAATTGAGTTCAGTATCTTCATTTAAGAGGTTTGAAATATTCCCCAAAGAGAGCTCATGGCCCAACCACACCGTAACCGGAGTATCAGCATCATGCTCCCATAACGGGAAAAGCAGCTTTTACAGAAATTTGCTATGGCTAACGGGGAAGAACGGTTTGTACCCAAACCTGAGCAAATCCTATACAAACGACAAAGAGAAAGAAGTCCTTGTATTATGGGGTGTTCATCACCCGTCAAACATAGGGGACCAAAGGGCCCTCTATCATAAAGAAAATGCTTATGTCTCTGTAGTGTCTTCACATTATAGCAGAAGATTCACCCCAGAAATAGTCAAAAGACCCAAGGTGAGAGATCAGGAAGGAAGAATCAACTACTACTGGACTCTGCTGGAACCCGGGGATACAATAATATTTGAGGCAAATGGAAATTTAATAGCGCCAAGGTATGCTTTCGCACTGAGTAGAGGC-------------------
		</sequence>
		<sequence>
			<taxon idref="A_Swine_Illinois_02487_2008.952"/>
			ATGGAAGTAAAACTACTGGTTCTGTTATGTACATTTACAGCTACATATGCAGACACAATATGTATAGGCTATCATGCCAACAACTCAACCGACACTGTTGACACAGTACTTGAGAAGAATGTGACAGTAACACACTCTGTCAACCTACTTGAGGACAGTCACAATGGAAAATTATGTCTACTAAAAGGAATAGCTCCACTACAATTGGGTAATTGCAACGTTGCCGGATGGATCTTAGGAAACCCAGAGTGCGAATTGCTGATTTCCAAGGAATCATGGTCTTACATTGTAGAAACACCAAATCCTGAGAATGGAACATGTTACCCAGGGTATTTCACCGACTATGAAGAACTGAGGGAACAATTGAGTTCAGTATCTTCATTTAAGAGGTTTGAAATATTCCCCAAAGAGAGCTCATGGCCCAACCACACCGTAACCGGAGTATCAGCATCATGCTCCCATAACGGGAAAAGCAGCTTTTACAGAAATTTGCTATGGCTAACGGGGAAGAACGGTTTGTACCCAAACCTGAGCAAATCCTATACAAACGACAAAGAGAAAGAAGTCCTTGTATTATGGGGTGTTCATCACCCGTCAAACATAGGGGACCAAAGGGCCCTCTATCATAAAGAAAATGCTTATGTCTCTGTAGTGTCTTCACATTATAGCAGAAGATTCACCCCAGAAATAGTCAAAAGACCCAAGGTGAGAGATCAGGAAGGAAGAATCAACTACTACTGGACTCTGCTGGAACCCGGGGATACAATAATATTTGAGGCAAATGGAAATTTAATAGCGCCAAGGTATGCTTTCGCACTGAGTAGAGGC-------------------
		</sequence>
		<sequence>
			<taxon idref="A_Swine_Indiana_01622_2007.378"/>
			ATGGAAGTAAAACTACTGGTTCTGTTATGTACATTTACAGCTACATATGCAGACACAATATGTATAGGCTATCATGCCAACAACTCAACCGACACTGTTGACACAGTACTTGAGAAGAATGTGACAGTAACACACTCTGTCAACCTACTTGAGGACAGTCACAATGGAAAATTATGTCTACTAAAAGGAATAGCTCCACTACAATTGGGTAATTGCAACGTTGCCGGATGGATCTTAGGAAACCCAGAGTGCGAATTGCTGATTTCCAAGGAATCATGGTCTTACATTGTAGAAACACCAAATCCTGAGAATGGAACATGTTACCCAGGGTATTTCACCGACTATGAAGAACTGAGGGAGCAATTGAGTTCAGTATCTTCATTTAAGAGGTTTGAAATATTCCCCAAAGAGAGCTCATGGCCCAACCACACCGTAACCGGAGTATCAGCATCATGCTCCCATAACGGGAAAAGCAGCTTTTACAGAAATTTGCTATGGCTGACGGGGAAAAACGGTTTGTACCCAAACCTGAGCAAATCCTATACAAACGACAAAGAGAAAGAAGTCCTTGTACTATGGGGTGTTCATCACCCGCCTAACATA-GGGACCAAAGGGCCCTCTATCATACAGAAAATGCTTATGTCTCTGTAGTGTCTTCACATTATAGCAGAAGATTCACCCCAGAAATAGTCAAAAGACCCAAGGTGAGAGATCAGGAAGGAAGAATCAACTACTACTGGACTCTGCTGGAACCCGGGGATACAATAATATTTGAGGCAAATGGAAATCTAATAGCGCCAAGGTATGCTTTCGCACTGAGTAGAGGCTTTGGATCA-GAATCATCA
		</sequence>
		<sequence>
			<taxon idref="A_Swine_Iowa_01438_2007.052"/>
			ATGAAAGTAAAACTACTGATCCTGTTATGTACATTTACAGCTACATATGCGGACACAATATGTATAGGCTACCATGCCAACAACTCAACCGACACAGTTGACACAGTACTTGAGAAGAATGTGACAGTTACACACTCTGTCAACCTACTTGAGGACAGTCACAATGGAAAGCTGTGCCTACTAAAGGGAATAGCCCCCCTACAATTGGGTAATTGCAGCGTTGCCGGATGGATCTTAGGAAACCCAGAATGCGAATTACTGATTTCCAAGAAATCATGGTCCTACATTGTAGAAACACCAAATCCTGAGAATGGAGCATGTTACCCAGGGTATTTCGCCGACTATGAGGAGCTAAGGGAGCAATTGAGTTCAGTATCTTCATTTGAGAGATTCGAAATATTCCCCAAAGAAAGCTCATGGCCCAACCACAACGTAAACGGAGTATCAGCATCATGCTCCCATAATGGGAAAAGCAGTTTTTACAGAAATCTGCTATGGCTGACGAGGAAAAATGGTTTGTACCCAAACCTGACCAAGTCCTATGCAAACAACAAAGAGAAAGAAGTCCTTATACTATGGGGTGTTCATCACCCGTCTAACATAGGGGACCAAAGGACCCTCTATCACACAGAAAATGCTTATGTCTCTGTAATGTCTTCACATTATAGCAGAAGATTCACCCCAGAAATAACCAAAAGGCCCAAAGTAAGAGATCAGGAAGGAAGAATCAACTACTACTGGACTCTGCTAGAACCCGGGGATACAATAATATTTGAGGCAAATGGGAATCTAATAGCGCCATGGTATGCTTTCGCACTGAGTAGAGGCTTTGGATCAGGAATCWTCA
		</sequence>
		<sequence>
			<taxon idref="A_Swine_Iowa_01439_2007.052"/>
			ATGAAAGTAAAACTACTGATCCTGTTATGTACATTTACAGCTACATATGCGGACACAATATGTATAGGCTACCATGCCAACAACTCAACCGACACAGTTGACACAGTACTTGAGAAGAATGTGACAGTTACACACTCTGTCAACCTACTTGAGGACAGTCACAATGGAAAGCTGTGCCTACTAAAGGGAATAGCCCCCCTACAATTGGGTAATTGCAGCGTTGCCGGATGGATCTTAGGAAACCCAGAATGCGAATTACTGATTTCCAAGAAATCATGGTCCTACATTGTAGAAACACCAAATCCTGAGAATGGAGCATGTTACCCAGGGTATTTCGCCGACTATGAGGAGCTAAGGGAGCAATTGAGTTCAGTATCTTCATTTGAGAGATTCGAAATATTCCCCAAAGAAAGCTCATGGCCCAACCACAACGTAAACGGAGTATCAGCATCATGCTCCCATAATGGGAAAAGCAGTTTTTACAGAAATCTGCTATGGCTGACGAGGAAAAATGGTTTGTACCCAAACCTGACCAAGTCCTATGCAAACAACAAAGAGAAAGAAGTCCTTATACTATGGGGTGTTCATCACCCGTCTAACATAGGGGACCAAAGGACCCTCTATCACACAGAAAATGCCTATGTCTCTGTAATGTCTTCACATTATAGCAGAAGATTCACCCCAGAAATAACCAAAAGGCCCAAAGTAAGAGATCAGGAAGGAAGAATCAACTACTACTGGACTCTGCTAGAACCCGGGGATACAATAATATTTGAGGCAAATGGGAATCTAATAGCGCCATGGTATGCTTTCGCACTGTAGAGAGGCTTTGGATCAGGAATCA-CA
		</sequence>
		<sequence>
			<taxon idref="A_Swine_Iowa_01440_2007.052"/>
			ATGAAAGTAAAACTACTGATCCTGTTATGTACATTTACAGCTACATATGCGGACACAATATGTATAGGCTACCATGCCAACAACTCAACCGACACAGTTGACACAGTACTTGAGAAGAATGTGACAGTTACACACTCTGTCAACCTACTTGAGGACAGTCACAATGGAAAGCTGTGCCTACTAAAGGGAATAGCCCCCCTACAATTGGGTAATTGCAGCGTTGCCGGATGGATCTTAGGAAACCCAGAATGCGAATTACTGATTTCCAAGAAATCATGGTCCTACATTGTAGAAACACCAAATCCTGAGAATGGAGCATGTTACCCAGGGTATTTCGCCGACTATGAGGAGCTAAGGGAGCAATTGAGTTCAGTATCTTCATTTGAGAGATTCGAAATATTCCCCAAAGAAAGCTCATGGCCCAACCACAACGTAAACGGAGTATCAGCATCATGCTCCCATAATGGGAAAAGCAGTTTTTACAGAAATCTGCTATGGCTGACGGGGAAAAATGGTTTGTACCCAAACCTGACCAAGTCCTATGCAAACAACAAAGAGAAAGAAGTCCTTATACTATGGGGTGTTCATCACCCGTCTAACATAGGGGACCAAAGGACCCTCTATCACACAGAAAATGCTTATGTCTCTGTAATGTCTTCACATTATAGCAGAAGATTCACCCCAGAAATAACCAAAAGGCCCAAAGTAAGAGATCAGGAAGGAAGAATCAACTACTACTGGACTCTGCTAGAACCCGGGGATACAATAATATTTGAGGCAAATGGGAATCTAATAGCGCCATGGTATGCTTTCGCACTGAGTAGAGGCTTTGGATCAGGAATCA-CA
		</sequence>
		<sequence>
			<taxon idref="A_Swine_Iowa_01441_2007.052"/>
			ATGAAAGTAAAACTACTGATCCTGTTATGTACATTTACAGCTACATATGCGGACACAATATGTATAGGCTACCATGCCAACAACTCAACCGACACAGTTGACACAGTACTTGAGAAGAATGTGACAGTTACACACTCTGTCAACCTACTTGAGGACAGTCACAATGGAAAGCTGTGCCTACTAAAGGGAATAGCCCCCCTACAATTGGGTAATTGCAGCGTTGCCGGATGGATCTTAGGAAACCCAGAATGCGAATTACTGATTTCCAAGAAATCATGGTCCTACATTGTAGAAACACCAAATCCTGAGAATGGAGCATGTTACCCAGGGTATTTCGCCGACTATGAGGAGCTAAGGGAGCAATTGAGTTCAGTATCTTCATTTGAGAGATTCGAAATATTCCCCAAAGAAAGCTCATGGCCCAACCACAACGTAAACGGAGTATCAGCATCATGCTCCCATAATGGGAAAAGCAGTTTTTACAGAAATCTGCTATGGCTGACGGGGAAAAATGGTTTGTACCCAAACCTGACCAAGTCCTATGCAAACAACAAAGAGAAAGAAGTCCTTATACTATGGGGTGTTCATCACCCGTCTAACATAGGGGACCAAAGGACCCTCTATCACACAGAAAATGCTTATGTCTCTGTAATGTCTTCACATTATAGCAGAAGATTCACCCCAGAAATAACCAAAAGGCCCAAAGTAAGAGATCAGGAAGGAAGAATCAACTACTACTGGACTCTGCTAGAACCCGGGGATACAATAATATTTGAGGCAAATGGGAATCTAATAGCGCCATGGTATGCTTTCGCACTGAGTAGAGGCTTTGGATCAGGAATCA-CA
		</sequence>
		<sequence>
			<taxon idref="A_Swine_Iowa_01895_2007.952"/>
			ATGAAAGTAAAACTACTGATCCTGTTATGTACATTTACAGCTACATATGCGGACACAATATGTATAGGATACCATGCCAACAACTCAACCGACACTGTTGACACAGTACTTGAAAAGAATGTGACAGTGACACACTCTGTCAACCTACTTGAGGACAGTCACAATGGAAAGCTGTGCCTACTAAAGGGAATAGCCCCCCTACAATTGGGTAATTGCAGCGTTGCCGGATGGATATTAGGAAACCCAGAATGCGAATCACTGATTTCCAAGGAATCATGGTCCTACATTGTAGAAACACCAAATTCTGATAATGGAGCATGTTACCCAGGGCAGTTCGCCGACTATGAGGAGCTAAGGGAGCAATTAAGTTCAGTATCTTCATTTGAGAGATTCGAAATGTTCCCCAAAGAAAGCTCATGGCCCAACCACACTGTAACCGGAGGGTCAGCATCATGCTCCCATAATGGGGAAAGAAGTTTTTACAGAAATCTGATATGGCTGACAGTGAAAAATGGTTTGTACCCAAACCTGAGCAAGTCCTATGAAAACGACAAAGGGAAAGAAGTCCTTATATTATGGGGTGTTCATCATCCGCCTAACATAGGGGACCAAAGGACCCTCTATCACACAGAAAATGCTTATGTCTCTGTAGTGTCTTCACATTATAGCGGAAGATTCACCCCAGAAATAACCAAAAGGCCCAAAGTAAGAGATCAGGAAGGAAGAATCAACTACTACTGGACTCTGCTGGAACCCGGGGATACAATAATATTTGAGGCAAATGGAAATCTAATAGCGCCATGGTATGCTTTCGCACTGAATAGAGGCCT-GGATCAGGAATCATCA
		</sequence>
		<sequence>
			<taxon idref="A_Swine_Iowa_01896_2007.952"/>
			ATGAAAGTAAAACTAMTGATCCTGTTATGTACATTTACAGCTACATATGCGGACACAATATGTATAGGATACCATGCCAACAACTCAACCGACACTGTTGACACAGTACTTGAAAAGAATGTGACAGTGACACACTCTGTCAACCTACTTGAGGACAGTCACAATGGAAAGCTGTGCCTACTAAAGGGAATAGCCCCCCTACAATTGGGTAATTGCAGCGTTGCCGGATGGATATTAGGAAACCCAGAATGCGAATCACTGATTTCCAAGGAATCATGGTCCTACATTGTAGAAACACCAAATTCTGATAATGGAGCATGTTACCCAGGGCAGTTCGCCGACTATGAGGAGCTAAGGGAGCAATTAAGTTCAGTATCTTCATTTGAGAGATTCGAAATGTTCCCCAAAGAAAGCTCATGGCCCAACCACACTGTAACCGGAGGGTCAGCATCATGCTCCCATAATGGGGAAAGAAGTTTTTACAGAAATCTGATATGGCTGACAGTGAAAAATGGTTTGTACCCAAACCTGAGCAAGTCCTATGAAAACGACAAAGGGAAAGAAGTCCTTATATTATGGGGTGTTCATCATCCGCCTAACATAGGGGACCAAAGGACCCTCTATCACACAGAAAATGCTTATGTCTCTGTAGTGTCTTCACATTATAGCGGAAGATTCACCCCAGAAATAACCAAAAGGCCCAAAGTAAGAGATCAGGAAGGAAGAATCAACTACTACTGGACTCTGCTGGAACCCGGGGATACAATAATATTTGAGGCAAATGGAAATCTAATAGCGCCATGGTATGCTTTCGCACTGAATAGAGGCCTTGGATCAGGAATCATCA
		</sequence>
		<sequence>
			<taxon idref="A_Swine_Iowa_01897_2007.952"/>
			ATGAAAGTAAAACTACTGATCCTGTTATGTACATTTACAGCTACATATGCGGACACAATATGTATAGGATACCATGCCAACAACTCAACCGACACTGTTGACACAGTACTTGAAAAGAATGTGACAGTGACACACTCTGTCAACCTACTTGAGGACAGTCACAATGGAAAGCTGTGCCTACTAAAGGGAATAGCCCCCCTACAATTGGGTAATTGCAGCGTTGCCGGATGGATATTAGGAAACCCAGAATGCGAATCACTGATTTCCAAGGAATCATGGTCCTACATTGTAGAAACACCAAATTCTGATAATGGAGCATGTTACCCAGGGCAGTTCGCCGACTATGAGGAGCTAAGGGAGCAATTAAGTTCAGTATCTTCATTTGAGAGATTCGAAATGTTCCCCAAAGAAAGCTCATGGCCCAACCACACTGTAACCGGAGGGTCAGCATCATGCTCCCATAATGGGGAAAGAAGTTTTTACAGAAATCTGATATGGCTGACAGTGAAAAATGGTTTGTACCCAAACCTGAGCAAGTCCTATGAAAACGACAAAGGGAAAGAAGTCCTTATATTATGGGGTGTTCATCATCCGCCTAACATAGGGGACCAAAGGACCCTCTATCACACAGAAAATGCTTATGTCTCTGTAGTGTCTTCACATTATAGCGGAAGATTCACCCCAGAAATAACCAAAAGGCCCAAAGTAAGAGATCAGGAAGGAAGAATCAACTACTACTGGACTCTGCTGGAACCCGGGGATACAATAATATTTGAGGCAAATGGAAATCTAATAGCGCCATGGTATGCTTTCGCACTGAATAGAGGCCTTGGATCAGGAATCATCA
		</sequence>
		<sequence>
			<taxon idref="A_Swine_Iowa_01898_2007.952"/>
			ATGAAAGTAAAACTACTGATCCTGTTATGTACATTTACAGCTACATATGCGGACACAATATGTATAGGATACCATGCCAACAACTCAACCGACACTGTTGACACAGTACTTGAAAAGAATGTGACAGTGACACACTCTGTCAACCTACTTGAGGACAGTCACAATGGAAAGCTGTGCCTACTAAAGGGAATAGCCCCCCTACAATTGGGTAATTGCAGCGTTGCCGGATGGATATTAGGAAACCCAGAATGCGAATCACTGATTTCCAAGGAATCATGGTCCTACATTGTAGAAACACCAAATTCTGATAATGGAGCATGTTACCCAGGGCAGTTCGCCGACTATGAGGAGCTAAGGGAGCAATTAAGTTCAGTATCTTCATTTGAGAGATTCGAAATGTTCCCCAAAGAAAGCTCATGGCCCAACCACACTGTAACCGGAGGGTCAGCATCATGCTCCCATAATGGGGAAAGAAGTTTTTACAGAAATCTGATATGGCTGACAGTGAAAAATGGTTTGTACCCAAACCTGAGCAAGTCCTATGAAAACGACAAAGGGAAAGAAGTCCTTATATTATGGGGTGTTCATCATCCGCCTAACATAGGGGACCAAAGGACCCTCTATCACACAGAAAATGCTTATGTCTCTGTAGTGTCTTCACATTATAGCGGAAGATTCACCCCAGAAATAACCAAAAGGCCCAAAGTAAGAGATCAGGAAGGAAGAATCAACTACTACTGGACTCTGCTGGAACCCGGGGATACAATAATATTTGAGGCAAATGGAAATCTAATAGCGCCATGGTATGCTTTCGCACTGAATAGAGGCCTTGGATCAGGAATCATCA
		</sequence>
		<sequence>
			<taxon idref="A_Swine_Iowa_01899_2007.952"/>
			ATGAAAGTAAAACTACTGATCCTGTTATGTACATTTACAGCTACATATGCGGACACAATATGTATAGGATACCATGCCAACAACTCAACCGACACTGTTGACACAGTACTTGAAAAGAATGTGACAGTGACACACTCTGTCAACCTACTTGAGGACAGTCACAATGGAAAGCTGTGCCTACTAAAGGGAATAGCCCCCCTACAATTGGGTAATTGCAGCGTTGCCGGATGGATATTAGGAAACCCAGAATGCGAATCACTGATTTCCAAGGAATCATGGTCCTACATTGTAGAAACACCAAATTCTGATAATGGAGCATGTTACCCAGGGCAGTTCGCCGACTATGAGGAGCTAAGGGAGCAATTAAGTTCAGTATCTTCATTTGAGAGATTCGAAATGTTCCCCAAAGAAAGCTCATGGCCCAACCACACTGTAACCGGAGGGTCAGCATCATGCTCCCATAATGGGGAAAGAAGTTTTTACAGAAATCTGATATGGCTGACAGTGAAAAATGGTTTGTACCCAAACCTGAGCAAGTCCTATGAAAACGACAAAGGGAAAGAAGTCCTTATATTATGGGGTGTTCATCATCCGCCTAACATAGGGGACCAAAGGACCCTCTATCACACAGAAAATGCTTATGTCTCTGTAGTGTCTTCACATTATAGCGGAAGATTCACCCCAGAAATAACCAAAAGGCCCAAAGTAAGAGATCAGGAAGGAAGAATCAACTACTACTGGACTCTGCTGGAACCCGGGGATACAATAATATTTGAGGCAAATGGAAATCTAATAGCGCCATGGTATGCTTTCGCACTGAATAGAGGCCTTGGATCAGGAATCATCA
		</sequence>
		<sequence>
			<taxon idref="A_Swine_Iowa_01900_2007.952"/>
			ATGAAAGTAAAACTACTGATCCTGTTATGTACATTTACAGCTACATATGCGGACACAATATGTATAGGATACCATGCCAACAACTCAACCGACACTGTTGACACAGTACTTGAAAAGAATGTGACAGTGACACACTCTGTCAACCTACTTGAGGACAGTCACAATGGAAAGCTGTGCCTACTAAAGGGAATAGCCCCCCTACAATTGGGTAATTGCAGCGTTGCCGGATGGATATTAGGAAACCCAGAATGCGAATCACTGATTTCCAAGGAATCATGGTCCTACATTGTAGAAACACCAAATTCTGATAATGGAGCATGTTACCCAGGGCAGTTCGCCGACTATGAGGAGCTAAGGGAGCAATTAAGTTCAGTATCTTCATTTGAGAGATTCGAAATGTTCCCCAAAGAAAGCTCATGGCCCAACCACACTGTAACCGGAGGGTCAGCATCATGCTCCCATAATGGGGAAAGAAGTTTTTACAGAAATCTGATATGGCTGACAGTGAAAAATGGTTTGTACCCAAACCTGAGCAAGTCCTATGAAAACGACAAAGGGAAAGAAGTCCTTATATTATGGGGTGTTCATCATCCGCCTAACATAGGGGACCAAAGGACCCTCTATCACACAGAAAATGCTTATGTCTCTGTAGTGTCTTCACATTATAGCGGAAGATTCACCCCAGAAATAACCAAAAGGCCCAAAGTAAGAGATCAGGAAGGAAGAATCAACTACTACTGGACTCTGCTGGAACCCGGGGATACAATAATATTTGAGGCAAATGGAAATCTAATAGTGCCATGGTATGCTTTCGCACTGAATAGAGGCCTTGGATCAGGAATCATCA
		</sequence>
		<sequence>
			<taxon idref="A_Swine_Iowa_01948_2007.977"/>
			ATGAAAGTAAAACTACTGATCCTGTTATGTACATTTACAGCTACATATGCGGACACAATATGTATAGGATACCATGCCAACAACTCAACCGACACTGTTGACACAGTACTTGAAAAGAATGTGACAGTGACACACTCTGTCAATCTACTTGAGGACAGCCACAATGGAAAGCTGTGCCTACTAAAGGGAATAGCCCCCCTACAATTGGGTAATTGCAGCGTTGCCGGATGGATATTAGGAAACCCAGAATGCGAATCACTGATTTCCAAGGAATCATGGTCCTACATTGTAGAAACACCAAATTCTGATAATGGAGCATGTTACCCAGGGCAGTTCGCCGACTATGAGGAGCTAAGGGAGCAATTGAGTTCAGTATCTTCATTTGAGAGATTCGAAATATTCCCCAAAGAAAGCTCATGGCCCAACCACACTGTAACCGGAGTGTCAGCATCATGCTCCCATAATGGGGAAAGAAGTTTTTACAGAAATCTGATATGGCTGACAGTGAAAAATGGTTTGTACCCAAACCTGAGCAAGTCCTATGAAAACGACAAAGGAAAAGAAGTCCTTATATTATGGGGTGTTCATCATCCGCCTAACATAGGGGACCAAAGGACCCTCTATCACACAGAAAATGCTTATGTCTCTGTAGTGTCTTCACATTATAGCGGAAGATTCACCCCAGAAATAACCAAAAGGCCCAAAGTAAGAGATCAGGAAGGAAGAATCAACTACTACTGGACTCTGCTGGAACCCGGGGATACAATAATATTTGAGKCAAATGGAAATGTAATAGCGCCACGGTATGCATTCGCAGTGAGTAGAGGCCTCGGATCAGGAATCA-CA
		</sequence>
		<sequence>
			<taxon idref="A_Swine_Iowa_01960_2008.011"/>
			ATGAACGTCCACCTACTGGTTCTGTTATGTACATTTACAGCTACATATGCAGACACAATATGTATAGGCTATCATGCCAACAACTCAACCGACACTGTTGACACAGTACTTGAGAAGAATGTGACAGTAACACACTCTGTCAACCTACTTGAGGACAGTCACAATGGAAAATTATGTCTACTAAAAGGAATAGCTCCACTACAATTGGGTAATTGCAACGTTGCCGGATGGATCTTAGGAAACCCAGAGTGCGAATTGCTGATTTCCAAGGAATCATGGTCTTACATTGTAGAAACACCAAATCCTGAGAATGGAACATGTTACCCAGGGTATTTCACCGACTATGAAGAACTGAGGGAGCAATTGAGTTCAGTATCTTCATTTAAGAGGTTTGAAATATTCCCCAAAGAGAGCTCATGGCCCAACCACACCGTAACCGGAGTATCAGCATCATGCTCCCATAACGGGAAAAGCAGCTTTTACAGAAATTTGCTATGGCTGACGGGGAAAAACGGTTTGTACCCAAACCTGAGCAAATCCTATACAAACGACAAAGAGAAAGAAGTCCTTGTACTATGGGGTGTTCATCACCCGCCTAACATAGGGAACCAAAGGGCCCTCTATCATACAGAAAATGCTTATGTCTCTGTAGTGTCTTCACATTATAGTAGAAGATTCACCCCAGAAATAGTCAAAAGACCCAAGGTGAGAGATCAGGAAGGAAGAATCAACTACTATTGGACTCTGCTGGAACCCGGGGATACAATAATATTTGAGGCAAATGGAAATCTAATAGCGCCAAGGTATGCTTTCGCACTGAGTAGAGGCTTTGGATCAGGAATCATCA
		</sequence>
		<sequence>
			<taxon idref="A_Swine_Iowa_02014_2008.105"/>
			ATGAAAGTAAAACTACTGATCCTGTTATGTACATTTACAGCTACATATGCGGACACAATATGTATAGGCTACCATGCCAACAACTCAACCGACACAGTTGACACAGTACTTGAGAAGAATGTGACAGTTACACACTCTGTCAATCTACTTGAGGACAGTCACAATGGAAAGCTGTGCCTACTAAAGGGAATAGCCCCCCTACAATTGGGTAATTGCAGCGTTGCCGGATGGATCTTAGGAAACCCAGAATGCGAATTACTGATTTCCAAGAAATCATGGTCCTACATTGTAGAAACACCAAATCCTGAGAATGGAGCATGTTACCCAGGGTATTTCGCCGACTATGAGGAGCTAAGGGAGCAATTGAGTTCAGTATCTTCTTTTGAGAGATTCGAAATATTCCCCAAAGAAAGCTCATGGCCCAACCACAACGTAAACGGGGTATCAGCATCATGCTCCCATAATGGGAAAAGCAGTTTTTACAGAAATCTGCTATGGCTGACGGGGAAAAACGGTTTGTACCCAAACCTGACCAAGTCCTATGCAAACAACAAAGAGAAAGAAGTCCTTATACTATGGGGTGTTCATCATCCGTCTAACATAGGGGACCAAAGGACCCTCTATCACACAGAAAATGCTTATGTCTCTGTAATGTCTTCACATTATAGCAGAAGATTCACCCCAGAAATAACCAAAAGGCCCAAAGTAAGAGATCAGGAAGGAAGAATCAACTACTACTGGACTCTGCTAGAACCCGGGGATACAATAATATTTGAGGCAAATGGGAATCTAATAGCGCCATGGTATGCTTTCGAACTGAGTAGAGGCTTTGGATCAGGAATCATCA
		</sequence>
		<sequence>
			<taxon idref="A_Swine_Iowa_02019_2008.125"/>
			ATGAAAGTAAAACTACTAATCCTGTTATGTACATTTACAGCTACATATGCGGACACAATATGTATAGGCTACCATGCCAACAACTCAACCGACACAGTTGACACAATACTTGAGAAGAATGTGACAGTTACACACTCTGTCAATCTACTTGAGGACAGTCACAATGGAAAGCTGTGCCTACTAAAGGGAATAGCCCCCCTACAATTGGGTAATTGCAGCGTTGCCGGATGGATCTTAGGAAACCCAGAATGCGAATTACTGATTTCCAAGAAATCATGGTCCTACATTGTAGAAACACCAAATCCTGAGAATGGAGCATGTTACCCGGGGTATTTCGCCGACTATGAGGAGCTAAGGGAGCAATTGAGTTCAGTATCTTCATTTGAGAGATTCGAAATATTCCCCAAAGAAAGCTCATGGCCAAACCACAACGTAAACGGAGTATCAGCATCATGCTCCTATAATGGGAAAAGCAGTTTTTACAGAAATCTGCTATGGCTGACGAGGAAAAATGGTTTGTACCCAAACTTGACCAAGTCCTATGCAAACAACAAAGAGAAAGAAGTCCTTATACTATGGGGTGTTCATCACCCGTCTAACATAGAGGACCAAAGGACCCTCTATCACACAGAAAATGCTTATGTCTCTGTAATGTCTTCACATTATAGCAGAAGATTCACCCCAGAAATAACCAAAAGGCCCAAAGTAAGAGATCAGGAAGGAAGAATCAACTACTACTGGACTCTGCTAGAACCCGGGGATACAATAATATTTGAGGCAAATGGGAATCTAATAGCGCCATGGTATGCTTTCGAACTGAGTAGAGGCGTTGGATCAGGAATCATCA
		</sequence>
		<sequence>
			<taxon idref="A_Swine_Iowa_02039_2008.119"/>
			ATGAAAGTAAAACTACTGATCCTGTTATGCACATTCACAGCTACATATGCGGACACAATATGTATAGGATACCATGCCAACAACTCAACCGACACTGTTGACACAGTACTTGAAAAGAATGTGACAGTGACACACTCTGTCAACCTACTTGAGGACAGTCACAATGGAAAGCTGTGCCTACTAAAGGGAATAGCCCCCCTACAATTGGGTAATTGCAGCGTTGCCGGATGGATATTAGGAAACCCAGAATGCGAATCACTGATTTCCAAGGAATCATGGTCCTACATTGTAGAAACACCAAATTCTGATAATGGAGCATGTTACCCAGGGCAGTTCGCCGACTATGAGGAGCTAAGGGAGCAATTGAGTTCAGTATCTTCATTTGAGAGATTCGAGATATTCCCCAAAGAAAGCTCATGGCCCAACCACACTGTAACCGGAGTGTCAGCATCATGCTCCCATAATGGGGAAAGAAGTTTTTACAGAAATCTGATATGGCTGACAGTGAAAAATGGTTTGTACCCAAACCTGAGCAAGTCCTATGAAAACGACAAAGGGAAAGAAGTCCTTATATTATGGGGTGTTCATCATCCGCCTAACATAGAGAACCAAAGGACCCTCTATCACACAGAAAATGCTTATGTCTCTGTAGTGTCTTCACATTATAGCGGAAGATTCACCCCAGAAATAACCAAAAGGCCCAAAGTAAGAGATCAGGAAGGAAGAATCAACTACTACTGGACTCTGCTGGAACCCGGGGATACAATAATATTTGAGGCAAATGGAAATCTAATAGCGCCATGGTATGCTTTCGCACTGAGTAGAGGCCTTGGATCAGGGATCATCA
		</sequence>
		<sequence>
			<taxon idref="A_Swine_Iowa_02068_2008.205"/>
			ATGAAAGTAAAACTACTGATCCTGTTATGTACATTTACAGCTACATATGCGGACACAATATGTATAGGCTACCATGCCAACAACTCAACCGACACAGTTGACACAGTACTTGAGAAGAATGTGACAGTTACACACTCTGTCAACCTACTTGAGGACAGTCACAATGGAAAGCTGTGCCTACTGAAGGGAATAGCCCCCCTACAATTGGGTAATTGCAGCGTTGCCGGATGGATCTTAGGAAACCCAGAATGCGAATTACTGATTTCCAAGAAATCATGGTCCTACATTGTAGAAGCACCAAATCCTGAGAATGGAGCATGTTACCCAGGGTATTTCGCCGACTATGAGGAGCTAAGAGAGCAATTGAGTTCAGTATCTTCATTTGAGAGATTCGAAATATTCCCCAAAGAAAGCTCATGGCCCAACCACACTGTAAACGGAGTATCAGCATCATGCTCCCATAATGGGAAAAGCAGTTTTTACAGAAATCTGCTATGGCTGACGAGGAAAAATGGTTTGTACCCAAACCTGACCAAGTCCTATGCAAACAACAAAGAGAAAGAAGTCCTTATACTATGGGGTGTTCATCACCCGTCTAACATAGGGGACCAAAGGACCCTCTATCACACAGAAAATGCTTATGTCTCTGTAATGTCTTCACATTATAGCAGAAGATTCACCCCAGAAATAACCAAAAGGCCCAAAGTGAGAGATCAGGAAGGAAGAATCAACTACTACTGGACTCTGCTAGAACCCGGGGATACAATAATATTTGAGGCAAATGGGAATCTAATAGCGCCATGGTATGCTTTCGCACTGAGTAGAGGCTTTGGATCAGGAAT-----
		</sequence>
		<sequence>
			<taxon idref="A_Swine_Iowa_02133_2008.300"/>
			ATGAAAGTAAAACTACTGATCCTGTTATGTACATTTACAGCCACACATGCGGACACAATATGTATAGGCTACCATGCCAACAACTCAACCGACACAGTTGACACAGTACTTGAGAAGAATGTGACAGTTACACACTCTGTCAACCTACTTGAGGACAGTCACAATGGAAAGCTGTGCCTACTAAAGGGAATAGCCCCCCTACAATTGGGTAATTGCAGCGTTGCCGGATGGATCTTAGGAAACCCAGAATGCGAATTACTGATTTCCAAGAAATCATGGTCCTACATTGTAGAAACACCAAATCCCGAGAATGGAGCATGTTACCCAGGGTATTTCGCCGACTATGAGGAGCTAAGGGAGCAATTGAGCTCAGTATCTTCATTTGAGAGATTCGAAATGTTCCCCAAAGAAAGCTCATGGCCCAACCACAACGTAAACGGAGTATCAGCATCATGCTCCCATAATGGGAAACGCAGTTTTTACAGAAATCTGCTATGGCTGACAGGGAAAAATGGTTTGTATCCAAACCTGACCAAGTCCTATGCAAACAACAATGAGAAAGAAGTCCTTATACTATGGGGTGTTCATCACCCGTCTAACATAGGGGACCAAAGGACCCTCTATCACACAGAAAATGCTTATGTYTCTGTAATGTCTTCACATTATAGCAGAAGATTCACCCCAGAAATAACCAAAAGGCCCAAAGTAAGAGATCAGGAAGGAAGAATCAACTAYTACTGGACTMTGMTAGAACCCGGGGATACAATAATATTTGAGGCAAATGGGAATCTAATAGCGCCATGGTATGCTTTCGCAATGAGTAGAGGCTTTG-ATCAGGAATCATCA
		</sequence>
		<sequence>
			<taxon idref="A_Swine_Iowa_02152_2008.337"/>
			ATGAAAGTAAAACTACTGGTTCTGTTATGTACATTTACWGCTACATATGCAGACACAATATGTATAGGCTACCATGCCAACAACTCAACCGACACTGTTGACACAGTACTTGAGAAGAATGTGACAGTGACACACTCTGTCAACCTACTTGAGAACAGTCACAATGGAAAACTATGTCTACTAAAAGGAATAGCTCCACTACAATTGGGTAATTGCAGCGTTGCCGGATGGATCTTAGGAAACCCAGAGTGCGAATTGCTGATTTCCAAGGAATCATGGTCCTACATTGTAGAAACACCAAATCCTGAGAATGGAGCATGTTACCCAGGGTATTTCACCGACTATGAGGAACTGAGGGAGCAATTGAGTTCAGTATCCTCATTTAAGAGGTTCGAAATATTCCCCAAAGAGAGCTCATGGCCTAACCACACCGTAACCGGAGTATCAGCATCATGCTCCCATAACGGGGAACGCAGCTTTTACAGAAATTTGCTATGGCTGACGGTGAAGAACGGTTTGTACCCAAACCTGAGCAAGTCCTATACAAACGACAAAGAGAAGGAAGTCCTTGTACTATGGGGTGTTCATCACCCGTCTAACATAGAGGACCAAAGGGCCCTCTACCACACAGAAAATGCTTATGTCTCTGTAGTGTCTTCACATTATAGCAGAAGATTCACCCCAGAAATAGCCAAAAGACCCAAGGTGAGAGATCAGGAAGGAAGAATCAACTACTACTGGACTCTGCTGGAACCCGGGAATACAATAATATTTGAGGCAAATGGAAATCTAATAGCTCCAAGGTATGCTTTCGCACTGAGTAGAGGCTTTGGATCAGGAATCATCA
		</sequence>
		<sequence>
			<taxon idref="A_Swine_Iowa_02177_2008.395"/>
			ATGGAAGTAAAACTACTGATCCTGTTATGTACATTTACAGCTACATATGCGGACACAATATGTATAGGCTACCATGCCAACAACTCAACCGACACAATTGACACAGTACTTGAGAAGAATGTGACAGTTACACACTCTGTCAACCTACTTGAGGACAGCCACAATGGAAAGCTGTGCCTACTAAAGGGAATAGCCCCCCTACAATTGGGTAATTGCAGCGTTGCCGGATGGGTCTTAGGAAACCCAGAATGCGAATTACTGATTTCCAAGAAATCATGGTCCTACATTGTAGAAACACCAAATCCTGAGAATGGAGCATGTTACCCAGGGTATTTCGCCGACTATGAGGAGCTAAGGGAGCAATTGAGTTCAGTATCTTCATTTGAGAGATTCGAAATATTCCCCAAAGAAAGCTCATGGCCCAACCACAACGTAAACGGAGTATCAGCATCATGCTCCTATAATGGGAAGAGCAGTTTTTACAGAAATCTGCTATGGCTGACGGGGAAAAATGGTTTGTACCCAAAACTGACCAAGTCCTATGCAAACGACAAAGAGAAAGAAGTCCTTATACTATGGGGTGTTCATCACCCGTCTAACATAGGGGACCAAAGGACCCTCTATCACACAGAAAATGCTTATGTCTCCGTAATGTCTTCACATTATAGCGGAAGATTCACCCCAGAAATAACCAAAAGGCCCAAAGTAAGAGATCAGGAAGGAAGAATCAACTACTACTGGACTCTGCTAGAACCCGGGGATACAATAATATTTGAGGCAAATGGGAATCTAATAGCGCCATGGTATGCTTTCGCACTGAGTAGAGGCTTTGGATCACGAATCATCA
		</sequence>
		<sequence>
			<taxon idref="A_Swine_Iowa_02178_2008.395"/>
			ATGAAAGTAAAACTACTGATCCTGTTATGTACATTTACAGCTACATATGCGGACACAATATGTATAGGCTACCATGCCAACAACTCAACCGACACAGTTGACACAGTACTTGAGAAGAATGTGACAGTTACACACTCTGTCAACCTACTTGAGGACAGCCACAATGGAAAGCTGTGCCTACTAAAGGGAATAGCCCCCCTACAATTGGGTAATTGCAGCGTTGCCGGATGGGTCTTAGGAAACCCAGAATGCGAATTACTGATTTCCAAGAAATCATGGTCCTACATTGTAGAAACACCAAATCCTGAGAATGGAGCATGTTACCCAGGGTATTTCGCCGACTATGAGGAGCTAAGGGAGCAATTGAGTTCAATATCTTCATTTGAGAGATTCGAAATATTCCCCAAAGAAAGCTCATGGCCCAACCACAACGTAAACGGAGTATCAGCATCATGCTCCCATAATGGGAAGAGAAGTTTTTACAGAAATCTGCTATGGCTGACGGGGAAAAATGGTTTGTACCCAAACCTGACCAAGTCCTATGTAAACGACAAAGAGAGAGAAGTCCTTATACTATGGGGTGTTCATCACCCGTCTAACATAGGGGACCAAAGAACCCTCTATCACAGAGAAAATGCTTATGTCTCTGTAATGTCTTCACATTATAGCAGAAGATTCACCCCAGAAATAACCAAAAGGCCCAAAGTAAGAGATCAGGAAGGAAGAATCAACTACTACTGGACTCTGCTGGAACCCGGGGATACAATAATATTTGAGGCAAATGGGAATCTAATAGCGCCATGGTATGCTTTCGCACTGAGTAGAGGCTTTGGATCAGGAATCA---
		</sequence>
		<sequence>
			<taxon idref="A_Swine_Iowa_02193_2008.375"/>
			ATGAAAGTAAAACTACTGATCCTGTTATGTACATTTACAGCTACATATGCGGACACAATATGTATAGGCTACCATGCCAACAACTCAACCGACACAGTTGACACAGTACTTGAGAAGAATGTGACAGTTACACACTCTGTCAATCTACTTGAGGACAGTCACAATGGAAAGCTGTGCCTACTAAAGGGAATAGCCCCCCTACAATTGGGTAATTGCAGCGTTGCCGGATGGATCTTAGGAAACCCAGAATGCGAATTACTGATTTCCAAGAAATCATGGTCCTACATTGTAGAAACACCAAATCCTGAGAATGGAGCATGTTACCCAGGGTATTTCGCCGACTATGAGGAGCTAAGGGAGCAATTGAGTTCAGTATCTTCATTTGAGAGATTCGAAATATTCCCCAAAGAAAGCTCATGGCCCAACTACAACGTAAACGGAGTATCAGCATCATGCTCCCATAATGGGAAAAGCAGTTTTTACAGAAATCTGCTATGGCTGACGGGGAAAAATGGTTTGTACCCAAACCTGACCAAGTCCTATGCAAACAACAAAGAGAAAGAAGTCCTTATACTATGGGGTGTTCATCACCCGTCTAACATAGGGGACCAAAGGACCCTCTATCACAAAGAAAATGCTTATGTCTCTGTAATGTCTTCACATTATAGCAGAAGATTCACCCCAGAAATAACCAAAAGGCCCAAAGTAAGAGATCAGGAAGGAAGAATCAACTACTACTGGACTCTGCTAGAACCCGGGGATACAATAATATTTGAGGCAGATGGGAATCTAATAGCGCCATGGTATGCTTTCGAACTGAGTAGAGGC-------------------
		</sequence>
		<sequence>
			<taxon idref="A_Swine_Iowa_02460_2008.901"/>
			ATGAAAGTAAAACTACTGATCCTGTTATGTACATTTACAGCTACATATGCGGACACAATATGCATAGGCTACCATGCCAACAACTCAACCGACACAGTTGACACAGTACTTGAGAAGAATGTGACAGTTACACACTCTGTCAATCTACTTGAGGACAGTCACAATGGAAAGCTGTGCCTACTAAAGGGAATAGCCCCCCTACAATTGGGTAATTGCAGCGTTGCCGGATGGATCTTAGGAAACCCAGAATGCGAATTACTGATTTCCAAGAAATCATGGTCCTACATTGTAGAAACACCAAATCCTGAGAATGGAGCATGTTACCCAGGGTATTTCGCCGACTATGAGGAGCTAAGGGAGCAGTTGAGTTCAGTATCTTCATTTGAGAGATTCGAAATATTCCCCAAAGAAAGCTCATGGCCCAACCACAGCATAAACGGAGTATCAGCATCATGCTCCCATAATGGGAAACGCAGTTTTTACAGAAATCTGCTATGGCTGACGAGGAAAAATGGTTTGTACCCAAACCTGACCAAGTCCTATGCAAACGACAAAGAGAAAGAAGTCCTTATACTATGGGGTGTTCATCACCCGTCTAACATAGAGGACCAAAGGACCCTCTATCACACAGAAAATGCTTATGTCTCTGTAATGTCTTCACATTATAGCAGAAGATTCACCCCAGAAATAACCAAAAGGCCCAAAGTAAGAGATCAGGAAGGAAGAATCAACTACTACTGGACTCTGCTAGAACCCGGGGATACAATAATATTTGAGGCAAATGGGAATCTAATAGCGCCATGGTATGCTTTCGAACTGAGTAGAGGCTTTGGATCAGGAATCATCA
		</sequence>
		<sequence>
			<taxon idref="A_Swine_Iowa_02484_2008.944"/>
			ATGAAAGTAAAACTACTAATCCTGTTATGTACATTTACAGCTACATATGCGGACACAATATGTATAGGCTACCATGCCAACAACTCAACCGACACAGTTGACACAATACTTGAGAAGAATGTGACAGTTACACACTCTGTCAATCTACTTGAGGACAGTCACAATGGAAAGCTGTGCCTACTAAAGGGAATAGCCCCCCTACAATTGGGTAATTGCAGCGTTGCCGGATGGATCTTAGGAAACCCAGAATGCGAATTACTGATTTCCAAGAAATCATGGTCCTACATTGTAGAAACACCAAATCCTGAGAATGGAGCATGTTACCCGGGGTATTTCGCCGACTATGAGGAGCTAAGGGAGCAATTGAGTTCAGTATCTTCATTTGAGAGATTCGAAATATTCCCCAAAGAAAGCTCATGGCCAAACCACAACGTAAACGGAGTATCAGCATCATGCTCCTATAATGGGAAAAGCAGTTTTTACAGAAATCTGCTATGGCTGACGAGGAAAAATGGTTTGTACCCAAACTTGACCAAGTCCTATGCAAACAACAAAGAGAAAGAAGTCCTTATACTATGGGGTGTTCATCACCCGTCTAACATAGAGGACCAAAGGACCCTCTATCACACAGAAAATGCTTATGTCTCTGTAATGTCTTCACATTATAGCAGAAGATTCACCCCAGAAATAACCAAAAGGCCCAAAGTAAGAGATCAGGAAGGAAGAATCAACTACTACTGGACTCTGCTAGAACCCGGGGATACAATAATATTTGAGGCAAATGGGAATCTAATAGCGCCATGGTATGCTTTCGAACTGAGTAGAGGCGTTGGATCAGGAATCATCA
		</sequence>
		<sequence>
			<taxon idref="A_Swine_Iowa_02485_2008.944"/>
			ATGGAAGTAAAACTACTGATCCTGTTATGTACATTTACAGCTACATATGCGGACACAATATGTATAGGCTACCATGCCAACAACTCAACCGACACAATTGACACAGTACTTGAGAAGAATGTGACAGTTACACACTCTGTCAACCTACTTGAGGACAGCCACAATGGAAAGCTGTGCCTACTAAAGGGAATAGCCCCCCTACAATTGGGTAATTGCAGCGTTGCCGGATGGGTCTTAGGAAACCCAGAATGCGAATTACTGATTTCCAAGAAATCATGGTCCTACATTGTAGAAACACCAAATCCTGAGAATGGAGCATGTTACCCAGGGTATTTCGCCGACTATGAGGAGCTAAGGGAGCAATTGAGTTCAGTATCTTCATTTGAGAGATTCGAAATATTCCCCAAAGAAAGCTCATGGCCCAACCACAACGTAAACGGAGTATCAGCATCATGCTCCTATAATGGGAAGAGCAGTTTTTACAGAAATCTGCTATGGCTGACGGGGAAAAATGGTTTGTACCCAAAACTGACCAAGTCCTATGCAAACGACAAAGAGAAAGAAGTCCTTATACTATGGGGTGTTCATCACCCGTCTAACATAGGGGACCAAAGGACCCTCTATCACACAGAAAATGCTTATGTCTCCGTAATGTCTTCACATTATAGCGGAAGATTCACCCCAGAAATAACCAAAAGGCCCAAAGTAAGAGATCAGGAAGGAAGAATCAACTACTACTGGACTCTGCTAGAACCCGGGGATACAATAATATTTGAGGCAAATGGGAATCTAATAGCGCCATGGTATGCTTTCGCACTGAGTAGAGGCTTTGGATCAGGAATCATCA
		</sequence>
		<sequence>
			<taxon idref="A_Swine_Iowa_63607-34_2008.832"/>
			ATGAAAGTAAAACTACTGATCCTGTTATGTACATTTACAGCTACATATGCGGACACAATATGTATAGGATACCATGCCAACAACTCAACCGACACTGTTGACACAGTACTTGAAAAGAATGTGACAGTGACACACTCTGTCAACCTACTTGAGGACAGTCACAATGGGAAGCTGTGCCTACTAAAGGGAATAGCCCCCCTACAATTGGGTAATTGCAGCGTTGCCGGATGGATATTAGGAAACCCAGAATGCGAATCACTGATTTCCAAGAAATCATGGTCCTACATTGTGGAAACACCAAATCCTGAGAATGGAGCATGTTACCCAGGGGAGTTCGCCGACTATGAGGAGCTAAGGGAGCAATTGAGTTCAGTATCTTCATTTGAGAGATTCGAAATATTCCCCAAAGAAAGCTCATGGCCCAACCACACGGCAACCGGAGTGTCAGCATCATGCTCCCATAATGGGGAAAGAAGTTTTTACAGAAATCTGATATGGCTGACAGTGAAAAATGGTTTGTACCCAAACCTGAGCAAGTCCTATGAAAACGACAAAGAGAAAGAAGTCCTTATACTATGGGGTGTTCATCATCCGCCTAACATAGAGAACCAAAGGACCCTCTATCACACAGAAAATGCTTATGTCTCTGTAGTGTCTTCACATTATAGCGGAAGATTCACCCCAGAAATAACCAAAAGGCCCAAAGTAAGAGATCAGGAAGGAAGAATCAACTACTACTGGACTCTGCTGGAACCCGGGGATACAATAATATTTGAGGCAAATGGAAATCTAATAGCGCCATGGTATGCTTTCACAATAAGTAGAGGCCTTGGATCAGGAATCATCA
		</sequence>
		<sequence>
			<taxon idref="A_Swine_Kansas_00948_2006.742"/>
			ATGAAAGTAWAACTATTGATCCTGTTATGTACATTTACTGCTACATATGCAGACACAATATGTATAGGCTACCATGCCAACAACTCAACCGATACTGTTGACACAGTACTTGAGAAGAATGTGACAGTGACACACTCTGTCAACCTACTTGAGGACAGTCACAATGGAAAGCTGTGCCTACTAAAAGGAATAGCCCCCCTACAATTGGGTAATTGCAGCGTTGCCGGATGGATCTTAGGAAACCCAGAATGCGAATTACTGATTTCCAAGGAATCATGGTCCTACATTGTAGAAACACCAAATCCTGAGAATGGAGCATGTTACCCAGGGTATTTCGCCGACTATGAGGAATTAAGGGAGCAATTGAGTTCAGTATCTTCATTTGAGAGATTCGAAATATTCCCCAAAGAAAGCTCATGGCCCAACCACACTGTAACCGGAGTATCAGCATCATGCTCCCATAATGGGAAAAGCAGTTTTTACAGAAATCTGCTATGGCTGACAGTGAAAAATGGTTTGTACCCAAACCTGAGCAAGTCCTATGCAAACAACAAAGAGAAAGAAGTCCTTATACTATGGGGTATTCATCACCCGCCCAACATAGGGGACCAAAGGACCCTCTATCACACAGAAAATGCTTATGTCTCTGTAGTGTCTTCACATTATAGCAAAAGATTCACCCCAGAAATAACCAAAAGGCCCAAAGTAAGAGATCAGGAAGGAAGAATCAACTACTACTGGACTCTGCTGGAACCCGGAGATACAATAATATTTGAGGCAAATGGAAATCTAATAGCGCCATGGTATGCTTTCGCACTGAGTAGAGGCTTTGGATCAGGAATCATCA
		</sequence>
		<sequence>
			<taxon idref="A_Swine_Kansas_01836_2007.837"/>
			ATGGARGTARAACTACTGGTTCTGTTATGTACATTTACAGCTACATATGCAGACACAATATGTATAGGCTATCATGCCAACAACTCAACCGACACTGTTGACACAGTACTTGAGAAGAATGTGACAGTAACACACTCTGTCAACCTACTTGAGGACAGTCACAATGGAAAATTATGTCTACTAAAAGGAATAGCTCCACTACAATTGGGTAATTGCAACGTTGCCGGATGGATCTTAGGAAACCCAGAGTGCGAATTGCTGATTTCCAAGGAATCATGGTCTTACATTGTAGAAACACCAAATCCTGAGAATGGAACATGTTACCCAGGGTATTTCACCGACTATGAAGAACTGAGGGAGCAATTGAGTTCAGTATCTTCATTTAAGAGGTTTGAAATATTCCCCAAAGAGAGCTCATGGCCCAACCACACCGTAACCGGAGTATCAGCATCATGCTCCCATAACGGGAAAAGCAGCTTTTACAGAAATTTGCTATGGCTGACGAGGAAAAACGGTTTGTACCCAAACCTGAGCAAATCCTATACAAACGACAAAGAGAAAGAAGTCCTTGTACTATGGGGTGTTCATCACCCGCCT----------------------------------------------------------------------------------------------------------------------------------------------------------------------------------------------------------------------------------------------------------
		</sequence>
		<sequence>
			<taxon idref="A_Swine_Kansas_01883_2007.933"/>
			ATGGAAGTNGAACTACTGGTTCTGTTATGTACATTTACAGCTACATATGCAGACACAATATGTATAGGCTATCATGCCAACAACTCAACCGACACTGTTGACACAGTACTTGAGAAGAATGTGACAGTAACACACTCTGTCAACCTACTTGAGGACAGTCACAATGGAAAATTATGTCTACTAAAAGGAATAGCTCCACTACAATTGGGTAATTGCAACGTTGCCGGATGGATCTTAGGAAACCCAGAGTGCGAATTGCTGATTTCCAAGGAATCATGGTCTTACATTGTAGAAACACCAAATCCTGAGAATGGAACATGTTACCCAGGGTATTTCACCGACTATGAAGAACTGAGGGAGCAATTGAGTTCAGTATCTTCATTTAAGAGGTTTGAAATATTCCCCAAAGAGAGCTCATGGCCCAACCACACCGTAACCGGAGTATCAGCATCATGCTCCCATAACGGGAAAAGCAGCTTTTACAGAAATTTGCTATGGCTGACGGGGAAAAACGGTTTGTACCCAAACCTGAGCAAATCCTATACAAACGACAAAGAGAAAGAAGTCCTTGTACTATGGGGTGTTCATCACCCGCCTAACATAGGGGACCAAAGGGCCCTCTATCATACAGAAAATGCTTATGTCTCTGTAGTGTCTTCACATTATAGTAGAAGATTCACCCCAGAAATAGTCAAAAGACCCAAGGTGAGAGATCAGGAAGGAAGAATCAACTACTATTGGACTCTGCTGGAACCCGGGGATACAATAATATTTGAGGCAAATGGAAATCTAATAGCGCCAAGGTATGCTTTCGCACTGAGTAGAGGCTTTGGATCAGGAATCATCA
		</sequence>
		<sequence>
			<taxon idref="A_Swine_Kansas_01885_2007.933"/>
			ATGAAAGTAAAACTACTGATCCTGTTATGTACATTTACAGCTACATATGCGGACACAATATGTATAGGCTACCATGCCAACAACTCAACCGACACAGTTGACACAGTACTTGAGAAGAATGTGACAGTTACACACTCTGTCAATCTACTTGAGGACAGTCACAATGGAAAGCTGTGCCTATTAAAGGGAATAGCCCCCCTACAATTGGGTAATTGCAGCGTTGCCGGATGGATCTTAGGAAACCCAGAATGCGAATTACTGATTTCCAAGAAATCATGGTCCTACATTGTAGAAACACCAAATCCTGAGAATGGAGCATGTTACCCAGGGTATTTCGCCGACTATGAGGAGCTAAGGGAGCAATTGAGTTCAGTATCTTCATTTGAGAGATTCGAAATATTCCCCAAAGAAAGCTCATGGCCCAACCACAACGTAAACGGAGTATCAGCATCATGCTCCCATAATGGGAAAAGCAGTTTTTACAGAAATCTGCTATGGCTGACGGGGAAAAATGGTTTGTACCCAAACCTGACCAAGTCCTATGCAAACGACAAAGAGAAAGAAGTCCTTATACTATGGGGTGTTCATCACCCGTCTAAAATAGGGGACCAAAGGACCCTCTATCACACAGAAAATGCTTATGTCTCTGTAATGTCTTCACATTATAGCAGAAGATTCACCCCAGAAATAACCAAAAGGCCCAAAGTAAGAGATCAGGAAGGAAGAATCAACTACTACTGGACTCTGCTAGAACCCGGGGATACAATAATATTTGAGGCAAATGGGAATCTAATAGCGCCATGGTATGCTTTCGAACTGAGTAGAGGCTTTGGATCAGGAATCATCA
		</sequence>
		<sequence>
			<taxon idref="A_Swine_Kansas_01959_2008.011"/>
			---------------------------------------------------------------------------------------------------------------------------ACAGTAACACACTCTGTCAACCTACTTGAGGACAGTCACAATGGAAAATTATGTCTACTAAAAGGAATAGCTCCACTACAATTGGGTAATTGCAACGTTGCCGGATGGATCTTAGGAAACCCAGAGTGCGAATTGCTGATTTCCAAGGAATCATGGTCTTACATTGTAGAAACACCAAATCCTGAGAATGGAACATGTTACCCAGGGTATTTCACCGACTATGAAGAACTGAGGGAGCAATTGAGTTCAGTATCTTCATTTAAGAGGTTTGAAATATTCCCCAAAGAGAGCTCATGGCCCAACCACACCGTAACCGGAGTATCAGCATCATGCTCCCATAACGGGAAAAGCAGCTTTTACAGAAATTTGCTATGGCTGACGGGGAAAAACGGTTTGTACCCAAACCTGAGCAAATCCTATACAAACGACAAAGAGAAAGAAGTCCTTGTACTATGGGGTGTTCATCACCCGCCTAACATAGGGAACCAAAGGGCCCTCTATCATACAGAAAATGCTTATGTCTCTGTAGTGTCTTCACATTATAGCAGAAGATTCACCCCAGAAATAGTCAAAAGACCCAAGGTGAGAGATCAGGAAGGAAGAATCAACTACTACTGG----------------------------------------------------------------------------------------------------------
		</sequence>
		<sequence>
			<taxon idref="A_Swine_Kansas_01999_2008.027"/>
			ATGAAAGTAAAACTATTGATCCTGTTATGTACATTTACTGCTACATATGCAGACACAATATGTATAGGCTACCATGCCAACAACTCAACCGATACTGTTGACACAGTACTTGAGAAGAATGTGACAGTGACACACTCTGTCAACCTACTTGAGGACAGTCACAATGGAAAGCTGTGCCTACTAAAAGGAATAGCCCCCCTACAATTGGGTAATTGCAGCGTTGCCGGATGGATCTTAGGAAACCCAGAATGCGAATTACTGATTTCCAAGGAATCATGGTCCTACATTGTAGAAACACCAAACCCTAAGAATGGAGCATGTTACCCAGGGTATTTCGCCGACTATGAGGAATTAAGGGAGCAATTGAGTTCAGTATCTTCATTTGAGAGATTCGAAATATTCCCCAAAGAAAGCTCATGGCCCAACCACACTGTAACCGGAGTATCAGCATCATGCTCCCATAATGGGAAAAGAAGTTTTTACAGAAATCTGCTATGGCTGACAGTGAAAAATGGTTTGTACCCAAACCTGAGCAAGTCCTATACAAACAACAAAGAGAAAGAAGTCCTTATACTATGGGGTATTCACCACCCGCCCAACATAGGGGACCAAAGGACCCTCTATCACACAGAAAATTCTTATGTCTCTGTAGTGTCTTCACATTATAGCAAAAGATTCACCCCAGAAATAACCAAAAGGCCCAAAGTAAGAGATCAGGAAGGAAGAATCAACTACTACTGGACTCTGCTGGAACCCGGAGATACAATAATATTTGAGGCAAATGGAAATCTAATTGCGCCATGGTATGCTTTCGCACTGAGTAGAGGCTT-GGATCAGGAATCATCA
		</sequence>
		<sequence>
			<taxon idref="A_Swine_Kansas_02291_2008.696"/>
			ATGAAAGTAAAACTACTGATCCTGTTATGTACATTTACAGCTACATATGCGGACACAATATGTATAGGATACCATGCCAACAACTCAACCGACACTGTTGACACAGTACTTGAAAAGAATGTGACAGTGACACACTCTGTCAACCTACTTGAGGACAGTCACAATGGGAAGCTGTGCCTACTAAAGGGAATAGCCCCCCTACAATTGGGTAATTGCAGCGTTGCCGGATGGATATTAGGAAACCCAGAATGCGAATCACTGATTTCCAAGAAATCATGGTCCTACATTGTAGAAACACCAAATCCTGAGAATGGAGCATGTTACCCAGGGGAGTTCGCCGACTATGAGGAGCTAAGGGAGCAATTGAGTTCAGTATCTTCATTTGAGAGATTCGAAATATTCCCCAAAGAAAGCTCATGGCCCAACCACACTGCAGCCGGAGTGTCAGCATCATGCTCCCATAATGGGGAAAGAAGTTTTTACAGAAATCTGATATGGCTGACAGTGAAAAATGGTTTGTACCCAAACCTGAGCAAGTCCTATGAAAACGACAAAGAGAAAGAAGTCCTTATACTATGGGGTGTTCATCATCCGCCTAACATAGAGAACCAAAGGACCCTCTATCACACAGAAAATGCTTATGTCTCTGTAGTGTCTTCACATTATAGCGGAAGATTCACCCCAGAAATAACCAAAAGGCCCAAAGTAAGAGATCAGGAAGGAAGAATCAACTACTACTGGACTCTGCTGGAACCCGGGGATACAATAATATTTGAGGCAAATGGAAATCTAATAGCGCCATGGTATGCTTTCACACTGAGTAGAGGCCTTGGATCAGGAATCATCA
		</sequence>
		<sequence>
			<taxon idref="A_Swine_Kansas_02292_2008.696"/>
			ATGAAAGTAAAACTACTGATCCTGTTATGTACATTTACAGCTACATATGCGGACACAATATGTATAGGATACCATGCCAACAACTCAACCGACACTGTTGACACAGTACTTGAAAAGAATGTGACAGTGACACACTCTGTCAACCTACTTGAGGACAGTCACAATGGGAAGCTGTGCCTACTAAAGGGAATAGCCCCCCTACAATTGGGTAATTGCAGCGTTGCCGGATGGATATTAGGAAACCCAGAATGCGAATCACTGATTTCCAAGAAATCATGGTCCTACATTGTAGAAACACCAAATCCTGAGAATGGAGCATGTTACCCAGGGGAGTTCGCCGACTATGAGGAGCTAAGGGAGCAATTGAGTTCAGTATCTTCATTTGAGAGATTCGAAATATTCCCCAAAGAAAGCTCATGGCCCAACCACACTGCAGCCGGAGTGTCAGCATCATGCTCCCATAATGGGGAAAGAAGTTTTTACAGAAATCTGATATGGCTGACAGTGAAAAATGGTTTGTACCCAAACCTGAGCAAGTCCTATGAAAACGACAAAGAGAAAGAAGTCCTTATACTATGGGGTGTTCATCATCCGCCTAACATAGAGAACCAAAGGACCCTCTATCACACAGAAAATGCTTATGTCTCTGTAGTGTCTTCACATTATAGCGGAAGATTCACCCCAGAAATAACCAAAAGGCCCAAAGTAAGAGATCAGGAAGGAAGAATCAACTACTACTGGACTCTGCTGGAACCCGGGGATACAATAATATTTGAGGCAAATGGAAATCTAATAGCGCCATGGTATGCTTTCACACTGAGTAGAGGCCTTGGATCAGGAATCATCA
		</sequence>
		<sequence>
			<taxon idref="A_Swine_Michigan_01335_2006.933"/>
			ATGAAAGTAAAMCTACTGGTTCTGTTATGTACATTTACAGCTACATATGCAGACACAATATGTATAGGCTACCACGCCAACAACTCAACCGACACTGTTGACACAGTACTTGAGAAGAATGTGACAGTGACACACTCTGTCAACCTACTTGAGGACAGTCACAATGGAAAACTATGTCTACTAAAAGGAATAGCTCCACTACAATTGGGTAATTGCAGCGTTGCCGGATGGATCTTAGGAAACCCAGAGTGCGAATTGCTGATTTCCAAGGAATCATGGTCCTACATTGTAGAAACACCAAATCCTGAGAACGGAATATGTTACCCAGGGTATTTCACCGACTATGAGGAACTGAGGGAGCAATTGAGTTCAGTATCTTCATTTGAGAGGTTCGAAATATTCCCCAAAGAGAGCTCATGGCCCAACCACACCGTAACCGGAGTATCAGCATCATGCTCCCACAACGGGAAAAGCAGCTTTTACAGAAATTTGCTATGGCTGACGAGGAAGAACGGTTTGTACCCAAACCTGAGCAAGTCCTATACAAACAACAAAGAGAAAGAAGTCCTTGTACTATGGGGTGTTCATCACCCGCCTAACATAGAGGACCAAAGGGCCCTCTATCATACAGAAAATGCTTATGTCTCTGTAGTGTCTTCACATTATAGCAGAAGATTCACCCCAGAAATAGCCAAAAGACCCAAGGTGAGAGGTCAGGAAGGAAGAATCAACTACTACTGGACTCTGCTGGAACCCGGGGATACAATAATATTTGAGACAAATGGAAATCTAATAGCGCCAAGGTATGCTTTCGCACTGAGTAGAGGCTTTGGATCAGGAATCATCA
		</sequence>
		<sequence>
			<taxon idref="A_Swine_Michigan_01375_2006.933"/>
			ATGAAAGTAAAACTACTGGTTSTGTTATGTACATTTACAGCTACATATGCAGACACAATATGCATAGGCTACCATGCCAACAACTCAACCGACACTGTTGACACAGTACTTGAGAAGAATGTGACAGTGACACACTCTGTCAACCTACTTGAGGACAGTCACAATGGAAAACTATGTCTACTAAAAGGAATAGCTCCACTACAATTGGGTAATTGCAGCGTTGCCGGATGGATCTTAGGAAACCCAGAGTGCGAATTGCTGATTTCCAAGGAATCATGGTCCTACATTGTAGAAACACCAAATCCTGAGAATGGAACATGTTACCCAGGGTATTTCACCGACTATGAGGAACTGAGGGAGCAATTGAGTTCAGTATCTTCATTTGAGAGGTTCGAAATATTCCCCAAAGAGAGCTCATGGCCCCACCACACCGTAACAGGAGTATCAGCATCATGCTCCCATAACGGGAAAAGCAGCTTTTACAGAAATTTGCTATGGCTGACGGGGAAGAACGGTTTGTACCCAAACCTGAGCAAGTCCTATACAAACAACAAAGAGAAAGAAGTCCTTGTACTATGGGGTGTTCATCACCCGCCTAACATAGGGGACCAAAGGGCCCTCTATCATACAGAAAATGCTTATGTCTCTGTAGTGTCTTCACATTATAGCAGAAGATTCACCCCAGAAATAGCCAAAAGACCCAAGGTGAGAGATCAGGAAGGAAGAATCAACTACTACTGGACTCTGCTGGAACCCGGGGATACAATAATATTTGAGGCAAATGGAAATCTAATAGCGCCAAGGTATGCTTTCGCACTGAGTAGAGGCTTTGGATCAGGAATCA-CA
		</sequence>
		<sequence>
			<taxon idref="A_Swine_Michigan_01376_2006.933"/>
			ATGAAAGTAAAACTACTGGTTSTGTTATGTACATTTACAGCTACATATGCAGACACAATATGTATAGGCTACCATGCCAACAACTCAACCGACACTGTTGACACAGTACTTGAGAAGAATGTGACAGTGACACACTCTGTCAACCTACTTGAGGACAGTCACAATGGAAAACTATGTCTACTAAAAGGAATAGCTCCACTACAATTGGGTAATTGCAGCGTTGCCGGATGGATCTTAGGAAACCCAGAGTGCGAATTGCTGATTTCCAAGGAATCATGGTCCTACATTGTAGAAACACCAAATCCTGAGAATGGAACATGTTACCCAGGGTATTTCACCGACTATGAGGAACTGAGGGAGCAATTGAGTTCAGTATCTTCATTTGAGAGGTTCGAAATATTCCCCAAAGAGAGCTCATGGCCCTACCACACCGTAACCGGAGTGTCAGCTTCATGCTCCCATAACGGGAAAAGCAGCTTTTACAGAAATTTGCTATGGCTGACGGGGAAGAACGGTTTGTACCCAAACCTGAGCAAATCCTATACAAACAACAAAGAGAAAGAAGTCCTTGTACTATGGGGTGTTCATCACCCGCCTAACATAGGGGACCAAAGGGCCCTCTATCATACTGAAAATGCTTATGTCTCTGTAGTATCTTCACATTATAGCAGAAGATTCACCCCAGAAATAGCCAAAAGACCCAAGGTGAGAGATCAGGAAGGAAGAATCAACTACTACTGGACTCTGCTGGAACCCGGGGATACAATAATATTTGAGGCAAATGGAAATCTAATAGCGCCAAGGTATGCTTTCGCACTGAGTAGAGGCTTTGGATCAGGAATCWTCA
		</sequence>
		<sequence>
			<taxon idref="A_Swine_Michigan_01377_2006.933"/>
			ATGAAAGTAAAACTACTGGTTCTGTTATGTACATTTACAGCTACATATGCAGACACAATATGTATAGGCTACCACGCCAACAACTCAACCGACACTGTTGACACAGTACTTGAGAAGAATGTGACAGTGACACACTCTGTCAACCTACTTGAGGACAGTCACAATGGAAAACTATGTCTACTAAAAGGAATAGCTCCACTACAATTGGGTAATTGCAGCGTTGCCGGATGGATCTTAGGAAACCCAGAGTGCGAATTGCTGATTTCCAAGGAATCATGGTCCTACATTGTAGAAACACCAAATCCTGAGAACGGAATATGTTACCCAGGGTATTTCACCGACTATGAGGAACTGAGGGAGCAATTGAGTTCAGTATCTTCATTTGAGAGGTTCGAAATATTCCCCAAAGAGAGCTCATGGCCCAACCACACCGTAACCGGAGTATCAGCATCATGCTCCCACAACGGGAAAAGCAGCTTTTACAGAAATTTGCTATGGCTGACGAGGAAGAACGGTTTGTACCCAAACCTGAGCAAGTCCTATACAAACAACAAAGAGAAAGAAGTCCTTGTACTATGGGGTGTTCATCACCCACCTAACATAGGGGACCAAAGGGCCCTCTATCATACAGAAAATGCTTATGTCTCTGTAGTGTCTTCACATTATAGCAGAAGATTCACCCCAGAAATAGCCAAAAGACCCAAGGTGAGAGATCAGGAAGGAAGAATCAACTACTACTGGACTCTGCTGGAACCCGGGGATACAATAATATTTGAGACAAATGGAAATCTAATAGCGCCAAGGTATGCTTTCGCACTGAGTAGAGGCTTTGGATCAGGAATCATCA
		</sequence>
		<sequence>
			<taxon idref="A_Swine_Michigan_01736_2007.629"/>
			ATGAAAGTAAAACTACTGGTTCTGTTATGTACATTTACAGCTACATATGCAGACACAATATGCATAGGCTACCATGCCAACAACTCAACCGACACTGTTGACACAGTACTTGAGAAGAATGTGACAGTGACACACTCTGTCAACCTACTTGAGGACAGTCACAATGGAAAACTATGTCTACTAAAAGGAATAGCTCCACTACAATTGGGTAATTGCAGCGTTGCCGGATGGATCTTAGGAAACCCAGAGTGCGAATTGCTGATTTCCAAGGAATCATGGTCCTACATTGTAGAAACACCAAATCCTGAGAATGGAACATGTTACCCAGGGTATTTCACCGACTATGAGGAACTGAGGGAGCAATTGAGTTCAGTATCTTCATTTGAGAGGTTCGAAATATTCCCCAAAGAGAGCTCATGGCCCCACCACACCGTAACAGGAGTATCAGCATCATGCTCCCATAACGGGAAAAGCAGCTTTTACAGAAATTTGCTATGGCTGACGGGGAAGAACGGTTTGTACCCAAACCTGAGCAAGTCCTATACAAACAACAAAGAGAAAGAAGTCCTTGTACTATGGGGTGTTCATCACCCGCCTAACATAGGGGACCAAAGGGCCCTCTATCATACAGAAAATGCTTATGTCTCTGTAGTGTCTTCACATTATAGCAGAAGATTCACCCCAGAAATAGCCAAAAGACCCAAGGTGAGAGATCAGGAAGGAAGAATCAACTACTACTGKACTCTGCTGGAACCCGGGGATACAATAATATTTGAGGCAAATGGAAATCTAATAGCGCCAAGGTATGCTTTCGCACTGAGTAGAGGCTTTGGATCA----------
		</sequence>
		<sequence>
			<taxon idref="A_Swine_Michigan_02413_2008.849"/>
			ATGAAAGTAAAACTACTGATCCTGTTATGTACATTTACAGCTACATATGCGGACACAATATGTATAGGATACCATGCCAACAACTCAACCGACACTGTTGACACAGTACTTGAAAAGAATGTGACAGTGACACACTCTGTCAACCTACTTGAGGACAGTCACAATGGGAAGCTGTGCCTACTAAAGGGAATAGCCCCCCTACAATTGGGTAATTGCAGCGTTGCCGGATGGATATTAGGAAACCCAGAATGCGAATCACTGATTTCCAAGAAATCATGGTCCTACATTGTAGAAACACCAAATCCTGAGAATGGAGCATGTTACCCAGGGGAGTTCGCCGACTATGAGGAGCTAAGGGAGCAATTGAGTTCAGTATCTTCATTTGAGAGATTCGAAATATTCCCCAAAGAAAGCTCATGGCCCAACCACACTGTAACAGGAGTGTCAGCATCATGCTCCCATAATGGGGAAAGAAGTTTTTACAGAAATCTGATATGGCTGACAGTGAAAAATGGTTTGTACCCAAAACTGAGCAAGTCCTATGAAAACGACAAAGAGAAAGAAGTCCTTATACTATGGGGTGTACATCATCCGCCTAACATAGAGAACCAAAGGACCCTCTATCACACAGAAAATGCTTATGTCTCTGTAGTGTCTTCACATTATAGCGGAAGATTCACCCCAGAAATAACCAAAAGGCCCAAAGTAAGAGATCAGGAAGGAAGAATCAACTACTACTGGACTCTGCTGGAACCCGGGGATACAATAATATTTGAGGCAAATGGAAATCTAATAGCGCCATGGTATGCTTTCACACTGAGTAGAGGCCTTGGATCAGGAATCATCA
		</sequence>
		<sequence>
			<taxon idref="A_Swine_Minnesota_00996_2006.111"/>
			ATGAAMGTAANACTACTGGTTCTGTTATGTACATTTACAGCTACATATGCAGACACAATATGTATAGGCTACCATGCCAACAACTCAACCGACACTGTTGACACAGTACTTGAGAAGAATGTGACAGTGACACACTCTGTCAACCTACTTGAGGACAGTCACAATGGAAAACTATGTCTACTAAAAGGAATAGCTCCACTACAATTGGGTAATTGCAGCGTTGCCGGATGGATCTTAGGAAACCCAGAGTGCGAATTGCTGATTTCCAAGGAATCATGGTCCTACATTGTAGAAACACCAAATCCTGAGAATGGAACATGTTACCCAGGGTATTTCACCGACTATGAGGAACTGAGGGAGCAATTGAGTTCAGTATCTTCATTTGAGAGGTTCGAAATATTCCCCAAAGAGAGCTCATGGCCCAACCACACCGTAACCGGAGTATCAGCATCATGCTCCCATAACGGGAAAAGCAGCTTTTACAGAAATTTGCTATGGCTGACGGGGAAGAACGGTTTGTACCCACACCTGAGCAAGTCCTATACAAACAACAAAGAGAAAGAAGTCCTTGTGCTATGGGGTGTTCATCACCCGCCTAACATAGGGGACCAAAGGGCCCTCTATCATACAGAAAATGCTTATGTCTCTGTAGTGTCTTCACATTATAGCAGAAGATTCACCCCAGAAATAGCCAAAAGACCCAAGGTGAGAGATCAGGAAGGAAGAATCAACTACTACTGGACTCTGCTGGAACCCGGGGATACAATAATATTTGAGGCAAATGGAAATCTAATAGCGCCAAGGTATGCTTTCGCACTGAGTAGAGGCTTTGGATCAGGAATCATCA
		</sequence>
		<sequence>
			<taxon idref="A_Swine_Minnesota_01209_2006.670"/>
			ATGAAAGTAANACTACTGATCCTGTTATGTACATTTACAGCTACATATGCGGACACAATATGTATAGGCTACCATGCCAACAACTCAACCGACACAGTTGACACAGTACTTGAGAAGAATGTGACAGTTACACACTCTGTCAACCTACTTGAGGACAGTCACAATGGAAAGCTGTGCCTACTAAAGGGAATAGCCCCCTTACAATTGGGTAATTGCAGCGTTGCCGGATGGATCTTAGGAAACCCAGAATGCGAATTACTGATTTCCAAGAAATCATGGTCCTACATTGTAGAAACACCAAATCCTGAGAATGGAGCATGTTACCCAGGGTATTTCGCCGACTATGAGGAGCTAAGGGAGCAATTGAGTTCAGTATCTTCATTTGAGAGATTCGAAATATTCCCCAAAGAAAGCTCATGGCCCAACCACAACGTAAACGGAGTATCAGCATCATGCTCCCATAATGGGGAAAGCAGTTTTTACAGAAATCTGCTATGGCTGACGATGAAAAATGGTTTGTACCCAAACCTGAACAAGTCCTATGCAAACAACAAAGAGAAAGAAGTCCTTATACTATGGGGTGTTCATCACCCGTCTAACATAGGGGACCAAAGGACCCTCTATCACACAGAAAATGCTTATGTCTCTGTAGTGTCTTCACATTATAGCAGAAGATTCACCCCAGAAATAACCAAAAGGCCCAAAGTAAGAGATCAGGAAGGAAGAATCAACTACTACTGGACTCTGCTGGAACCCGGGGATACAATAATATTTGAGGCAAATGGGAATCTAATAGCGCCATGGTATGCTTTCGCACTGAGTAGAGGCTTTGGATCAGGAATCATCA
		</sequence>
		<sequence>
			<taxon idref="A_Swine_Minnesota_01291_2006.818"/>
			ATGAAAGTAAAACTACTGATCCTGTTATGTACATTTACAGCTACATATGCGGACACAATATGTATAGGCTACCATGCCAACAACTCAACCGACACTGTTGACACAGTACTTGAAAAGAATGTGACAGTGACACACTCTGTCAACCTACTTGAGGACAGTCACAATGGAAAGCTGTGCCTACTAAAGGGAATAGCCCCCCTACAATTGGGTAATTGCAGCGTTGCCGGATGGATATTAGGAAACCCAGAATGCGAATCACTGATTTCCAAGGAATCATGGTCCTACATTGTAGAAACACCAAATCCTGAGAATGGAGCATGTTACCCAGGGCATTTCGCCGACTATGAGGAGCTAAGGGAGCAATTGAGTTCAGTATCTTCATTTGAGAGATTCGAAATATTCCCCAAAGAAAGCTCATGGCCCAACCACACCGTAACCGGAGTGTCAGCATCATGCTCCCATAATGGGAAAAGAAGTTTTTACAGAAATCTGCTATGGCTGACAAAGAAAAATGGTTTGTACCCAAACCTGAGCAAGTCCTATGCAAACAACAAAGAGAAAGAAATCCTTATACTATGGGGTGTTCATCACCCGCCTAACATAGGGGACCAAAGGACCCTCTATCACACAGAAAATGCTTATGTCTCTGTAGTGTCTTCACATTATAGCAGAAGATTCACCCCAGAAATAACCAAAAGGCCCAAAGTAAGAGATCAGGAAGGAAGAATCAACTACTACTGGACTCTGCTGGAACCCGGGGATACAATAATGTTTGAGGCAAATGGAAATCTAATAGCGCCATGGTATGCTTTCGCACTGAGTAGAGGCCTTGGATCACGAATCATCA
		</sequence>
		<sequence>
			<taxon idref="A_Swine_Minnesota_01331_2006.879"/>
			ATGAAAGTAAAACTACTGATCCTGTTATGTACATTTACAGCTACATATGCGGACACAATATGTATAGGCTACCATGCCAACAACTCAACCGACACAGTTGACACAGTACTTGAGAAGAATGTGACAGTTACACACTCTGTCAACCTACTTGAGGACAGTCACAATGGAAAGCTGTGCCTACTAAAGGGAATAGCCCCCCTACAATTGGGTAATTGCAGCGTTGCCGGATGGATCTTAGGAAACCCAGAATGCGAATTACTGATTTCCAAGAAATCATGGTCCTACATTGTAGAAACACCAAATCCTGAGAATGGAGCATGTTACCCAGGGTATTTCGCCGACTATGAGGAGCTAAGGGAGCAATTGAGTTCAGTATCTTCATTTGAGAGATTCGAAATATTCCCCAAAGAAAGCTCATGGCCCAACCACAACGTAAACGGAGTATCAGCATCATGCTCCCATAATGGGAAAAGCAGTTTTTACAGAAATCTGCTATGGCTGACGGGGAAAAATGGTTTGTACCCAAACCTGACCAAGTCCTATGCAAACAACAAAGAGAAAGAAGTCCTTATACTATGGGGTGTTCATCACCCGTCTAACATAGGGGACCAAAGGACCCTCTATCACACAGAAAATGCTTATGTCTCTGTAATGTCTTCACATTATAGCAGAAGATTCACCCCAGAAATAACCAAAAGGCCCAAAGTAAGAGATCAGGAAGGAAGAATCAACTACTACTGGACTCTGCTAGAACCCGGGGATACAATAATATTTGAGGCAAATGGGAATCTAATAGCGCCATGGTATGCTTTCGCACTGAGTAGAGGCTTTGGATCAGGAATCATCA
		</sequence>
		<sequence>
			<taxon idref="A_Swine_Minnesota_01352_2006.879"/>
			ATGAAAGTAAAACTACTGATCCTGTTATGTACATTTACAGCTACATATGCGGACACAATATGTATAGGCTACCATGCCAACAACTCAACCGACACAGTTGACACAGTACTTGAGAAGAATGTGACAGTTACACACTCTGTCAACCTACTTGAGGACAGTCACAATGGAAAGCTGTGCCTACTAAAGGGAATAGCCCCCCTACAATTGGGTAATTGCAGCGTTGCCGGATGGATCTTAGGAAACCCAGAATGCGAATTACTGATTTCCAAGAAATCATGGTCCTACATTGTAGAAACACCAAATCCTGAGAATGGAGCATGTTACCCAGGGTATTTCGCCGACTATGAGGAGCTAAGGGAGCAATTGAGTTCAGTATCTTCATTTGAGAGATTCGAAATATTCCCCAAAGAAAGCTCATGGCCCAACCACAACGTAAACGGAGTATCAGCATCATGCTCCCATAATGGGAAAAGCAGTTTTTACAGAAATCTGCTATGGCTGACGGGGAAAAATGGTTTGTACCCAAACCTGACCAAGTCCTATGCAAACAACAAAGAGAAAGAAGTCCTTATACTATGGGGTGTTCATCACCCGTCTAACATAGGGAACCAAAGGACCCTCTATCACACAGAAAATGCTTATGTCTCTGTAATGTCTTCACATTATAGCAGAAGATTCACCCCAGAAATAACCAAAAGGCCCAAAGTAAGAGATCAGGAAGGAAGAATCAACTACTACTGGACTCTGCTAGAACCCGGGGATACAATAATATTTGAGGCAAATGGGAATCTAATAGCGCCATGGTATGCTTTCGCACTGAGTAGAGGCTTTGGATCAGGAATCATCA
		</sequence>
		<sequence>
			<taxon idref="A_Swine_Minnesota_01360_2006.915"/>
			ATGAAAGTAAAACTACTGATCCTGTTATGTACATTTACAGCTACATATGCGGACACAATATGTATAGGCTACCATGCCAACAACTCAACCGACACAGTTGACACAGTACTTGAGAAGAATGTGACAGTTACACACTCTGTCAACCTACTTGAGGACAGTCACAATGGAAAGCTGTGCCTACTAAAGGGAATAGCCCCCCTACAATTGGGTAATTGCAGCGTTGCCGGATGGATCTTAGGAAACCCAGAATGCGAATTACTGATTTCCAATAAATCATGGTCCTACATTGTAGAAACACCAAATCCTGAGAATGGAGCATGTTACCCAGGGTATTTCGCCGACTATGAGGAGCTAAGGGAGCAATTGAGTTCAGTATCTTCATTTGAGAGATTCGAAATATTCCCCAAAGAAAGCTCATGGCCCAGCCACAACGTAAACGGAGTATCAGCATCATGCTCCCATAATGGGAAAAGCAGTTTTTACAGAAATCTGCTATGGCTGACGAGGAAAAATGGTTTGTACCCAAACCTGACCAAGTCCTATGCAAACAACAAAGAGAAAGAAGTCCTTATACTATGGGGTGTTCATCACCCGTCTAACATAGGGGACCAAAGGACCCTCTATCACACAGAAAATGCTTATGTCTCTGTAATGTCTTCACATTATAGCAGAAGATTCACCCCAGAAATAACCAAAAGGCCCAAAGTAAGAGATCAGGAAGGAAGAATCAACTACTACTGGACTCTGCTAGAACCCGGGGATACAATAATATTTGAGGCAAATGGGAATCTAATAGCGCCATGGTATGCTTTCGCACTGAGTAGAGGCTTTGGATCAGGAATC----
		</sequence>
		<sequence>
			<taxon idref="A_Swine_Minnesota_01369_2006.922"/>
			ATGAAAGTAAAACTACTGATCCTGTTATGTACATTTACAGCTACATATGCGGACACAATATGTATAGGCTACCATGCCAACAACTCAACCGACACAGTTGACACAGTACTTGAGAAGAATGTGACAGTTACACACTCTGTCAACCTACTTGAGGACAGTCACAATGGAAAGCTGTGCCTACTAAAGGGAATAGCCCCCCTACAATTGGGTAATTGCAGCGTTGCCGGATGGATCTTAGGAAACCCAGAATGCGAATTACTGATTTCCAAGAAATCATGGTCCTACATTGTAGAAACACCAAATCCTGAGAATGGAGCATGTTACCCAGGGTATTTCGCCGACTATGAGGAGCTAAGGGAGCAATTGAGTTCAGTATCTTCATTTGAGAGATTCGAAATATTCCCCAAAGAAAGCTCATGGCCCAACCACAACGTAAACGGAGTATCAGCATCATGCTCCCATAATGGGAAAAGCAGTTTTTACAGAAATCTGCTATGGCTGACGGGGAAAAATGGTTTGTACCCAAACCTGACCAAGTCCTATGCAAACAACAAAGAGCAAGAAGTCCTTATACTATGGGGTGTTCATCACCCGTCTAACATAGGGGACCAAAGGACCCTCTATCRCACAGAAAATGCTTATGTCTCTGTAATGTCTTCACATTATAGCAGAAGATTCACCCCAGAAATAACCAAAAGGCCCAAAGTAAGAGATCAGGAAGGAAGAATCAACTACTACTGGACTCTGCTAGAACCCGGGGATACAATAATATTTGAGGCAAATGGGAATCTAATAGCGCCATGGTATGCTTTCGCACTGAGTAGAGGCTTTGGATCAGGAATCATCA
		</sequence>
		<sequence>
			<taxon idref="A_Swine_Minnesota_01370_200_2006.879"/>
			ATGAAAGTAAAACTACTGATCCTGTTATGTACATTTACAGCTACATATGCGGACACAATATGTATAGGCTACCATGCCAACAACTCAACCGACACAGTTGACACAGTACTTGAGAAGAATGTGACAGTTACACACTCTGTCAACCTACTTGAGGACAGTCACAATGGAAAGCTGTGCCTACTAAAGGGAATAGCCCCCCTACAATTGGGTAATTGCAGCGTCGCCGGATGGATCTTAGGAAACCCAGAATGCGAATTACTGATTTCCAAGAAATCATGGTCCTACATTGTAGAAACACCAAATCCTGAGAATGGAGCATGTTACCCAGGGTATTTCGCCGACTATGAGGAGCTAAGGGAGCAATTGAGTTCAGTATCTTCATTTGAGAGATTCGAAATATTCCCCAAAGAAAGCTCATGGCCCAACCACAACGTAAACGGAGTATCAGCATCATGCTCCCATAATGGGAAAAGCAGTTTTTACAGAAATCTGCTATGGCTGACGGGGAAAAATGGTTTGTACCCAAACCTGACCAAGTCCTATGCAAACAACAAAGAGAAAGAAGTCCTTATACTATGGGGTGTTCATCACCCGTCTAACATAGGGGACCAAAGGACCCTCTATCACACAGAAAATGCTTATGTCTCTGTAATGTCTTCACATTATAGCAGAAGATTCACCCCAGAAATAACCAAAAGGCCCAAAGTAAGAGATCAGGAAGGAAGAATCAACTACTACTGGACTCTGCTAGAACCCGGGGATACAATAATATTTGAGGCAAATGGGAATCTAATAGCGCCATGGTATGCTTTCGCACTGAGTAGAGGCTTTGGATCAGGAATCATCA
		</sequence>
		<sequence>
			<taxon idref="A_Swine_Minnesota_01371_206_2006.879"/>
			ATGAAAGTAAAACTACTGATCCTGTTATGTACATTTACAGCTACATATGCGGACACAATATGTATAGGCTACCATGCCAACAACTCAACCGACACAGTTGACACAGTACTTGAGAAGAATGTGACAGTTACACACTCTGTCAACCTACTTGAGGACAGTCACAATGGAAAGCTGTGCCTACTAAAGGGAATAGCCCCCCTACAATTGGGTAATTGCAGCGTTGCCGGATGGATCTTAGGAAACCCAGAATGCGAATTACTGATTTCCAAGAAATCATGGTCCTACATTGTAGAAACACCAAATCCTGAGAATGGAGCATGTTACCCAGGGTATTTCGCCGACTATGAGGAGCTAAGGGAGCAATTGAGTTCAGTATCTTCATTTGAGAGATTCGAAATATTCCCCAAAGAAAGCTCATGGCCCAACCACAACGTAAACGGAGTATCAGCATCATGCTCCCATAATGGGAAAAGCAGTTTTTACAGAAATCTGCTATGGCTGACGGGGAAAAAAGGTTTGTACCCAAACCTGACCAAGTCCTATGCAAACAACAAAGAGAAAGAAGTCCTTATACTATGGGGTGTTCATCACCCGTCTAACATAGGGGACCAAAGGACCCTCTATCACACAGAAAATGCTTATGTCTCTGTAATGTCTTCACATTATAGCAGAAGATTCACCCCAGAAATAACCAAAAGGCCCAAAGTAAGAGATCAGGAAGGAAGAATCAACTACTACTGGACTCTGCTAGAACCCGGGGATACAATAATATTTGAGGCAAATGGGAATCTAATAGCGCCATGGTATGCTTTCGCACTGAGTAGAGGCTTTGGATCAGGAATCWTCA
		</sequence>
		<sequence>
			<taxon idref="A_Swine_Minnesota_01378_2006.933"/>
			ATGAAAGTAAAACTACTGATCCTGTTATGTACATTTACAGCTACATATGCGGACACAATATGTATAGGCTACCATGCCAACAACTCAACCGACACAGTTGACACAGTACTTGAGAAGAATGTGACAGTTACACACTCTGTCAACCTACTTGAGGACAGTCACAATGGAAAGCTGTGCCTACTAAAGGGAATAGCCCCCCTACAATTGGGTAATTGCAGCGTTGCCGGATGGATCTTAGGAAACCCAGAATGCGAATTACTGATTTCCAAGAAATCATGGTCCTACATTGTAGAAACACCAAATCCTGAGAATGGAGCATGTTACCCAGGGTATTTCGCCGACTATGAGGAGCTAAGGGAGCAATTGAGTTCAGTATCTTCATTTGAGAGATTCGAAATATTCCCCAAAGAAAGCTCATGGCCCAACCACAACGTAAACGGAGTATCAGCATCATGCTCCCATAATGGGAAAAGCAGTTTTTACAGAAATCTGCTATGGCTGACGAGGAAAAATGGTTTGTACCCAAACCTGACCAAGTCCTATGCAAACAACAAAGAGAAAGAAGTCCTTATACTATGGGGTGTTCATCACCCGTCTAACATAGGGGACCAAAGGACCCTCTATCACACAGAAAATGCTTATGTCTCTGTAATGTCTTCACATTATAGCAGAAGATTCACCCCAGAAATAACCAAAAGGCCCAAAGTAAGAGATCAGGAAGGAAGAATCAACTACTACTGGACTCTGCTAGAACCCGGGGATACAATAATATTTGAGGCAAATGGGAATCTAATAGCGCCATGGTATGCTTTCGCACTGAGTAGAGGCTTTGGATCAGGAATCWTCA
		</sequence>
		<sequence>
			<taxon idref="A_Swine_Minnesota_01457_2007.105"/>
			ATGAAAGTAAAACTACTGATCCTGTTATGTACATTTACAGCTACATATGCGGACACAATATGTATAGGCTACCATGCCAACAACTCAACCGACACAGTTGACACAGTACTTGAGAAGAATGTGACAGTTACACACTCTGTCAACCTACTTGAGGACAGTCACAATGGAAAGCTGTGCCTACTAGAGGGAATAGCCCCCCTACAATTGGGTAATTGCAGCGTTGCCGGATGGATCTTAGGAAACCCAGAATGCGAATTACTGATTTCCAAGAAATCATGGTCCTACATTGTGGAAACACCAAATCCTGAGAATGGAGCATGTTACCCAGGGTATTTCGCCGATTATGAGGAGCTAAGGGAGCAATTGAGTTCAGTATCTTCATTTGAGAGATTCGAAATATTCCCCAAAGAAAGCTCATGGCCCAACCACAACGTAAACGGAGTATCAGCATCATGCTCCCATAATGGGAAAAGCAGTTTTTACAGAAATCTGTTATGGCTGACGGGGAAGAATGGTTTGTACCCAAACCTGACCAAGTCCTATGCAAACAACAAAGAGAAAGAAGTCCTTATACTATGGGGTGTTCATCACCCGTCTAACATAGGGGACCAAAGGACCCTCTATCACACAGAAAATGCTTATGTCTCTGTAATGTCTTCACATTATAGCAGAAGATTCACCCCAGAAATAACCAAAAGGCCCAAAGTAAGAGATCAGGAAGGAAGAATCAACTACTACTGGACTCTGCTAGAACCCGGGGATACAATAATATTTGAGGCAAATGGGAATCTAATAGCGCCATGGTATGCTTTCGCACTGAGTAGAGGCTTTGGATCAGGAATCATCA
		</sequence>
		<sequence>
			<taxon idref="A_Swine_Minnesota_01650_2007.451"/>
			ATGAAAGTAAAACTACTGGTTCTGTTATGTACATTTACAGCTACATATGCAGACACAATATGTATAGGCTACCATGCCAACAACTCAACCGACACTGTTGACACAGTACTTGAGAAGAATGTGACAGTGACACACTCTGTCAACCTACTTGAGGACAGTCACAATGGAAAACTATGTCTACTAAAGGGAATAGCTCCACTACAATTGGGTAATTGCAGTGTAGCCGGATGGATCTTAGGAAACCCAGAGTGCGAATTGCTGATTTCCAAGGAATCATGGTCCTACATTGTAGAAACACCAAATCCTGAGAATGGAACATGTTACCCAGGGTATTTCACCGACTATGAGGAACTGAGGGAACAATTGAGTTCAGTATCTTCATTTGAGAGGTTCGAAATATTCCCCAAAGAGAGCTCATGGCCCAACCACACCGTAACCGGAGTATCAGCATCATGCTCCCATAACGGGAAAAGCAGCTTTTACAGAAATTTGCTATGGCTGACGGGGAAGAACGGTTTGTACCCAAACCTGAGCAAGTCCTATACAAACAACAAAGAGAAAGAAGTCCTTGTACTATGGGGTGTTCATCACCCGTCTAACATAGGGGACCAAAGGGTCCTCTATCATACAGAGAATGCTTATATCTCTGTAGTGTCTTCACATTATAGCAGAAGATTCACCCCAGAAATAGTCAAAAGACCCAAGGTGAGAGATCAGGAAGGAAGAATCAACTACTACTGGACTCTGCTGGAACCCGGGGATACAATAATATTTGAGGCAAATGGAAATCTAATAGCGCCAAGGTATGCTTTCGCACTGAGTAGACGCTTTGGATCAGGAATCATCA
		</sequence>
		<sequence>
			<taxon idref="A_Swine_Minnesota_01683_2007.534"/>
			ATGGAAGTAAAACTACTGATCCTGTTATGTACATTTACAGCTACATATGCGGACACAATATGTATAGGCTACCATGCCAACAACTCAACCGACACAGTTGACACAGTACTTGAGAAGAATGTGACAGTTACACACTCTGTCAACCTACTTGAGGACAGTCACAATGGAAAGCTGTGCCTACTAAAGGGAATAGCCCCCCTACAATTGGGTAATTGCAGCGTTGCCGGATGGATCTTAGGAAACCCAGAATGCGAATTACTGATTTCCAAGAAATCATGGTCCTACATTGTAGAAACACCAAATCCTGAGAATGGAGCATGTTACCCAGGGTATTTCGCCGACTATGAGGAGCTAAGGGAGCAATTGAGTTCAGTATCTTCATTTGAGAGATTCGAAATATTCCCCAAAGAAAGCTCATGGCCCAACCACAACGTAAACGGAGTATCAGCATCATGCTCCCATAATGGGAAAAGCAGTTTTTACAGAAATCTGCTATGGCTGACGGGGAAAAATGGTTTGTACCCAAACCTGACCAAGTCCTATGCAAACAACAAAGAGAAAGAAGTCCTTATACTATGGGGTGTTCATCACCCGTCTAACATAGGGGACCAAAGGACCCTCTATCACACAGAAAATGCTTATGTCTCTGTAATGTCTTCACATTATAGCAGAAGATTCACCCCAGAAATAACCAAAAGGCCCAAAGTAAGAGATCAGGGAGGAAGAATCAACTACTACTGGACTCTGCTAGAACCCGGGGATACAATAATATTTGAGGCAAATGGGAATCTAATAGCGCCATGGTATGCTTTCGCACTGAGTAGAGGCTTTGGATCAGGAATCATCA
		</sequence>
		<sequence>
			<taxon idref="A_Swine_Minnesota_01728_2007.642"/>
			ATGAAAGTAAAACTACTGATCCTGTTATGTACATTTACAGCTACATATGCGGACACAATATGTATAGGCTACCATGCCAACAACTCAACCGACACAGTTGACACAGTACTTGAGAAGAATGTGACAGTTACACACTCTGTCAATCTACTTGAGGACAGTCACAATGGAAAGCTTTGCCTACTAAAGGGAATAGCCCCCCTACAATTGGGTAATTGCAGCGTTGCCGGATGGATCTTAGGAAACCCAGAGTGCGAATTACTGATTTCCAAGAAATCATGGTCCTACATTGTAGAAACACCAAATCCTGAGAATGGAGCATGTTACCCAGGGTATTTCGCCGACTATGAGGAGCTAAGGGAGCAATTGAGTTCAGTATCTTCATTTGAGAGATTCGAAATATTCCCCAAAGAAAGCTCATGGCCCAACCACAACGTAAACGGAGTATCAGCATCATGCTCCCATAATGGGAAAAGCAGTTTTTACAGAAATCTGCTATGGCTGACGGGGAAAAATGGTTTGTACCCAAACCTGACCAAGTCCTATGCAAACAACAAAGAGAAAGAAGTCCTTATACTGTGGGGTGTTCATCACCCGTCTAACATAGGGGACCAAAGGACCCTCTATCACACAGAAAATGCTTATGTCTCTGTAATGTCTTCACACTATAGCAGAAGATTCACCCCAGAAATAACCAAAAGGCCCAAAGTAAGAGATCAGGAAGGAAGAATCAACTACTACTGGACTCTGCTAGAACCCGGGGATACAATAATATTTGAGGCAAATGGGAATCTAATAGCGCCATGGTATGCTTTCGCACTGAGTAGAGGCTTTGGATCAGGAATCATCA
		</sequence>
		<sequence>
			<taxon idref="A_Swine_Minnesota_01839_2007.838"/>
			ATGAAAGTAAAACTACTGGTTCTGTTATGTACATTTACAGCTACATATGCAGACACAATATGTATAGGCTACCATGCCAACAACTCAACCGACACTGTTGACACAGTACTTGAGAAGAATGTGACAGTGACACACTCTGTCAACCTACTTGAGGACAGTCACAATGGAAAACTATGTCTATTAAAGGGAATAGCTCCACTACAATTGGGTAATTGCAGTGTAGCCGGATGGATCTTAGGAAACCCAGAGTGCGAATTGCTGATTTCCAAGGAATCATGGTCCTACATTGTAGAAACACCAAATCCTGAGAATGGAGCATGTTACCCAGGGTATTTCAACGACTATGAAGAACTGAGGGAGCAATTGAGTTCAGTATCTTCATTTAAGAGGTTCGAAATATTCCCCAAAGAGAGCTCATGGCCCAACCACACCGTAACCGGAGTATCAGCATCATGCTCCCATAACGGGAAAAGAAGCTTTTACAGAAATTTGCTATGGCTGACGGAGAAGAACGGTTTGTATCCAAACCTGAGCAAGTCCTATACAAACAACAAAGAGAAAGAAGTCCTTGTACTATGGGGTGTTCATCACCCGTCT----------------------------------------------------------------------------------------------------------------------------------------------------------------------------------------------------------------------------------------------------------
		</sequence>
		<sequence>
			<taxon idref="A_Swine_Minnesota_01846_2007.841"/>
			ATGAAAGTAAAACTACTGATCCTGTTATGTACATTTACAGCTACATATGCGGACACAATATGTATAGGCTACCATGCCAACAACTCAACCGACACAGTTGACACAGTACTTGAGAAGAATGTGACAGTTACACACTCTGTCAATCTACTTGAGGACAGTCACAATGGAAAGCTTTGCCTACTAAAGGGAATAGCCCCCCTACAATTGGGTAATTGCAGCGTTGCCGGATGGATCTTAGGAAACCCAGAGTGCGAATTACTGATTTCCAAGAAATCATGGTCCTACATTGTAGAAACACCAAATCCTGAGAATGGAGCATGTTACCCAGGGTATTTCGCCGACTATGAGGAGCTAAGGGAGCAATTGAGTTCAGTATCTTCATTTGAGAGATTCGAAATATTCCCCAAAGAAAGCTCATGGCCCAACCACAACGTAAACGGAGTATCAGCATCATGCTCCCATAATGGGAAAAGCAGTTTTTACAGAAATCTGCTATGGCTGACGGGGAAAAATGGTTTGTACCCAAACCTGACCAAGTCCTATGCAAACAACAAAGAGAAAGAAGTCCTTATACTGTGGGGTGTTCATCACCCGTCT----------------------------------------------------------------------------------------------------------------------------------------------------------------------------------------------------------------------------------------------------------
		</sequence>
		<sequence>
			<taxon idref="A_Swine_Minnesota_01854_2007.871"/>
			ATGGAAGTAAANCTACTGGTTCTGTTATGTACATTTACAGCTACATATGCAGACACAATATGTATAGGCTATCATGCCAACAACTCAACCGACACTGTTGACACAGTACTTGAGAAGAATGTGACAGTAACACACTCTGTCAACCTACTTGAGGACAGTCACAATGGAAAATTATGTCTACTAAAAGGAATAGCTCCACTACAATTGGGTAATTGCAACGTTGCCGGATGGATCTTAGGAAACCCAGAGTGCGAATTGCTGATTTCCAAGGAATCATGGTCTTACATTGTAGAAACACCAAATCCTGAGAATGGAACATGTTACCCAGGGTATTTCACCGACTATGAAGAACTGAGGGAGCAATTGAGTTCAGTATCTTCATTTAAGAGGTTTGAAATATTCCCCAAAGAGAGCTCATGGCCCAACCACACCGTAACCGGAGTATCAGCATCATGCTCCCATAACGGGAAAAGCAGCTTTTACAGAAATTTGCTATGGCTGACGGGGAAAAACGGTTTGTACCCAAACCTGAGCAAATCCTATACAAACGACAAAGAGAAAGAAGTCCTTGTACTGTGGGGTGTTCATCACCCGCCTAACATAGGGGACCAAAGGGCCCTCTATCATACAGAAAATGCTTATGTCTCTGTAGTGTCTTCACATTATAGCAGAAGATTCACCCCAGAAATAGTCAAAAGACCCAAGGTGAGAGATCAGGAAGGAAGAATCAACTACTACTGGACTCTGCTGGAACCCGGGGATACAATAATATTTGAGGCAAATGGAAATCTAATAGCGCCAAGGTATGCTTTCGCACTGAGTAGAGGCTTTGGATCAGGAATCATCA
		</sequence>
		<sequence>
			<taxon idref="A_Swine_Minnesota_01872_2007.874"/>
			ATGAAAGTAAAACTACTGATCCTATTATGTACATTTACAGCTACATATGCGGACACAATATGTATAGGCTACCATGCCAACAACTCAACCGACACAGTTGACACAGTACTTGAGAAGAATGTGACAGTTACACACTCTGTCAACCTACTTGAGGACAGTCACAATGGAAAGCTGTGCCTACTAAAGGGAATAGCCCCCCTACAATTGGGTAATTGCAGCGTTGCCGGATGGATCTTAGGAAACCCAGAATGCGAATTACTGATTTCCAAGAAATCATGGTCCTACATTGTAGAAACACCAAATCCTGAGAATGGAGCATGTTACCCAGGGTATTTCGCCGACTATGAGGAGCTAAGGGAGCAATTGAGTTCAGTATCTTCATTTGAGAGATTCGAAATATTCCCCAAAGAAAGCTCATGGCCCAACCACAACGTAAACGGAGTATCAGCATCATGCTCCCATAATGGGGAAAGAAGTTTTTACAGAAATCTGCTATGGCTGACGGGGAAAAATGGTTTGTACCCAAACCTGAACAAGTCCTATGAAAACAACAAAGAGAAAGAAGTCCTTATACTATGGGGTGTTCATCACCCGTCTAACATAGGGGACCAAAGGACCCTCTATCACACAGAAAATGCTTATGTCTCTGTAATGTCTTCACATTATAGCAGAAGATTCACCCCAGAAATAACCAAAAGGCCCAAAGTAAGAGATCAGGAAGGAAGAATCAACTACTACTGGACTCTGCTAGAACCCGGGGATACAGTAATATTTGAGGCAAATGGGAATCTAATAGCGCCATGGTATGCTTTCGCACTGAGTAGAGGCTTTGGATCAGGAATCATCA
		</sequence>
		<sequence>
			<taxon idref="A_Swine_Minnesota_01890_2007.899"/>
			ATGAAAGTAAAACTACTGATCCTGTTATGTACATTTACAGCTACATATGCGGACACAATATGTATAGGCTACCATGCCAACAACTCAACCGACACAGTTGACACAGTACTTGAGAAGAATGTGACAGTTACACACTCTGTCAATCTACTTGAGGACAGTCACAATGGAAAGCTGTGCCTACTAAAGGGAATAGCCCCCCTACAATTGGGTAATTGCAGCGTTGCCGGATGGATCTTAGGAAACCCAGAATGCGAATTACTGATTTCCAAGAAATCATGGTCCTACATTGTAGAAACACCAAATCCTGAGAATGGAGCATGTTACCCAGGGTATTTCGCCGACTATGAGGAGCTAAGGGAGCAATTGAGTTCAGTATCTTCATTTGAGAGATTCGAAATATTCCCCAAAGAAAGCTCATGGCCCAACCACAACGTAAATGGAGTATCAGCATCATGCTCCCATAATGGGGAAAGAAGTTTTTACAGAAATCTGCTATGGCTGACGGGGAAAAATGATTTGTACCCAAACCTGACCAAGTCCTATGCAAACAACAAAGAGAAAGAAGTCCTTATACTATGGGGTGTTCATCACCCGTCTAACATAAGGGACCAAAGGACCCTCTATCACACAGAAAATGCTTATGTCGCTGTAATGTCTTCACATTATAGCAGAAGATTCACCCCAGAAATAACCAAAAGGCCCAAAGTAAGAGATCAGGAAGGAAGAATCAACTACTACTGGACTCTGCTAGAACCCGGGGATACAATAATATTTGAGGCAAATGGGAATCTAATAGCGCCATGGTATGCTTTCGAACTGAGTAGAGGCTTTGGATCAGGAATCATCA
		</sequence>
		<sequence>
			<taxon idref="A_Swine_Minnesota_01908_2007.910"/>
			ATGAAAGTAAAACTACTGATCCTATTATGTACATTTACAGCTACATATGCGGACACAATATGTATAGGCTACCATGCCAACAACTCAACCGACACAGTTGACACAGTACTTGAGAAGAATGTGACAGTTACACACTCTGTCAACCTACTTGAGGACAGTCACAATGGAAAGCTGTGCCTACTAAAGGGAATAGCCCCCCTACAATTGGGTAATTGCAGCGTTGCCGGATGGATCTTAGGAAACCCAGAATGCGAATTACTGATTTCCAAGAAATCATGGTCCTACATTGTAGAAACACCAAATCCTGAGAATGGAGCATGTTACCCAGGGTATTTCGCCGACTATGAGGAGCTAAGGGAGCAATTGAGTTCAGTATCTTCATTTGAGAGATTCGAAATATTCCCCAAAGAAAGCTCATGGCCCAACCACAACGTAAACGGAGTATCAGCATCATGCTCCCATAATGGGAAAAGCAGTTTTTACAGAAATCTGCTATGGCTGACGAGGAAAAATGGTTTGTACCCAAACCTGACCAAGTCCTATGCAAACAACAAAGAGAAAGAAGTCCTTATACTATGGGGTGTTCATCACCCGTCTAACATAGGGGACCAAAGGACCCTCTATCACACAGAAAATGCTTATGTCTCTGTAATGTCTTCACATTATAGCAGAAGATTCACCCCAGAAATAACCAAAAGGCCCAAAGTAAGAGATCAGGAAGGAAGAATCAACTACTACTGGACTCTGCTAGAACCCGGGGATACAATAATATTTGAGGCAAATGGGAATCTAATAGCGCCATGGTATGCTTTCGCACTGAGTAGAGGCTTTGGATCAGGAATCA-CA
		</sequence>
		<sequence>
			<taxon idref="A_Swine_Minnesota_01938_2007.910"/>
			ATGGAAGTAAAACTACTGGTTCTGTTATGTACATTTACAGCTACATATGCAGACACAATATGTATAGGCTATCATGCCAACAACTCAACCGACACTGTTGACACAGTACTTGAGAAGAATGTGACAGTAACACACTCTGTCAACCTACTTGAGGACAGTCACAATGGAAAATTATGTCTACTAAAAGGRATAGCTCCACTACAATTGGGTAATTGCAACGTTGCCGGATGGATCTTAGGAAACCCAGAGTGCGAATTGCTGATTTCCAAGGAATCATGGTCTTACATTGTAGAAACACCAAATCCTGAGAATGGAACATGTTACCCAGGGTATTTCACCGACTATGAAGAACTGAGGGAGCAATTGAGTTCAGTATCTTCATTTAAGAGGTTTGAAATATTCCCCAAAGAGAGCTCATGGCCCAACCACACCGTAACCGGAGTATCAGCATCATGCTCCCATAACGGGAAAAGCAGCTTTTACAGAAATTTGCTATGGCTGACGGGGAAAAACGGTTTGTACCCAAACCTGAGCAAATCCTATACAAACGACAAAGAGAAAGAAGTCCTTGTACTGTGGGGTGTTCATCACCCGCCTAACATAGGGAACCAAAGGGCCCTCTATCATACAGAAAATGCTTATGTCTCTGTAGTGTCTTCACATTATAGCAGAAGATTCACCCCAGAAATAGTCAAAAGACCCAAGGTGAGAGATCAGGAAGGAAGAATCAACTACTACTGGACTCTGCTGGAACCCGGGGATACAATAATATTTGAGGCAAATGGAAATCTAATAGCGCCAAGGTATGCTTTCGCACTGAGTAGAGGCTTTGGATCAGGAATCATCA
		</sequence>
		<sequence>
			<taxon idref="A_Swine_Minnesota_01952_2007.930"/>
			ATGAAAGTAAAACTACTGATCCTGTTATGTACATTTACAGCTACATATGCGGACACAATATGTATAGGCTACCATGCCAACAACTCAACCGACACAGTTGACACAGTACTTGAGAAGAATGTGACAGTTACACACTCTGTCAATCTACTTGAGGACAGTCACAATGGAAAGCTTTGCCTACTAAAGGGAATAGCCCCCCTACAATTGGGCAATTGCAGCGTTGCCGGATGGATCTTAGGAAACCCAGAGTGCGAATTACTGATTTCCAAGAAATCATGGTCTTACATTGTAGAAACACCAAATCCTGAGAATGGAGCATGTTACCCAGGGTATTTCGCCGACTATGAGGAGCTAAGGGAGCAATTGAGTTCAGTATCTTCATTTGAGAGATTCGAAATATTCCCCAAAGAAAGCTCATGGCCCAACCACAACGTAAACGGAGTATCAGCATCATGCTCCCATAATGGGAAAAGCAGTTTTTACAGAAATCTGCTATGGCTGACGGGGAAAAATGGTTTGTACCCAAACCTGACCAAGTCCTATGCAAACAACAAAGAGAAAGAAGTCCTTATACTGTGGGGTGTTCATCACCCGTCTAACATAGGGGACCAAAGGACCCTCTATCACACAGAAAATGCTTATGTCTCTGTAATGTCTTCACACTATAGCAGAAGATTCACCCCAGAAATAACCAAAAGGCCCAAAGTAAGAGATCAGGAAGGAAGAATCAACTACTACTGGACTCTGCTAGAACCCGGGGATACAATAATATTTGAGGCAAATGGGAATCTAATAGCGCCATGGTATGCTTTCGCACTGAGTAGAGGCTTTGGATCAGGAATCATCA
		</sequence>
		<sequence>
			<taxon idref="A_Swine_Minnesota_01964_2007.955"/>
			ATGAAAGTAAAACTACTGATCCTGTTATGTACATTTACAGCTACATATGCGGACACAATATGTATAGGCTACCATGCCAACAACTCAACCGACACAGTTGACACAGTACTTGAGAAGAATGTGACAGTTACACACTCTGTCAATCTACTTGAGGACAGTCACAATGGAAAGCTGTGCCTACTAAAGGGAATAGCCCCCCTACAATTGGGTAATTGCAGCGTTGCCGGATGGATCTTAGGAAACCCAGAATGCGAATTACTGATTTCCAAGAAATCATGGTCCTACATTGTAGAAACACCAAATCCTGAGAATGGAGCATGTTACCCAGGGTATTTCGACGACTATGAGGAGCTAAGGGAGCAATTGAGTTCAGTATCTTCATTTGAGAGATTCGAAATATTCCCCAAAGAAAGCTCATGGCCCAACCACAACGTAAACGGAGTATCAGCATCATGCTCCCATAATGGGAAAAGCAGTTTTTACAGAAATCTGCTATGGCTGACGGGGAAAAATGGTTTGTACCCAAACCTGACCAAGTCCTATGCAAACAACAAAGAGAAAGAAGTCCTTATACTATGGGGTGTTCATCACCCGTCTAACATAGGGGACCAAAGAACCCTCTATCACACAGAAAATGCTTATGTCTCTGTAATGTCTTCACATTATAGCAGAAGATTCACCCCAGAAATAACCAAAAGGCCCAAAGTAAGAGATCAGGAAGGAAGAATCAACTACTACTGGACTCTGCTAGAACCCGGGGATACAATAATATTTGAGGCAAATGGGAATCTAATAGCGCCATGGTATGCTTTCGAACTGAGTAGAGGCTTTGGATCAGGAATCA-CA
		</sequence>
		<sequence>
			<taxon idref="A_Swine_Minnesota_01968_2007.996"/>
			ATGAAAGTAAAACTACTGGTTCTGTTATGTACATTTACAGCTACATATGCAGACACAATATGTATAGGCTACCATGCCAACAACTCAACCGACACTGTTGACACAGTACTTGAGAAGAATGTGACAGTGACACACTCTGTCAACCTACTTGAGGACAGTCACAATGGAAAACTATGTCTATTAAAGGGAATAGCTCCACTACAATTGGGTAATTGCAGTGTAGCCGGATGGATCTTAGGAAACCCAGAGTGCGAATTGCTGATTTCCAAGGAATCATGGTCCTACATTGTAGAAACACCAAATCCTGAGAATGGAGCATGTTACCCAGGGTATTTCAACGACTATGAAGAACTGAGGGAGCAATTGAGTTCAGTATCTTCATTTAAGAGGTTCGAAATATTCCCCAAAGAGAGCTCATGGCCCAACCACACCGTAACCGGAGTATCAGCATCATGCTCCCATAACGGGAAAAGAAGCTTTTACAGAAATTTGCTATGGCTGACGGAGAAGAACGGTTTGTATCCAAACCTGAGCAAGTCCTATACAAACGACAAAGAGAAAGAAGTCCTTGTACTATGGGGTGTTCATCACCCGTCTAACATAGGGGACCAAAGGGTCCTCTATCATACAGAAAATGCTTATATCTCTGTAGTGTCTTCACATTATAGCAGAAGATTCACCCCAGAAATAGTCAAAAGACCCAAGGTGAGAGATCAGGAAGGAAGAATCAACTACTACTGGACTCTGCTGGAACCCGGGGATACAATAATATTTGAGGCAAATGGAAATCTAATAGCGCCAAGGTATGCTTTCGAACTGAGTAGAGGCTTTGGATCAGGAATAATCA
		</sequence>
		<sequence>
			<taxon idref="A_Swine_Minnesota_02011_2008.085"/>
			ATGAAAGTAAAACTACTGATCCTGTTGTGTACATTTACAGCTACATATGCGGACACAATATGTATAGGCTACCATGCCAACAACTCAACCGACACAGTTGACACAGTACTTGAGAAGAATGTGACAGTTACACACTCTGTCAATCTACTTGAGGACAGTCACAATGGAAAGCTGTGCCTACTAAAGGGAATAGCCCCCCTACAATTGGGTAATTGCAGCGTTGCCGGATGGATCTTAGGAAACCCAGAATGCGAATTACTGATTTCCAAGAAATCATGGTCCTACATTGTGGAAACACCAAATCCTGAGAATGGAGCATGTTACCCAGGGTATTTCGCCGACTATGAGGAGCTAAGGGAGCAATTGAGTTCAGTATCTTCATTTGAGAGATTCGAAATATTCCCCAAAGAAAGTTCATGGCCCGACCACAACGTAAACGGAGTATCAGCATCATGCTCCCATAATGGGAAAAGCAGTTTTTACAGAAATCTGCTATGGCTGACGAGGAAAAATGGTTTGTACCCAAACCTGACCAAGTCCTATGCAAACAACAAAGAGAAAGAAGTCCTTATACTATGGGGTGTTCATCACCCGTCTAACATAGGGGACCAAAGGACCCTCTATCACACAGAAAATGCTTATGTCTCTGTAACGTCTTCACATTATAGCAGAAGATTCACCCCAGAAATAACCAAAAGGCCCAAAGTAAGAGATCAGGAAGGAAGAATCAACTACTACTGGACTCTGCTAGAACCCGGGGATACAATAATATTTGAGGCAAATGGGAATCTAATAGCGCCATGGTATGCTTTCGAACTGAGTAGAGGCTTTGGATCAGGAATCATCA
		</sequence>
		<sequence>
			<taxon idref="A_Swine_Minnesota_02040_2008.122"/>
			ATGAAAGTNAAACTACTGGTTCTGTTATGTACATTTACAGCTACATATGCAGACACAATATGTATAGGCTACCATGCCAACAACTCAACCGACACTGTTGACACAGTACTTGAGAAGAATGTGACAGTGACACACTCTGTCAACCTACTTGAGGACAGTCACAATGGAAAACTATGTCTATTAAAGGGAATAGCTCCACTACAATTGGGTAATTGCAGTGTAGCCGGATGGATCTTAGGAAACCCAGAGTGCGAATTGCTGATTTCCAAGGAATCATGGTCCTACATTGTAGAAACACCAAATCCTGAGAATGGAGCATGTTACCCAGGGTATTTCAACGACTATGAAGAACTGAGGGAGCAATTGAGTTCAGTATCTTCATTTAAGAGGTTCGAAATATTCCCCAAAGAGAGCTCATGGCCCAACCACACCGTAACCGGAGTATCAGCATCATGCTCCCATAACGGGAAAGGAAGCTTTTACAGAAATTTGCTATGGCTGACGGTGAAGAACGGTTTGTATCCAAACCTGAGCAAGTCCTATACAAACAACAAAGAGAAAGAAGTCCTGGTACTATGGGGTGTTCATCACCCGTCTAACATAGGGGACCAAAGGGCCCTCTATCATACAGAAAATGCTTATATCTCTGTAGTGTCTTCACATTATAGCAGAAGATTCACCCCAGAAATAGTCAAAAGACCCAAGGTGAGAGATCAGGAAGGAAGAATCAACTACTACTGGACTCTGCTGGAACCCGGGGATACAATAATATTTGAGGCAAATGGAAATCTAATAGCGCCAAGGTATGCTTTCGAACTGAATAGAGGCTTTGGATCAGGAATAATCA
		</sequence>
		<sequence>
			<taxon idref="A_Swine_Minnesota_02081_2008.219"/>
			ATGAAAGTAAAACTACTGATCCTATTATGTACATTTACAGCTACATATGCGGACACAATATGTATAGGCTACCATGCCAACAACTCAACCGACACAGTTGACACAGTACTTGAGAAGAATGTGACAGTTACACACTCTGTCAACCTACTTGAGGACAGTCACAATGGAAAGCTGTGCCTACTAAAGGGAATAGCCCCCCTACAATTGGGTAATTGCAGCGTTGCCGGATGGATCTTAGGAAACCCAGAATGCGAATTACTGATTTCCAAGAAATCATGGTCCTACATTGTAGAAACACCAAATCCTGAGAATGGAGCATGTTACCCAGGGTATTTCGCCGACTATGAGGAGCTAAGGGAGCAATTGAGTTCAGTATCTTCATTTGAGAGATTCGAAATATTCCCCAAAGAAAGCTCATGGCCCAACCACAACGTAAACGGAGTATCAGCATCATGCTCCCATAATGGGGAAAGAAGTTTTTACAGAAATCTGCTATGGCTGACGGGGAAAAATGGTTTGTACCCAAACCTGACCAAGTCCTATGAAAACAACAAAGAGAAAGAAGTCCTTATACTATGGGGTGTTCATCACCCGTCTAACATAGGGGACCAAAGGACCCTCTATCACAAAGAAAATGCTTATGTCTCTGTAATGTCTTCACATTATAGCAGAAGATTCACCCCAGAAATAACCAAAAGGCCCAAAGTAAGAGATCAGGAAGGAAGAATCAACTACTACTGGACTCTGCTAGAACCCGGGGATACAGTAATATTTGAGGCAAATGGGAATCTAATAGCGCCATGGTATGCTTTCGCACTGAGTAGAGGCTTGG-ATCAGGAATCA-CA
		</sequence>
		<sequence>
			<taxon idref="A_Swine_Minnesota_02121_2008.281"/>
			ATGAAAGTAAAACTACTGATCCTGTTATGTACATTTACAGCTACATATGCGGACACAATATGTATAGGCTACCATGCCAACAACTCAACCGACACAGTTGACACAGTACTTGAGAAGAATGTGACAGTTACACACTCTGTCAATCTACTTGAGGACAGTCACAATGGAAAGCTGTGCCTACTAAAGGGAATAGCCCCCCTACAATTGGGTAATTGCAGCGTTGCCGGATGGATCTTAGGAAACCCAGAATGCGAATTACTGATTTCCAAGAAATCATGGTCCTACATTGTAGAAACACCAAATCCTGAGAATGGAGCATGTTACCCAGGGTATTTCGCCGACTATGAGGAGCTAAGGGAGCAATTGAGTTCAGTATCTTCATTTGAGAGATTCGAAATATTCCCCAAAGAAAGCTCATGGCCCAACCACAACGTAAACGGAGTATCAGCATCATGCTCCCATAATGGAAAAAGCAGTTTTTACAGAAATCTGCTATGGCTGACGGGAAAAAATGGTTTGTACCCAAACCTGACCAAGTCCTATGCAAACGACAAAGAGAAAGAAGTCCTTATACTATGGGGTGTCCATCACCCGTCTAACATAGGGGACCAAAGGACCCTCTATCACACAGAAAATGCTTATGTCTCTGTAATGTCTTCACATTATAGCAGAAGATTCACCCCAGAAATAACCAAAAGGCCCAAAGTAAGAGATCAGGAAGGAAGAATCAACTACTACTGGACTCTGCTGGAACCCGGGGAAACAATAATATTTGAGGCAAATGGGAATCTAATAGCGCCATGGTATGCTTTCGAACTGAGTAGAGGCTTTGGATCAGGAATCATCA
		</sequence>
		<sequence>
			<taxon idref="A_Swine_Minnesota_02127_2008.259"/>
			ATGAAAGTAAAACTACTGATCCTGTTATGTACATTTACAGCTACATATGCGGACACAATATGTATAGGCTACCATGCCAACAACTCAACCGACACAGTTGACACAGTACTTGAGAAGAATGTGACAGTTACACACTCTGTCAATCTACTTGAGGACAGTCACAATGGAAAGCTTTGCCTACTAAAGGGAATAGCCCCCCTACAATTGGGTAATTGCAGCGTTGCCGGATGGATCTTAGGAAACCCAGAGTGCGAATTACTGATTTCCAAGAAATCATGGTCCTACATTGTAGAAACACCAAATCCTGAGAATGGAGCATGTTACCCAGGGTATTTCGCCGACTATGAGGAGCTAAGGGAGCAATTGAGTTCAGTATCTTCATTTGAGAGATTCGAAATATTCCCCAAAGAAAGCTCATGGCCCAACCACAACGTAAACGGAGTATCAGCATCATGCTCCCATAATGGGAAAAGCAGTTTTTACAGAAATCTGCTATGGCTGACGGGGAAAAATGGTTTGTATCCAAACCTGACCAAGTCCTATGCAAACGACAAAGAGAAAGAAGTCCTTATACTGTGGGGTGTTCATCACCCGTCTAACATTGGGGACCAAAGGACCCTCTATCACACAGAAAATGCTTATGTCTCTGTAATGTCTTCACACTATAGCAGAAGATTCACCCCAGAAATAACCAAAAGGCCCAAAGTAAGAGATCAGGAAGGAAGAATCAACTACTACTGGACTCTGCTAGAACCCGGGGATACAATAATATTTGAGGCAAATGGGAATCTAATAGCGCCATGGTATGCTTTCGCACTGAGTAGAGGCTTTGGATCAGGAATCATCA
		</sequence>
		<sequence>
			<taxon idref="A_Swine_Minnesota_02128_2008.273"/>
			ATGAAAGTAAAACTACTGATCCTGTTATGTACATTTACAGCTACATATGCGGACACAATATGTATAGGATACCATGCCAACAACTCAACCGACACTGTTGACACAGTACTTGAAAAGAATGTGACAGTGACACACTCTGTCAACCTACTTGAGGACAGTCACAATGGGAAGCTGTGCCTACTAAAGGGAATAGCCCCCCTACAATTGGGTAATTGCAGCGTTGCCGGATGGATATTAGGAAACCCAGAATGCGAATCACTGATTTCCAAGAAATCATGGTCCTACATTGTAGAAACACCAAATCCTGAGAATGGAGCATGTTACCCAGGGGAGTTCGCCGACTATGAGGAGCTAAGGGAGCAATTGAGTTCAGTATCTTCATTTGAGAGATTCGAAATATTCCCCAAAGAAAGCTCATGGCCCAACCACACTGCAACCGGAGTGTCAGCATCATGCTCCCATAATGGGGAAAGAAGTTTTTACAGAAATCTGATATGGCTGACAGTGAAAAATGGTTTGTACCCAAACCTGAGCAAGTCCTATGAAAACGACAAAGAGAAAGAAGTCCTTATACTATGGGGTGTTCATCATCCGCCTAACATAGAGAACCAAAGGACCCTCTATCACACAGAAAATGCTTATGTCTCTGTAGTGTCTTCACATTATAGCGGAAGATTCACCCCAGAAATAACCAAAAGGCCCAAAGTAAGAGATCAGGAAGGAAGAATCAACTACTACTGGACTCTGCTGGAACCCGGGGATACAATAATATTTGAGGCAAATGGAAATCTAATAGCGCCATGGTATGCTTTCACACTGAGTAGAGGCCTTGGATCAGGAATCATCA
		</sequence>
		<sequence>
			<taxon idref="A_Swine_Minnesota_02129_2008.278"/>
			ATGAAAGTAAAACTACTGATCCTGTTATGTACATTTACAGCTACATATGCGGACACAATATGTATAGGATACCATGCCAACAACTCAACCGACACAGTTGACACAGTACTTGAGAGGAATGTGACAGTTACACACTCTGTCAATCTACTTGAGGACAGTCACAATGGAAAGCTGTGCCTACTAAAGGGAACAGCCCCCCTACAATTGGGTAATTGCAGCGTTGCCGGATGGATCTTAGGAAACCCAGAATGCGAATTACTGATTTCCAAGAAATCATGGTCCTACATTGTAGAAACACCAAATCCTGAGAATGGAGCATGTTACCCAGGGTATTTCGCCGACTATGAGGAGCTAAGGGAGCAATTGAGTTCAGTATCTTCATTTGAGAGATTCGAAATATTCCCCAAAGAAAGCTCATGGCCCAACCACAACGTAAACGGAGTATCAGCATCATGCTCCCATAATGGGGAAAGCAGTTTTTACAGAAATCTGCTATGGCTGACGGGGAAAAATGGTTTGTACCCAAACCTGACCAAGTCCTATGCAAACAACAAAGAGAAAGAAGTCCTTATACTATGGGGTGTTCATCACCCGTCTAACATAGGGGACCAAAGGACCCTCTATCGCACAGAAAATGCTTATGTCTCTGTAATGTCTTCACATTATAGCAGAAGATTCACCCCAGAAATAACCAAAAGGCCCAAAGTAAGAGATCAGGAAGGAAGAATCAACTACTACTGGACTCTGCTAGAACCCGGGGATACAATAATATTTGAGGCAAATGGGAATCTAATAGCGCCATGGTATGCTTTCGAACTGAGTAGAGGCTTTGGATCAGGAATCATCA
		</sequence>
		<sequence>
			<taxon idref="A_Swine_Minnesota_02154_2008.340"/>
			ATGAAAGTAAAACTACTGATCCTGTTATGTACATTTACAGCTACATACGCGGACACAATATGTATAGGCTACCATGCCAACAACTCAACCGACACAGTTGACACAGTACTTGAGAAGAATGTGACAGTTACACACTCTGTCAACCTACTTGAGGACAGTCACAATGGAAAGCTGTGCCTACTAAAGGGAATAGCCCCCCTACAATTGGGTAATTGCAGCGTTGCCGGATGGATCTTAGGAAACCCAGAATGCGAAATACTGATTTCCAAGAAATCATGGTCCTACATTGTAGAAACACCAAATCCTGAGAATGGAGCATGTTACCCAGGGTATTTCGCCGACTATGAGGAGCTAAAGGAGCAATTGAGTTCAGTATCTTCATTTGAGAGATTCGAAATATTCCCCAAAGAAAGCTCATGGCCCCACCACAACGTAAACGGAGTATCAGCATCATGCTCCCATAATGGGAAAAGCAGTTTTTACAAAAATCTGCTATGGCTGACGGGGAAAAATGGTTTGTACCCAAACCTGACCAAGTCCTATGCAAACAACAAAGAGAAAGAAGTCCTTATACTATGGGGTGTTCATCACCCGTCTAACATAGGGGACCAAAGGACCCTCTACCACACAGAAAATGCTTATGTCTCTGTAATGTCTTCACATTATAGCAGAAGATTCACCCCAGAAATAACCAAAAGGCCCAAAGTAAGAGATCAGGAAGGAAGAATCAACTACTACTGGACTCTGCTAGAACCCGGGGATACAATAATATTTGAGGCAAATGGGAATCTGATAGCGCCATGGTATGCTTTCGAACTGAGTAGAGGATTTGGATCAGGAATCATCA
		</sequence>
		<sequence>
			<taxon idref="A_Swine_Minnesota_02155_2008.351"/>
			ATGAAAGTAAAACTACTGATCCTGTTATGTACATTTACAGCTACATATGCGGACACAATATGTATAGGCTACCATGCCAACAACTCAACCGACACAGTTGACACAGTACTTGAGAAGAATGTGACAGTTACACACTCTGTCAACCTACTTGAGGACAGTCACAATGGAAAGCTGTGCCTACTAAAGGGAATAGCCCCCCTACAATTGGGTAATTGCAGCGTTGCCGGATGGATCTTAGGAAACCCAGAATGCGAGTTACTGATTTCCAAGAAATCATGGTCCTACATTGTAGAAACACCAAATCCTGAGAATGGAGCATGTTACCCAGGGTATTTCGCCGACTATGAGGAGCTAAGGGAGCAATTGAGTTCAGTATCTTCATTTGAGAGATTCGAAATGTTCCCCAAAGAAAGCTCATGGCCCAACCACAACGTAAACGGAGTATCAGCATCATGCTCCCATAATGGGAAAAGCAGTTTTTACAGAAATCTGCTATGGCTGACGGGAAAAAATGGTTTGTATCCAAACCTGACCAAGTCCTATGAAAACAACAATGAGAAAGAGGTCCTTATACTATGGGGTGTTCATCACCCGTCTAACATAGGGGACCAAAGGACCCTCTATCACACAGAAAATGCTTATGTCTCTGTAATGTCTTCACATTATAGCAGAAGATTCACCCCAGAAATAAACAAAAGGCCCAAAGTAAGAGATCAGGAAGGAAGAATCAACTATTACTGGACTCTGCTAGAACCCGGGGATACAATAATATTTGAGGCAAATGGGAATCTAATAGCGCCATGGTATGCTTTCGCACTGAGTAGAGGCTT-GGATCAGGAATCATCA
		</sequence>
		<sequence>
			<taxon idref="A_Swine_Minnesota_02171_2008.340"/>
			ATGAAAGTAAAACTACTGATCCTGTTATGTACATTTACAGCTACATATGCGGACACAATATGTATAGGCTACCATGCCAACAACTCAACCGACACAGTTGACACAGTACTTGAGAAGAATGTGACAGTTACACACTCTGTCAATCTACTTGAGGACAGTCACAATGGAAAGCTTTGCCTACTAAAGGGAATAGCCCCCCTACAATTGGGTAATTGCAGCGTTGCCGGATGGATCTTAGGAAACCCAGAGTGCGAATTACTGATTTCCAAGAAATCATGGTCCTACATTGTAGAAACACCAAATCCTGAGAATGGAGCATGTTACCCAGGGTATTTCGCCGACTATGAGGAGCTAAGGGAGCAATTGAGTTCAGTATCTTCATTTGAGAGATTCGAAATATTCCCCAAAGAAAGCTCATGGCCCAACCACAACGTAAACGGAGTATCAGCATCATGCTCCCATAATGAGAAAAGCAGTTTTTACAGAAATCTGCTATGGCTGACGGGGAAAAATGGTTTGTACCCAAACCTGACCAAGTCCTATGCAAACGACAAAGAGAAAGAAGTCCTTATACTGTGGGGTGTTCATCACCCGTCTAACATAGGGGACCAAAGGACCCTCTATCACACAGAAAATGCTTATGTCTCTGTAATGTCTTCACACTATAGCAGAAGATTCACCCCAGAAATAACCAAAAGGCCCAAAGTAAGAGATCAGGAAGGAAGAATCAACTACTACTGGACTCTGCTAGAACCCGGGGATACAATAATATTTGAGGCAAATGGGAATCTAATAGCGCCATGGTATGCTTTCGCACTGAGTAGAGGC-------------------
		</sequence>
		<sequence>
			<taxon idref="A_Swine_Minnesota_02201_2008.395"/>
			ATGAAAGTAAAACTACTGATCCTGTTATGTACATTTACAGCTACATATGCGGACACAATATGTATAGGCTACCATGCCAACAACTCAACCGACACAGTTGACACAGTACTTGAGAAAAATGTGACAGTTACACACTCTGTCAACCTACTTGAGGACAGTCACAATGGAAAGCTGTGCCTACTAAAGGGAATAGCCCCCCTACAATTGGGTAATTGCAGCGTTGCCGGATGGATATTAGGAAACCCAGAATGCGAATTACTGATTTCCAAGAAGTCATGGTCCTACATTGTAGAAACACCAAATCCTGGGAATGGAGCATGTTACCCAGGGTATTTCGCCGACTATGAGGAGCTAAGGGAGCAATTGAGTTCAGTATCTTCATTTGAGAGATTCGAAATGTTCCCCAAAGAAAGCTCATGGCCCAACCACAACGTAAACGGAGTATCAGCATCATGCTCCCATAACGGGAAAAGCAGTTTTTACAGGAATCTGCTATGGCTGACGGGGAAAAATGGTTTGTATCCAAACCTGACCAAGTCCTATGCAAACAACAATGATAAAGAAGTCCTTATACTATGGGGTGTTCATCACCCGTCTAACATAGGGGACCAAAGGACCCTCTATCACACAGAAAATGCTTATGTCTCTGTAATGTCTTCACATTATAGCAGAAGATTCACCCCAGAAATAACCRAAAGGCCCAAAGTAAGAGATCAGGAAGGAAGAATCAACTACTACTGGACTCTGCTAGAACCCGGGGATACAATAATATTTGAGGCAAATGGGAATCTAATAGCGCCATGGTATGCTTTCGCACTGAGTAGAAGCTTTGGATCAGGAATC----
		</sequence>
		<sequence>
			<taxon idref="A_Swine_Minnesota_02215_2008.451"/>
			ATGAAAGTAAAACTACTGATCCTGTTATGTACATTTACAGCTACATATGCGGACACAATATGTATAGGCTACCATGCCAACAACTCAACCGACACAGTTGACACAGTACTTGAGAAGAATGTGACAGTTACACACTCTGTCAATCTACTTGAGGACAGTCACAATGGAAAGCTTTGCCTACTAAAGGGAAGAGCCCCCCTACAATTGGGTAATTGCAGTGTTGCCGGATGGATCTTAGGAAACCCAGAGTGCGAATTACTGATTTCCAAGAAATCATGGTCCTACATTGTAGAAACACCAAATCCTGAGAATGGAGCATGTTACCCAGGGTATTTCACCGACTATGAAGAGCTAAGGGAGCAATTGAGTTCAGTATCTTCATTTGAGAGATTCGAAATATTCCCCAAAGAAAGCTCATGGCCCAACCACAACGTAAACGGAGTATCAGCATCATGCTCCCATAATGGGAAAAGTAGTTTTTACAGAAATCTGCTATGGCTGACGAGGAAAAATGGTTTGTACCCAAACCTGACCAAGTCCTATGCAAACAACAAAGAGAAAGAAGTCCTTATACTGTGGGGTGTTCATCACCCGTCTAACATAGAGGACCAAAGGACCCTCTATCACACAGAAAATTCTTATGTCTCTGTAATGTCTTCACACTATAGCAGAAGATTCACCCCAGAAATAACCAAAAGGCCCAAGGTAAGAGATCAGGAAGGAAGAATCAACTACTACTGGACTCTGCTAGAACCCGGAGATACAATAATATTTGAGGCAAATGGGAATCTAATAGCGCCATGGTATGCTTTCGCACTGAGTAGAGGCTTTGGATCAGGAATCATC-
		</sequence>
		<sequence>
			<taxon idref="A_Swine_Minnesota_02223_2008.510"/>
			ATGAAAGTAAAACTACTGATCCTGTTATGTACATTTACAGCTACATATGCGGACACAATATGTATAGGCTACCATGCCAACAACTCAACCGACACTGTTGACACAGTACTTGAGAAGAATGTGACAGTGACACACTCTGTCAACCTACTTGAGGACAGTCACAATGGAAAGCTGTGCCTACTAAAGGGAATAGCCCCCCTACAATTGGGTAATTGCAACGTTGCCGGATGGATCTTAGGAAACCCAGAATGCGAATCACTGATTTCCAAGGAATCATGGTCCTACATTGTAGAAACACCAAATCCTAAGAATGGAGCATGTTACCCAGGGTATTTCGCCGACTATGAGGAGCTAAGGGAGCAATTGAGTTCAGTATCTTCATTTGAGAGATTCGAAATATTCCCCAAAGAAAGCTCATGGCCCAACCACACCGTAACCGGAGTATCAGCATCATGCTCCCATAATGGGAAAAGCAGTTTTTACAGAAATCTGCTATGGCTGACGAGGAAAAATGGTTTGTACCCAAACCTGAGCAAGTCCTATGCAAACAACAAAGAAAAAGAAGTCCTTATACTATGGGGTGTTCATCACCCGCCTAACATAAGGGACCAAAGGACCCTCTATCACACAGAAAATGCTTATGTCTCTGTAGTGTCTTCACATTATAGCAGAAGATTCACCCCAGAAATAACCAAAAGGCCCAAAGTAAGAGATCAGGAAGGAAGAATCAACTACTACTGGACTCTGCTGGAACCTGGGGATACAATAATATTTGAGGCAAATGGAAATCTAATAGCGCCATGGTATGCTTTCGCACTGAGTAAGGGCCTTGGATCAGGAATCATCA
		</sequence>
		<sequence>
			<taxon idref="A_Swine_Minnesota_02227_2008.484"/>
			ATGAAAGTAAAACTACTGATCCTGTTATGCACATTCACAGCTACATATGCGGACACAATATGTATAGGATACCATGCCAACAACTCAACCGACACTGTTGACACAGTACTTGAAAAGAATGTGACAGTGACACACTCTGTCAACCTACTTGAGGACAGTCACAATGGAAAGCTGTGCCTACTAAAGGGAATAGCCCCCCTACAATTGGGTAATTGCAGCGTTGCCGGATGGATATTAGGAAACCCAGAATGCGAATCACTGATTTCCAAGGAATCATGGTCCTACATTGTAGAAACACCAAATTCTGATAATGGAGCATGTTACCCAGGGCAGTTCGCCGACTATGAGGAGCTAAGAGAGCAATTGAGTTCAGTATCTTCATTTGAGAGATTCGAGATATTCCCCAAAGAAAGCTCATGGCCCAACCACACTGTAACCGGAGTGTCAGCATCATGCTCCCATAATGGGGAAAGAAGTTTTTACAGAAATCTGATATGGCTGACAGTGAAAAATGGTTTGTACCCAAACCTGAGCAAGTCCTATGAAAACGACAAAGGGAAAGAAGTCCTTATATTATGGGGTGTTCATCATCCGCCTAACATAGAGAACCAAAGGACCCTCTATCACACAGAAAATGCTTATGTCTCTGTAGTGTCTTCACATTATAGCGGAAGATTCACCCCAGAAATAACCAAAAGGCCCAAAGTAAGAGATCAGGAAGGAAGAATCAACTACTACTGGACTCTGCTGGAACCCGGGGATACAATAATATTTGAGGCAAATGGAAATCTAATAGCGCCATGGTATGCTTTCGCACTGAGTAGAGGCCTTGGATCAGGGATCATCA
		</sequence>
		<sequence>
			<taxon idref="A_Swine_Minnesota_02234_2008.510"/>
			ATGGAAGTAAAACTACTGGTTCTGTTATGTACATTTACAGCTACATATGCAGACACAATATGTATAGGCTATCATGCCAACAACTCAACCGACACTGTTGACACAGTACTTGAGAAGAATGTGACAGTAACACACTCTGTCAACCTACTTGAGGACAGTCACAATGGAAAATTATGTCTACTAAAAGGAATAGCTCCACTACAATTGGGTAATTGCAACGTTGCCGGATGGATCTTAGGAAACCCAGAGTGCGAATTGCTGATTTCCAAGGAATCATGGTCTTACATTGTAGAAACACCAAATCCTGAGAATGGAACATGTTACCCAGGGTATTTCACCGACTATGAAGAACTGAGGGAGCAATTGAGTTCAGTATCTTCATTTAAGAGGTTTGAAATATTCCCCAAAGAGAGCTCATGGCCCAACCACACCGTAACCGGAGTATCAGCATCATGCTCCCATAACGGGAAAAGCAGCTTTTACAGAAATTTGCTATGGCTRACGGGGAAAAACGGTTTGTACCCAAACCTGAGCAAATCCTATACAAACGACAAAGAGAAAGAAGTCCTTGTACTATGGGGTGTTCATCACCCGCCTAACATAGGGAACCAAAGGGCCCTCTATCATACAGAAAATGCTTATGTCTCTGTAGTGTCTTCACATTATAGCAGAAGATTCACCCCAGAAATAGTCAAAAGACCCAAGGTGAGAGATCAGGAAGGAAGAATCAACTACTACTGGACTCTGCTGGAACCCGGGGATACAATAATATTTGAGGCAAATGGAAATCTAATAGCGCCAAGGTATGCTTTCGCACTGAGTAGAGGCTT-GG--------------
		</sequence>
		<sequence>
			<taxon idref="A_Swine_Minnesota_02235_2008.510"/>
			ATGGAAGTAAAACTACTGGTTCTGTTATGTACATTTACAGCTACATATGCAGACACAATATGTATAGGCTATCATGCCAACAACTCAACCGACACTGTTGACACAGTACTTGAGAAGAATGTGACAGTAACACACTCTGTCAACCTACTTGAGGACAGTCACAATGGGAAATTATGTCTACTAAAAGGAATAGCTCCACTACAACTGGGTAATTGCAGCGTTGCCGGATGGATCTTAGGAAACCCAGAGTGCGAATTGCTGATTTCCAAGGAATCATGGTCTTACATTGTAGAAACACCAAATCCTGAGAATGGAACATGTTACCCAGGGTATTTCACCGACTATGAAGAACTGAGGGAGCAATTGAGTTCAGTATCTTCATTTAAGAGGTTTGAAATATTCCCCAAAGAGAGCTCATGGCCCAACCACAMCGTAACCGGAGTATCAGCATCATGCTCCCATAACGGGAAAAGCAGCTTTTACAGAAATTTGCTATGGCTGACGAGGAAAAACGGTTTGTACCCAAACCTGAGCAAATCCTATACAAACGACAAAGAGAAAGAAGTCCTTGTACTATGGGGTGTTCATCACCCGCCTAACATAGGGGACCAAAGGGCCCTCTATCATACAGAAAATGCTTATGTCTCTGTAGTGTCTTCACATTATAGCAGAAGATTCACCCCAGAAATAGTCAAAAGACCCAAGGTGAGAGATCAGGAAGGAAGAATCAACTACTACTGGACTCTGCTGGAACCCGGGGATACAATAATATTTGAGGCAAATGGAAATCTAATAGCGCCAAGGTATGCTTTCGCACTGAGTAGAGGCTTTGGATCAGGA-------
		</sequence>
		<sequence>
			<taxon idref="A_Swine_Minnesota_02236_2008.510"/>
			ATGAAAGTAAAACTACTGGTTCTGTTATGTACATTTACAGCTACATATGCAGACACAATATGTATAGGCTACCATGCCAACAACTCAACCGACACTGTTGACACAGTACTTGAGAAGAATGTGACAGTGACACACTCTGTCAACCTACTTGAGGACAGTCACAATGGAAAACTATGTCTACTAAAAGGAATAGCTCCACTACAATTGGGTAATTGCAGCGTTGCCGGATGGATCTTAGGAAACCCAGAGTGCGAATTGCTGATTTCCAAGGAATCATGGTCCTACATTGTAGAAACACCAAATCCTGAGAATGGAACATGTTACCCAGGGTATTTCACCGACTATGAGGAACTGAGGGAGCAATTGAGTTCAGTATCTTCATTTGAGAGGTTCGAAATATTCCCCAAAGAGAGCTCATGGCCCAACCACACCGTAACCGGAGTGTCAGCTTCATGCTCCCATAACGGGAAAAGCAGCTTTTACAGAAATTTGCTATGGCTGACGAGGAAGAACGGTTTGTACCCAAACCTGAGCAAATCCTATACAAACAACAAAGAGAAAGAAGTCCTTGTACTATGGGGTGTTCATCACCCGCCTAACATAGGGGACCAAAGGGCCCTCTATCATACTGAAAATGCTTATGTCTCTGTAGTATCTTCACATTATAGCAGAAGATTCACCCCAGAAATAGCCAAAAGACCCAAGGTGAGAGATCAGGAAGGAAGAATCAACTACTACTGGACTCTGCTGGAACCCGGGGATACAATAATATTTGAGGCAAATGGAAATCTAATAGCGCCAAGGTATGCTTTCGCACTGAGTAGAGGCTTTGGATCAGGAATCATCA
		</sequence>
		<sequence>
			<taxon idref="A_Swine_Minnesota_02239_2008.186"/>
			ATGAAAGTAAAACTACTGATCCTGTTATGTACATTTACAGCTACATATGCGGACACAATATGTATAGGCTACCATGCCAACAACTCAACCGACACAGTTGACACAGTACTTGAGAAGAATGTGACAGTTACACACTCTGTCAATCTACTTGAGGACAGTCACAATGGAAAGCTGTGCCTACTAAAGGGAATAGCCCCTCTACAATTGGGTAATTGCAGCGTTGCCGGATGGATCTTAGGAAACCCAGAATGCGAATTACTGATTTCCAAGAAATCATGGTCCTACATTGTAGAAACACCAAATCCTGAGAATGGAGCATGTTACCCAGGGTATTTCGCCGACTATGAGGAGCTAAGGGAGCAATTGAGTTCAGTATCTTCATTTGAGAGATTCGAAATATTCCCCAAAGAAAGCTCATGGCCCAACCACAYCGTAAACGGAGTATCAGCATCATGCTCCCATAATGGGAAAAGCAGTTTTTACAGAAATCTGCTATGGCTGACGAGGAAAAATGGTTTGTACCCAAACCTGACCAAGTCCTATGCAAACAACAAAGAGAAAGAAGTCCTTATACTATGGGGTGTTCACCACCCGTCTAACATAGGGGATCAAAGGACCCTCTATAACACAGAAAATGCTTATGTCTCTGTAGTGTCTTCACATTATAGCAGAAGATTCACCCCAGAAATAACCAAAAGGCCCAAAGTAAGAGATCAGGAAGGAAGAATCAACTACTACTGGACTCTGCTAGAACCCGGGGACACAATAATATTTGAGGCAAATGGGAATCTAATAGCACCATGGTATGCTTTCGAACTGAGTAGAGGCTTTGGATCAGGAATCATCA
		</sequence>
		<sequence>
			<taxon idref="A_Swine_Minnesota_02243_2008.510"/>
			ATGAAAGTAAANCTACTGATCCTATTATGTACATTTACAGCTACATATGCGGACACAATATGTATAGGCTACCATGCCAACAACTCAACCGACACAGTTGACACAGTACTTGAGAAGAATGTGACAGTTACACACTCTGTCAACCTACTTGAGGACAGTCACAATGGAAAGCTGTGCCTACTAAAGGGAATAGCCCCCCTACAATTGGGTAATTGCAGCGTTGCCGGATGGATCTTAGGAAACCCAGAATGCGAATTACTGATTTCCAAGAAATCATGGTCCTACATTGTAGAAACACCAAATCCTGAGAATGGAGCATGTTACCCAGGGTATTTCGCCGACAATGAGGAGCTAAGGGAGCAATTGAGTTCAGTATCTTCATTTGAGAGATTCGAAATATTCCCCAAAGAAAGCTCATGGCCCGACCACAACGTAAACGGAGTATCAGCATCATGCTCCCATAATGGGAAAAGCAGTTTTTACAGAAATCTGCTATGGCTGACGGGGAAAAATGGTTTGTACCCAAACCTGACCATGTCCTATGCAAACAACAAAGAGAAAGAAGTCCTTATACTATGGGGTGTTCATCACCCGTCTAACATAGGGGACCAAAGGACCCTCTATCACAAAGAAAATGCTTATGTCTCTGTAATGTCTTCACATTATAGCAGAAGATTCACCCCAGAAATAACCAAAAGGCCCAAAGTAAGAGATCAGGAAGGAAGAATCAACTACTACTGGACTCTGCTAGAACCCGGAGATACAATAATATTTGAGGCAAATGGGAATCTAATAGCGCCATGGTATGCTTTCGAACTGAGTAGAGGCTT-GGATCAGGAATCA-CA
		</sequence>
		<sequence>
			<taxon idref="A_Swine_Minnesota_02250_2008.584"/>
			ATGAAAGTAAAACTACTGATCCTGTTATGTACATTTACAGCTACATATGCGGACACAATATGTATAGGATACCATGCCAACAACTCAACCGACACTGTTGACACAGTACTTGAAAAGAATGTGACAGTGACACACTCTGTCAATCTACTTGAGGACAGCCACAATGGAAAGCTGTGCCTACTAAAGGGAATAGCCCCCCTACAATTGGGTAATTGCAGCGTTGCCGGATGGATATTAGGAAACCCAGAATGCGAATCACTGATTTCCAAGGAATCATGGTCCTACATTGTAGAAACACCAAATTCTGATAATGGAGCATGTTACCCAGGGCAGTTCGCCGACTATGAGGAGCTAAGGGAGCAATTGAGTTCAGTATCTTCATTTGAGAGATTCGAAATATTCCCCAAAGAAAGCTCATGGCCCAACCACAATGTAAACGGAGTGTCAGCATCATGCTCCCATAATGGGAAAAGAAGTTTTTACAGAAATCTGATATGGCTGACAGTGAAAAATGGTTTGTACCCAAACCTGAGCAAGTCCTATAAAAACGACAAAGGAAAAGAAGTCCTTATATTATGGGGTGTTCATCACCCGCCTAACATAGGGGACCAAAAGACCCTCTATCACACAGAAAATGCTTATGTTTCTGTAGTGTCTTCACATTATAGCGGAAGATTCACCCCAGAAATAACCAAAAGGCCCAAAGTAAGAGATCAGGAAGGAAGAATCAACTACTACTGGACTCTGCTGGAACCCGGGGATACAATAATATTTGAGGCAAATGGAAATCTAATAGCGCCATGGTATGCTTTCGCACTGAGTAGAGGCCTTGGATCAGGAATCATCA
		</sequence>
		<sequence>
			<taxon idref="A_Swine_Minnesota_02278_2008.618"/>
			ATGAAAGTAAAACTACTGATCCTGTTATGTACATTTACAGCTACATATGCGGACACAATATGTATAGGCTACCATGCCAACAACTCAACCGACACAGTTGACACAGTACTTGAGAAGAATGTGACAGTTACACACTCTGTCAATCTACTTGAGGACAGTCACAATGGAAAGCTGTGCCTACTAAAGGGAATAGCCCCCCTACAATTGGGTAATTGCAGCGTTGCCGGATGGATCTTGGGAAACCCAGAATGCGAATTACTGATTTCCAAGAAATCATGGTCCTACATTGTAGAAACACCAAACCCTGAGAATGGAGCATGTTACCCAGGGTATTTCGCCGACTATGAGGAGCTAAGGGAGCAATTGAGTTCAGTATCTTCATTTGAGAGATTCGAAATATTCCCCAAAGAAAGCTCATGGCCCAACCACAACGTAAATGGAGTATCAGCATYGTGCTCCCATAATGGGGAAAGAAGTTTTTACAGAAATCTGCTATGGCTGACGGGGAAAAATGATTTGTACCCAAACCTGACCAAGTCCTATGCAAACAACAAAGAGAAAGAAGTCCTTATACTATGGGGTGTTCATCACCCGTCTAACATAAGGGACCAAAGGACCCTCTATCACACAGAAAATGCTTATGTCGCTGTAATGTCTTCACATTATAGCAGAAGATTCACCCCAGAAATAGCCAAAAGGCCCAAAGTAAGAGATCAGGAAGGAAGAATCAACTACTACTGGACTCTGCTAGAACCTGGGGATACAATAATATTTGAGGCAAATGGGAATCTAATAGCGCCATGGTATGCTTTCGAACTGAGTAGAGGC-------------------
		</sequence>
		<sequence>
			<taxon idref="A_Swine_Minnesota_02279_2008.653"/>
			ATGAAAGTAAAACTACTGATCCTGTTATGTACATTTACAGCTACATATGCGGACACAATATGTATAGGATACCATGCCAACAACTCAACCGACACTGTTGACACAGTACTTGAAAAGAATGTGACAGTGACACACTCTGTCAATCTACTTGAGGACAGCCACAATGGAAAGCTGTGCCTACTAAAGGGAATAGCCCCCCTACAATTGGGTAATTGCAGCGTTGCCGGATGGATATTAGGAAACCCAGAATGCGAATCACTGATTTCCAAGGAATCATGGTCCTACATTGTAGAAGCACCAAATTCTGATAATGGAGCATGTTACCCAGGGCAGTTCGCCGACTATGAGGAGCTAAGGGAGCAATTGAGTTCAGTATCTTCATTTGAGAGATTCGAAATATTCCCCAAAGAAAGCTCATGGCCCAACCACAATGTAACCGGAGTGTCAGCATCATGCTCCCATAATGGGAAAAGAAGTTTTTACAGAAATCTGATATGGCTGACAGTGAAAAATGGTTTGTACCCAAACCTGAGCAAGTCCTATAAAAACGACAAAGGAAAAGAAGTCCTTATATTATGGGGTGTTCATCACCCGCCTAACATAGGGGACCAAAGGACCCTCTATCACACAGAAAATGCTTATGTCTCTGTAGTGTCTTCACATTATAGCGGAAGATTCACCCCAGAAATAACCAAAAGGCCCAAAGTAAGAGATCAGGAAGGAAGAATCAACTACTACTGGACTCTGCTGGAACCCGGGGATACAATAATATTTGAGGCAAATGGAAATCTAATAGCGCCATGGTATGCTTTCGCACTGAGTAGAGGCCTTGGATCA----------
		</sequence>
		<sequence>
			<taxon idref="A_Swine_Minnesota_02285_2008.674"/>
			ATGAANGTAAANCTACTGGTTCTGTTATGTACATTTACAGCTACATATGCAGACACAATATGTATAGGCTACCATGCCAACAACTCAACCGACACTGTTGACACAGTACTTGAGAAGAATGTGACAGTGACACATTCTGTCAACCTACTTGAGGACAGTCACAATGGAAAACTATGTCTATTAAAGGGAATAGCTCCACTACAATTGGGTAATTGCAGTGTAGCCGGATGGATCTTAGGAAACCCARAGTGCGAATTGCTGATTTCCAAGGAATCATGGTCCTACATTGTARAAACACCAAATCCTGAGAATGGAGCATGTTACCCAGGGTATTTCAACGACTATGAAGAACTGAGGGAGCAATTGAGTTCAGTATCTTCATTTAAGAGGTTCGAAATATTCCCCAAAGAGAGCTCATGGCCCAACCACACCGTAACCGGAGTATCAGCATCATGCTCCCATAACGGAAAAAGAAGCTTTTACAGAAATTTGCTATGGCTGACGGAGAAGAACGGTTTGTATCCAAACCTGAGCAAGTCCTATACAAACAACAAAGAGAAAGAAGTCCTTGTACTATGGGGTGTTCATCACCCGTCTAACATAGGGGACCAAAGGGTCCTCTATCATACAGAAAATGCTTATATCTCTGTAGTGTCTTCACATTATAGCAGAAGATTCACCCCAGAAATAGTCAAAAGACCCAAGGTGAGAGATCAGGAAGGAAGAATCAACTACTACTGGACTCTGCTGGAGCCCGGGGATACAATAATATTTGAGGCAAATGGAAATCTAATAGCACCAAGGTATGCTTTCGAACTGAGCAGAGGCTTTGGATCAGGAATAATCA
		</sequence>
		<sequence>
			<taxon idref="A_Swine_Minnesota_02293_2008.696"/>
			ATGAAAGTTAAACTACTGGTTCTGTTATGTACATTTACAGCTACATGTGCAGACACAATATGTATAGGCTACCATGCCAACAACTCAACCGACACTGTTGACACAGTACTCGAGAAGAATGTGACAGTGACACACTCTGTCAATCTACTTGAGGACAGTCACAATGGAAAACTATGTCTACTAAAGGGAATAGCTCCACTACAACTGGGTAATTGCAGTGTAGCCGGATGGATCTTAGGAAACCCAGAGTGCGAATTGCTGATTTCCAAGGAATCATGGTCCTACATTGTAGAAACACCAAATCCTGAGAATGGAGCATGTTACCCAGGGTATTTCACCGACTATGAGGAACTGAGGGAGCAATTGAGTTCAGTATCTTCATTTAAGAGGTTCGAAATATTCCCCAAAGAGAGCTCATGGCCCAACCACACCGTAACCGGAGTATCAGCATCATGCTCCCATAACGGGGAAAGCAGCTTCTACAGAAATTTGCTATGGCTGACAGTGAAGAACGGTTTGTACCCAAACCTGAGCAAGTCCTATACAAACAACAAAGAGAAAGAAGTCCTTGTACTATGGGGTGTTCATCACCCGTCTAACATAGGGGACCAAAGGGTCCTCTATCATACAGAAAATGCTTATATCTCTGTAGTGTCTTCACATTATAGCAGAAGATTCACCCCAGAAATAGTCAAAAGACCCAAGGTGAGAGGTCAGGAAGGAAGAATCAACTACTACTGGACTCTGCTGGAACCCGGGGATACAATAATATTTGAGGCAAATGGAAATCTAATAGCGCCAAGGTATGCTTTCGAACTGAGTAGAGGCTTTGGATCAGGAATAATCA
		</sequence>
		<sequence>
			<taxon idref="A_Swine_Minnesota_02300_2008.715"/>
			ATGAAAGTAAAACTACTGATCCTGTTATGTACGTTTACAACTACATATGCGGACACAATATGTATAGGCTACCATGCCAACAACTCAACCGACACAGTTGACACAGTGCTTGAGAAGAATGTGACAGTTACACACTCTGTCAACCTACTTGAGGACAGTCACAATGGAAAGCTTTGCCTACTAAAGGGAATTGCCCCCCTACAATTGGGTAATTGCAGCGTTGCCGGATGGATCTTAGGAAACCCAGAGTGCGAATTACTGATTTCCAAGAAATCATGGTCCTACATTGTAGAAACACCAAATCCTGAGAATGGAGCATGTTACCCAGGGTATTTCGCCGACTATGAGGAGCTAAGGGAGCAATTGAGTTCAGTATCTTCATTTGAGAGATTCGAAATATTCCCCAAAGAAAGCTCATGGCCCAACCACAACGTAAACGGAGTATCAGCATCATGCTCCCATAATGGGAAAAGCAGTTTCTACAGAAATCTGCTATGGCTGACGGGGAAAAATGGTTTGTACCCAAACCTGACCAAGTCCTATGAAAACAACAAGGAGAAAGAAGTCCTTATACTGTGGGGTGTTCATCACCCGTCTAACATAGGGGACCAAAGGACCCTCTATCACACAGAAAATGCTTATGTCTCTGTAATGTCTTCACACTATAGCAGAAGATTCACCCCAGAAATAACCAAAAGGCCCAAAGTAAGAGATCAGGAAGGAAGAATCAACTACTACTGGACTCTGCTAGAACCCGGGGATACAATAWTATTTGAGGCAAATGGGAATCTAATAGCGCCATGGTATGCTTTCGCACTGAGTAGAGGCTT-GGATCAGGAATCATCA
		</sequence>
		<sequence>
			<taxon idref="A_Swine_Minnesota_02309_2008.701"/>
			ATGAAAGTAAAACTACTGATCCTGTTATGTACATTTACAGCTACATATGCGGACACAATATGTATAGGATACCATGCCAACAACTCAACCGACACTGTTGACACAGTACTTGAAAAGAATGTGACAGTAACACACTCCGTCAACCTACTTGAGGACAGTCACAATGGAAAGCTGTGCCTACTAAAGGGAATAGCCCCCCTACAATTGGGTAATTGCAGCGTTGCCGGATGGATATTAGGAAACCCAGAATGCGAATCACTGATTTCCAAGAAATCATGGTCCTACATTGTAGAAACACCAAATTCTGATAATGGAGCATGTTACCCAGGGCAGTTCGCCGACTATGAGGAGCTAAGGGAGCAATTGAGTTCAGTATCTTCATTTGAGAGATTCGAGATATTCCCCAAAGAAAGCTCATGGCCCAACCACAATGTAACCGGAGTGTCAGCATCATGCTCCCATAATGGGAAAAGAAGTTTTTACAGAAATCTGATATGGCTGACAGTGAAAAATGGTTTGTATCCAAACCTGAGCAAGTCCTATGAAAACGACAAAGGGAAAGAAGTCCTTATATTATGGGGTGTTCATCATCCGCCTAACATAGGGGACCAAAGGGCCCTCTATCACACAGAAAATGCTTATGTCTCTGTAGTGTCTTCACATTATAGCGGAAGATTCACCCCAGAAATAACCAAAAGGCCCAAAGTAAGAGATCAGGAAGGAAGAATCAACTACTACTGGACTCTGCTGGAACCCGGGGATACAATAATATTTGAGGCAAATGGAAATCTAATAGCGCCATGGTATGCTTTCGCACTGAGTAGAGGCCTTGGATCAGGAATCATCA
		</sequence>
		<sequence>
			<taxon idref="A_Swine_Minnesota_02310_2008.701"/>
			ATGAAAGTAAAACTACTGATCCTGTTATGTACATTTACAGCTACATATGCGGACACAATATGTATAGGATACCATGCCAACAACTCAACCGACACTGTTGACACAGTACTTGAAAAGAATGTGACAGTGACACACTCTGTCAACCTACTTGAGGACAGTCACAATGGGAAGCTGTGCCTACTAAAGGGAATAGCCCCCCTACAATTGGGTAATTGCAGCGTTGCCGGATGGATATTAGGAAACCCAGAATGCGAATCACTGATTTCCAAGAAATCATGGTCCTACATTGTGGAAACACCAAATCCTGAGAATGGAGCATGTTACCCAGGGGAGTTCGCCGACTATGAGGAGCTAAGGGAGCAATTGAGTTCAGTATCTTCATTTGAGAGATTCGAAATATTCCCCAAAGAAAGCTCATGGCCCAACCACACGGCAACCGGAGTGTCAGCATCATGCTCCCATAATGGGGAAAGAAGTTTTTACAGAAATCTGATATGGCTGACAGTGAAAAATGGTTTGTACCCAAACCTGAGCAAGTCCTATGAAAACGACAAAGAGAAAGAAGTCCTTATACTATGGGGTGTTCATCATCCGCCTAACATAGAGAACCAAAGGACCCTCTATCACACAGAAAATGCTTATGTCTCTGTAGTGTCTTCACATTATAGCGGAAGATTCACCCCAGAAATAACCAAAAGGCCCAAAGTAAGAGATCAGGAAGGAAGAATCAACTACTACTGGACTCTGCTGGAACCCGGGGATACAATAATATTTGAGGCAAATGGAAATCTAATAGCGCCATGGTATGCTTTCACAATAAGTAGAGGCCTTGGATCAGGAATCATCA
		</sequence>
		<sequence>
			<taxon idref="A_Swine_Minnesota_02318_2008.737"/>
			ATGAAAGTAAAACTACTGATCCTGTTATGTACATTTACAGCTACATTTGCGGACACAATATGTATAGGCTACCATGCCAACAACTCAACCGACACTGTTGACACAGTACTTGAAAAGAATGTGACAGTGACACACTCTGTCAACCTACTTGAGGACAGTCACAATGGAAAGCTGTGCCTACTAAAGGGAATAGCCCCCCTACAATTGGGTAATTGCAGCGTTGCCGGATGGATATTAGGAAACCCAGAATGCGAATCACTGATTTCCAAGGAGTCATGGTCCTACATTGTAGAAACACCAAATCCTGAGAATGGAGCATGTTACCCAGGGCATTTCGCCGACTATGAGGAGCTAAGGGAGCAATTGAGTTCAGTATCTTCATTTGAGAGATTCGAAATATTCCCCAAAGAAAGCTCATGGCCCAACCACACCGTAACCGGAGTGTCAGCATCATGCTCCCATAATGGGGAAAGCAGTTTTTACAGAAATCTGCTATGGCTGACAGTGAAAAATGGTTTGTACCCAAACCTGAGCAAGTCCTATGCAAACAACAAAGGGAAAGAAATCCTTATACTATGGGGTGTTCATCACCCGCCTAACATAGGGAACCAAAGGACCCTCTATCACACAGAAAATGCTTATGTCTCTGTAGTGTCTTCACATTATAGCAGAAGATTCACCCCAGAAATAACCAAAAGGCCCAAAGTAAGAGATCAGGAAGGAAGAATCAACTACTACTGGACTCTGCTGGAACCCGGGGATACAATAATATTTGAGGCAAATGGAAATCTAATAGCGCCATGGTATGCTTTCACACTGAGTAGAGGCCTTGGATCAGGAATCATCA
		</sequence>
		<sequence>
			<taxon idref="A_Swine_Minnesota_02319_2008.737"/>
			ATGAANGTAAANCTACTGGTTCTGTTATGTACATTTACAGCTACATATGCAGACACAATATGTATARGCTACCATGMCAACAACTCAACCGACRCTGTTGASACAGTMCTTGAGAARAATGTGACAATGACACACTCTGTCAACCTACTTGAGGACAGTCACAATGGAAAACTATGTCTACTAAAAGGAATAKCTCCACTACAATTGGGTAATTGCAGTGTTGCCGGATGGATCTTAGGAAACCCAGAGTGTGAAGTGCTGATTTCCAAGGAATCATGGTCCTACATTGTAKAAACACCAAATCCTGAGAATGGAACATGTTACCCAGGGTATTTCACCGACTATGAGGAACTGAGGGAGCAATTGAGTTCAGTATCTTCATTTGAGAGGTTCGAAATATTCCCCAAAGAGAGCTCATGGCCCCACCACACCGTAACCGGAGTATCAGCATCATGCTCCCATAACGGGAAAAGCAGCTTTTACAGAAATTTGCTATGGCTGACGGGGAAGAACGGTTTGTACCCAAACCTGAGCAAGTCCTATACAAACAACAAAGAGAAGGAAGTCCTTGTACTATGGGGTGTTCATCACCCGCCTAACATAGGGGACCAAAGGGCCCTCTATCATACAGAAAATGCTTATGTCTCTGTAGTGTCTTCACATTATAGCAGAAGATTCACCCCAGAAATAGCCAAAAGACCCAAGGTGAGAGATCAGGAAGGAAGAATCAACTACTATATGGACTCTGCTGAACCCGGGGATACAATAATATTTGAGGCAAATGGAAATCTAATAGCGCCAAGGTATGCTTTCGCACTGAGTAGAGGCTT-GGATCAGGAATCATCA
		</sequence>
		<sequence>
			<taxon idref="A_Swine_Minnesota_02324_2008.696"/>
			ATGAAAGTAAAACTACTGATCCTGTTATGTACATTTACAGCTACATATGCGGACACAATATGTATAGGATACCATGCCAACAACTCAACCGACACTGTTGACACAGTACTTGAAAAGAATGTGACAGTGACACACTCCGTCAACCTACTTGAGGACAGTCACAATGGAAAGCTGTGCCTACTAAAGGGAATAGCCCCCCTACAATTGGGTAATTGCAGCGTTGCCGGATGGATATTAGGAAACCCAGAATGCGAATCACTGATTTCCAAGGAATCATGGTCCTACATTGTAGAAACACCAAATTCTGATAATGGAGCATGTTACCCAGGGCAGTTCGCCGACTATGAGGAGCTAAGGGAGCAATTGAGTTCAGTATCTTCATTTGAGAGATTCGAGATATTCCCCAAAGAAAGCTCATGGCCCAACCACAATGTAAACGGAGTGTCAGCATCATGCTCCCATAATGGGAAAAGAAGTTTTTACAGAAATCTGATATGGCTGACAGTGAAAAATGGTTTGTACCCAAACCTGAGCAAGTCCTATGAAAACGACAAAGGGAAAGAAGTCCTTATATTATGGGGTGTTCATCATCCACCTAACATAGGGGACCAAAGGGCCCTCTATCACACAGAAAATGCTTATGTCTCTGTAGTGTCTTCACATTATAGCGGAAGATTCACCCCAGAAATAACCAAAAGGCCCAAAGTAAGAGATCAGGAAGGAAGAATCAACTACTACTGGACTCTGCTGGAACCTGGGGATACAATAATATTTGAGGCAAATGGAAATCTAATAGCGCCATGGTATGCTTTCGCACTGAGCAGAGGCCTTGGATCAGGAATC----
		</sequence>
		<sequence>
			<taxon idref="A_Swine_Minnesota_02350_2008.712"/>
			ATGAAAGTAAAACTACTGGTTCTGTTATGTACATTTACAGCTACATGTGCAGACACAATATGTATAGGCTACCATGCCAACAACTCAACCGACACTGTTGACACAGTACTCGAGAAGAATGTGACAGTGACACACTCTGTCAACCTACTTGAGGACAGTCACAATGGAAAACTATGTCTACTAAAGGGAATAGCTCCACTACAACTGGGTAATTGCAGTGTAGCCGGATGGATCTTAGGAAACCCAGAGTGSGAATTGCTAATTTCCAAGGAATCATGGTCCTACATTGTAGAAACACCAAATCCTGAGAATGGAGCATGTTACCCAGGGTATTTCACCGACTATGAGGAACTGAGGGAGCAATTGAGTTCAGTATCTTCATTTAAGAGGTTCGAAATATTCCCCAAAGAGAGCTCATGGCCCAACCACACCGTAACCGGAGTATCAGCATCATGCTCCCATAACGGGGAAAGCAGCTTCTACAGAAATTTGCTATGGCTGACAGTGAAGAACGGTTTGTACCCAAACCTGAGCAAGTCCTATACAAACAACAAAGAGAAAGAAGTCCTTGTACTATGGGGTGTTCATCACCCGTCTAACATAGGGGACCAAAGGGTCCTCTATCATACAGAAAATGCTTATATCTCTGTAGTGTCTTCACATTATAGCAGAAGATTCACCCCAGAAATAGTCAAAAGACCCAAGGTGAGAGATCAGGAAGGAAGAATCAACTACTACTGGACTCTGCTGGAACCCGGGGATACAATAATATTTGAGGCAAATGGAAATCTAATAGCGCCAAGGTATGCTTTCGAACTGAGTAGAGGCTTTGGATCAGGAATAATCA
		</sequence>
		<sequence>
			<taxon idref="A_Swine_Minnesota_02358_2008.777"/>
			ATGAAAGTAAAACTACTGATCCTGTTATGTACATTTACAGCTACATATGCGGACACAATATGTATAGGATACCATGCCAACAACTCAACCGAAACTGTTGACACAGTACTTGAAAAGAATGTGACAGTGACACACTCTGTCAACCTACTTGAGGACAGTCACAATGGGAAGCTGTGCCTACTAAAGGGAATAGCCCCCCTACAATTGGGTAATTGCAGCGTTGCCGGATGGATATTAGGAAACCCAGAATGCGAATCACTGATTTCCAAGAAATCATGGTCCTACATTGTAGAAACACCAAATCCTGAGAATGGAGCATGTTACCCAGGGGAGTTCGCCGACTATGAGGAGCTAAGGGAGCAATTGAGTTCAGTATCTTCATTTGAGAGATTCGAAATATTCCCCAAAGAAAGCTCATGGCCCAACCACACTGCAACCGGAGTGTCAGCATCATGCTCCCATAATGGGGAAAGAAGTTTTTACAGAAATCTGATATGGCTGACAGTGAAAAATGGTTTGTACCCAAACCTGAGCAAGTCCTATGAAAACGACAAAGAGAAAGAAGTCCTTATACTATGGGGTGTTCATCATCCGCCTAACATAGAGAACCAAAAGACCCTCTATCACACAGAAAATGCTTATGTCTCTGTAGTGTCTTCACATTATAGCGGAAGATTCACCCCAGAAATAACCAAAAGGCCCAAAGTAAGAGATCAGGAAGGAAGAATCAACTACTACTGGACTCTGCTGGAACCCGGGGATACAATAATATTTGAGGCAAATGGAAATCTAATAGCGCCATGGTATGCTTTCACACTGAGTAGAGGCCTTGGATCAGGAATCATCT
		</sequence>
		<sequence>
			<taxon idref="A_Swine_Minnesota_02371_2008.682"/>
			ATGAAAGTAAAACTACTGGTTCTGTTATGTACATTTACAGCTACATATGCAGACACAATATGTATAGGCTATCATGCCAACAACTCAACCGACACTGTTGACACAGTACTTGAGAAGAATGTGACAGTAACACACTCTGTCAACCTACTTGAGGACAGCCACAATGGAAAATTATGTCTACTAAAAGGAATAGCTCCACTACAATTGGGTAATTGCAACGTTGCCGGATGGATCTTAGGAAACCCAGAGTGCGAATTGCTGATTTCCAAGGAATCATGGTCTTACATTGTAGAAACACCAAATCCTGAGAATGGAACATGTTACCCAGGGTATTTCACCGACTATGAAGAACTGAGGGAGCAATTGAGTTCAGTATCTTCATTTAAGAGGTTTGAAATATTCCCCAAAGAGAGCTCATGGCCCAACCACACCGTAACCGGAGTATCAGCATCATGCTCCCATAACGGGAAAAGCAGCTTTTACAGAAATTTGCTATGGCTGACGGTGAAAAACGGTTTGTACCCAAACCTGAGCAAATCCTATACAAACGACAAAGAGAAAGAAGTCCTTGTACTGTGGGGTGTTCATCACCCGCCTAACATAGGGGACCAAAGGGCCCTCTATCATACAGAAAATGCTTATGTTTCTGTAGTGTCTTCACATTATAGCAGAAGATTCACCCCAGAAATAGTCAAAAGACCCAAGGTGAGAGATCAGGAAGGAAGAATCAACTACTACTGGACTCTGCTGGAACCCGGGGATACAATAATATTTGAGGCAAATGGAAATCTAATAGCGCCAAGGTATGCTTTCGCACTGAGTAGAGGCTTTGGATCAGGAATC----
		</sequence>
		<sequence>
			<taxon idref="A_Swine_Minnesota_02401_2008.834"/>
			ATGAAAGTAAAACTACTGATCCTGTTATGTACATTTACAGCTACATATGCGGACACAATATGTATAGGATACCATGCCAACAACTCAACCGAAACTGTTGACACAGTACTTGAAAAGAATGTGACAGTGACACACTCTGTCAACCTACTTGAGGACAGTCACAATGGGAAGCTGTGCCTACTAAAGGGAATAGCCCCCCTACAATTGGGTAATTGCAGCGTTGCCGGATGGATATTAGGAAACCCAGAATGCGAATCACTGATTTCCAAGAAATCATGGTCCTACATTGTAGAAACACCAAATCCTGAGAATGGAGCATGTTACCCAGGGGAGTTCGCCGACTATGAGGAGCTAAGGGAGCAATTGAGTTCAGTATCTTCATTTGAGAGATTCGAAATATTCCCCAAAGAAAGCTCATGGCCCAACCACACTGCAACCGGAGTGTCAGCATCATGCTCCCATAATGGGGAAAGAAGTTTTTACAGAAATCTGATATGGCTGACAGTGAAAAATGGTTTGTACCCAAACCTGAGCAAGTCCTATGAAAACGACAAAGAGAAAGAAGTCCTTATACTATGGGGTGTTCATCATCCGCCTAACATAGAGAACCAAAGGACCCTCTATCACACAGAAAATGCTTATGTCTCTGTAGTGTCTTCACATTATAGCGGAAGATTCACCCCAGAAATAACCAAAAGGCCCAAAGTAAGAGATCAGGAAGGAAGAATCAACTACTACTGGACTTTGCTGGAACCCGGGGATACAATAATATTTGAGGCAAATGGAAATCTAATAGCGCCATGGTATGCTTTCACACTGAGTAGAGGCCTTGGATCAGGAATCATCA
		</sequence>
		<sequence>
			<taxon idref="A_Swine_Minnesota_02402_2008.834"/>
			ATGAAAGTAAAACTACTGATCCTGTTATGTACATTTACAGCTACATATGCGGACACAATATGTATAGGATACCATGCCAACAACTCAACCGAAACTGTTGACACAGTACTTGAAAAGAATGTGACAGTGACACACTCTGTCAACCTACTTGAGGACAGTCACAATGGGAAGCTGTGCCTACTAAAGGGAATAGCCCCCCTACAATTGGGTAATTGCAGCGTTGCCGGATGGATATTAGGAAACCCAGAATGCGAATCACTGATTTCCAAGAAATCATGGTCCTACATTGTAGAAACACCAAATCCTGAGAATGGAGCATGTTACCCAGGGGAGTTCGCCGACTATGAGGAGCTAAGGGAGCAATTGAGTTCAGTATCTTCATTTGAGAGATTCGAAATATTCCCCAAAGAAAGCTCATGGCCCAACCACACTGCAACCGGAGTGTCAGCATCATGCTCCCATAATGGGGAAAGAAGTTTTTACAGAAATCTGATATGGCTGACAGTGAAAAATGGTTTGTACCCAAACCTGAGCAAGTCCTATGAAAACGACAAAGAGAAAGAAGTCCTTATACTATGGGGTGTTCATCATCCGCCTAACATAGAGAACCAAAGGACCCTCTATCACACAGAAAATGCTTATGTCTCTGTAGTGTCTTCACATTATAGCGGAAGATTCACCCCAGAAATAACCAAAAGGCCCAAAGTAAGAGATCAGGAAGGAAGAATCAACTACTACTGGACTTTGCTGGAACCCGGGGATACAATAATATTTGAGGCAAATGGAAATCTAATAGCGCCATGGTATGCTTTCACACTGAGTAGAGGCCTTGGATCAGGAATCATCA
		</sequence>
		<sequence>
			<taxon idref="A_Swine_Minnesota_02417_2008.812"/>
			ATGAAAGTAAAACTACTGATCCTGTTATGTACATTTACAGCTACATATGCGGACACAATATGTATAGGATACCATGCCAACAACTCAACCGACACTGTTGACACAGTACTTGAAAAGAATGTGACAGTGACACACTCTGTCAACCTACTTGAGGACAGTCACAATGGGAAGCTGTGCCTACTAAAGGGAATAGCCCCCCTACAATTGGGTAATTGCAGCGTTGCCGGATGGATATTAGGAAACCCAGAATGCGAATCACTGATTTCCAAGAAATCATGGTCCTACATTGTGGAAACACCAAATCCTGAGAATGGAGCATGTTACCCAGGGGAGTTCGCCGACTATGAGGAGCTAAGGGAGCAATTGAGTTCAGTATCTTCATTTGAGAGATTCGAAATATTCCCCAAAGAAAGCTCATGGCCCAACCACACGGCAACCGGAGTGTCAGCATCATGCTCCCATAATGGGGAAAGAAGTTTTTACAGAAATCTGATATGGCTGACAGTGAAAAATGGTTTGTACCCAAACCTGAGCAAGTCCTATGAAAACGACAAAGAGAAAGAAGTCCTTATACTATGGGGTGTTCATCATCCGCCTAACATAGAGAACCAAAGGACCCTCTATCACACAGAAAATGCTTATGTCTCTGTAGTGTCTTCACATTATAGCGGAAGATTCACCCCAGAAATAACCAAAAGGCCCAAAGTAAGAGATCAGGAAGGAAGAATCAACTACTACTGGACTCTGCTGGAACCCGGGGATACAATAATATTTGAGGCAAATGGAAATCTAATAGCGCCATGGTATGCTTTCACAATAAGTAGAGGCCTTGGATCA----------
		</sequence>
		<sequence>
			<taxon idref="A_Swine_Minnesota_02430_2008.834"/>
			ATGAAAGTAAAACTACTGATCCTGTTATGTACATTTACAGCTACATATGCGGACACAATATGTATAGGATACCATGCCAACAACTCAACCGAAACTGTTGACACAGTACTTGAAAAGAATGTGACAGTGACACACTCTGTCAACCTACTTGAGGACAGTCACAATGGGAAGCTGTGCCTACTAAAGGGAATAGCCCCCCTACAATTGGGTAATTGCAGCGTTGCCGGATGGATATTAGGAAACCCAGAATGCGAATCACTGATTTCCAAGAAATCATGGTCCTACATTGTAGAAACACCAAATCCTGAGAATGGAGCATGTTACCCAGGGGAGTTCGCCGACTATGAGGAGCTAAGGGAGCAATTGAGTTCAGTATCTTCATTTGAGAGATTCGAAATATTCCCCAAAGAAAGCTCATGGCCCAACCACACTGCAACCGGAGTGTCAGCATCATGCTCCCATAATGGGGAAAGAAGTTTTTACAGAAATCTGATATGGCTGACAGTGAAAAATGGTTTGTACCCAAACCTGAGCAAGTCCTATGAAAACGACAAAGAGAAAGAAGTCCTTATACTATGGGGTGTTCATCATCCGCCTAACATAGAGAACCAAAGGACCCTCTATCACACAGAAAATGCTTATGTCTCTGTAGTGTCTTCACATTATAGCGGAAGATTCACCCCAGAAATAACCAAAAGGCCCAAAGTAAGAGATCAGGAAGGAAGAATCAACTACTACTGGACTTTGCTGGAACCCGGGGATACAATAATATTTGAGGCAAATGGAAATCTAATAGCGCCATGGTATGCTTTCACACTGAGTAGAGGCCTTGGATCAGGAATCATCA
		</sequence>
		<sequence>
			<taxon idref="A_Swine_Minnesota_02447_2008.874"/>
			ATGAAAGTAAAACTACTGATCCTGTTATGTACATTTACAGCTACATATGCGGACACAATATGTATAGGATACCATGCCAACAACTCAACCGAAACTGTTGACACAGTACTTGAAAAGAATGTGACAGTGACACACTCTGTCAACCTACTTGAGGACAGTCACAATGGGAAGCTGTGCCTACTAAAGGGAATAGCCCCCCTACAATTGGGTAATTGCAGCGTTGCCGGATGGATATTAGGAAACCCAGAATGCGAATCACTGATTTCCAAGAAATCATGGTCCTACATTGTAGAAACACCAAATCCTGAGAATGGAGCATGTTACCCAGGGGAGTTCGCCGACTATGAGGAGCTAAGGGAGCAATTGAGTTCAGTATCTTCATTTGAGAGATTCGAAATATTCCCCAAAGAAAGCTCATGGCCCAACCACACTGCAACCGGAGTGTCAGCATCATGCTCCCATAATGGGGAAAGAAGTTTTTACAGAAATCTGATATGGCTGACAGTGAAAAATGGTTTGTACCCAAACCTGAGCAAGTCCTATGAAAACGACAAAGAGAAAGAAGTCCTTATACTATGGGGTGTTCATCATCCGCCTAACATAGAGAACCAAAGGACCCTCTATCACACAGAAAATGCTTATGTCTCTGTGGTGTCTTCACATTATAGCGGAAGATTCACCCCAGAAATAACCAAAAGGCCCAAAGTAAGAGATCAGGAAGGAAGAATCAACTACTACTGGACTTTGCTGGAACCCGGGGATACAATAATATTTGAGGCAAATGGAAATCTAATAGCACCATGGTATGCTTTCACACTGAGTAGAGGCCTTGGATCAGGAATCATCA
		</sequence>
		<sequence>
			<taxon idref="A_Swine_Minnesota_02448_2008.874"/>
			ATGAAAGTAAAACTACTGGTTCTGTTATGTACATTTACAGCTACATATGCAGACACAATATGTATAGGCTATCATGCCAACAACTCAACCGACACTGTTGACACAGTACTTGAGAAGAATGTGACAGTAACACACTCTGTCAACCTACTTGAGGACAGCCACAATGGAAAATTATGTCTACTAAAAGGAATAGCTCCACTACAATTGGGTAATTGCAACGTTGCCGGATGGATCTTAGGAAACCCAGAGTGCGAATTGCTGATTTCCAAGGAATCATGGTCTTACATTGTAGAAACACCAAATCCTGAGAATGGAACATGTTACCCAGGGTATTTCACCGACTATGAAGAACTGAGGGAGCAATTGAGTTCAGTATCTTCATTTAAGAGGTTTGAAATATTCCCCAAAGAGAGCTCATGGCCCAACCACACCGTAACCGGAGTATCAGCATCATGCTCCCATAACGGGAAAAGCAGCTTTTACAGAAATTTGCTATGGCTGACAGGGAAAAACGGTTTGTACCCAAAACTGAGCAAATCCTATACAAACGACAAAGAGAAAGAAGTCCTTGTACTGTGGGGTGTTCATCACCCGCCTAACATAGGGGACCAAAGGGCCCTCTATCATACAGAAAATGCTTATGTTTCTGTAGTGTCTTCACATTATAGCAGAAGATTCACCCCAGAAATAGTCAAAAGACCCAAGGTGAGAGATCAGGAAGGAAGAATCAACTACTACTGGACTCTGCTGGAACCCGGGGATACAATAATATTTGAGGCAAATGGAAATCTAATAGCGCCAAGGTATGCTTTCGCACTGAGTAGAGGCTT-GGATCAGGAATCACAC
		</sequence>
		<sequence>
			<taxon idref="A_Swine_Minnesota_02470_2008.901"/>
			ATGAAAGTAAAACTACTGATCCTGTTATGTACATTTACAGCTACATATGCGGACACAATATGTATAGGCTACCATGCCAACAACTCAACCGACACAGTTGACACAGTACTTGAGAAGAATGTGACAGTTACACACTCTGTCAATCTACTTGAGGACAGTCACAATGGAAAGCTGTGCCTACTAAAGGGAATAGCCCCCCTACAATTGGGTAATTGCAGCGTTGCCGGATGGATCTTAGGAAACCCAGAATGCGAATTACTGATTTCCAAGAAATCATGGTCCTACATTGTAGAAACACCAAATCCTGAGAATGGAGCATGTTACCCAGGGTATTTTGCCGACTATGAGGAGCTAAGGGAGCAATTGAGTTCAGTATCTTCATTTGAGAGATTCGAAATATTCCCCAAAGAAAGCTCATGGCCCAACCACAACGTAAATGGAGTATCAGCATCATGCTCCCATAATGGGGAAAGAAGTTTTTACAGAAATCTGCTATGGCTGACGGGGAAAAATGATTTGTACCCAAACCTGACCAAGTCCTATGCAAACAACAAAGAGAAAGAAGTCCTTATACTATGGGGTGTTCATCACCCGTCTAACATAAGGGACCAAAGGACCCTCTATCACACAGAAAATGCTTATGTCGCTGTAATGTCTTCACATTATAGCAGAAGATTCACCCCAGAAATAACCAAAAGGCCCAAAGTAAGAGATCAGGAAGGAAGAATCAACTACTACTGGACTCTGCTAGAACCCGGGGATACAATAATATTTGAGGCAAATGGGAATCTAATAGCGCCATGGTATGCTTTCGAACTGAGTAGAGGCTTTGGATCAGGAATCTTCA
		</sequence>
		<sequence>
			<taxon idref="A_Swine_Minnesota_02471_2008.901"/>
			ATGAAAGTAAAACTACTGATCCTGTTATGTACATTTACAGCTACATATGCGGACACAATATGTATAGGCTACCATGCCAACAACTCAACCGACACAGTTGACACAGTACTTGAGAAGAATGTGACAGTTACACACTCTGTCAATCTACTTGAGGACAGTCACAATGGAAAGCTGTGCCTACTAAAGGGAATAGCCCCCCTACAATTGGGTAATTGCAGCGTTGCCGGATGGATCTTAGGAAACCCAGAATGCGAATTACTGATTTCCAAGAAATCATGGTCCTACATTGTAGAAACACCAAATCCTGAGAATGGAGCATGTTACCCAGGGTATTTTGCCGACTATGAGGAGCTAAGGGAGCAATTGAGTTCAGTATCTTCATTTGAGAGATTCGAAATATTCCCCAAAGAAAGCTCATGGCCCAACCACAACGTAAATGGAGTATCAGCATCATGCTCCCATAATGGGGAAAGAAGTTTTTACAGAAATCTGCTATGGCTGACGGGGAAAAATGATTTGTACCCAAACCTGACCAAGTCCTATGCAAACAACAAAGAGAAAGAAGTCCTTATACTATGGGGTGTTCATCACCCGTCTAACATAAGGGACCAAAGGACCCTCTATCACACAGAAAATGCTTATGTCGCTGTAATGTCTTCACATTATAGCAGAAGATTCACCCCAGAAATAACCAAAAGGCCCAAAGTAAGAGATCAGGAAGGAAGAATCAACTACTACTGGACTCTGCTAGAACCCGGGGATACAATAATATTTGAGGCAAATGGGA------------------------------------------------------------
		</sequence>
		<sequence>
			<taxon idref="A_Swine_Minnesota_02472_2008.907"/>
			ATGAAAGTAAAACTACTGATCCTGTTATGTACATTTACAGCTACATATGCGGACACAATATGTATAGGATACCATGCCAACAACTCAACCGACACTGTTGACACAGTACTTGAAAAGAATGTGACAGTGACACACTCTGTCAACCTACTTGAGGACAGTCACAATGGGAAGCTGTGCCTACTAAAGGGAATAGCCCCCCTACAATTGGGTAATTGCAGCGTTGCCGGATGGATATTAGGAAACCCAGAATGCGAATCACTGATTTCCAAGAAATCATGGTCCTACATTGTGGAAACACCAAATCCTGAGAATGGAGCATGTTACCCAGGGGAGTTCGCCGACTATGAGGAGCTAAGGGAGCAATTGAGTTCAGTATCTTCATTTGAGAGATTCGAAATATTCCCCAAAGAAAGCTCATGGCCCAACCACACGGCAACCGGAGTGTCAGCATCATGCTCCCATAATGGGGAAAGAAGTTTTTACAGAAATCTGATATGGCTGACAGTGAAAAATGGTTTGTACCCAAACCTGAGCAAGTCCTATGAAAACGACAAAGAGAAAGAAGTCCTTATACTATGGGGTGTTCATCATCCGCCTAACATAGAGAACCAAAGGACCCTCTATCACACAGAAAATGCTTATGTCTCTGTAGTGTCTTCACATTATAGCGGAAGATTCACCCCAGAAATAACCAAAAGGCCCAAAGTAAGAGATCAGGAAGGAAGAATCAACTACTACTGGACTCTGCTGGAACCCGGGGATACAATAATATTTGAGGCAAATGGAAATCTAATAGCGCCATGGTATGCTTTCACAATAAGTAGAGGCCT-GGATCAGGAATCATCA
		</sequence>
		<sequence>
			<taxon idref="A_Swine_Minnesota_02473_2008.912"/>
			ATGAAAGTWAAACTACTGATCCTGTTATGTACATTTACAGCTACATATGCGGACACAATATGTATAGGATACCATGCCAACAACTCAACCGAAACTGTTGACACAGTACTTGAAAAGAATGTGACAGTGACACACTCTGTCAACCTACTTGAGGACAGTCACAATGGGAAGCTGTGCCTACTAAAGGGAATAGCCCCCCTACAATTGGGTAATTGCAGCGTTGCCGGATGGATATTAGGAAACCCAGAATGCGAATCACTGATTTCCAAGAAATCATGGTCCTACATTGTAGAAACACCTAATCCTGAGAATGGAGCATGTTACCCAGGGGAGTTCGCCGACTATGAGGAGCTAAGGGAGCAATTGAGTTCAGTATCTTCATTTGAGAGATTCGAAATATTCCCCAAAGAAAGCTCATGGCCCAACCACACTGCAACCGGAGTGTCAGCATCATGCTCCCATAATGGGGAAAGAAGTTTTTACAGAAATCTGATATGGCTGACAGTGAAAAATGGTTTGTACCCAAACCTGAGCAAGTCCTATGAAAACGACAAAGAGAAAGAAGTCCTTATACTATGGGGTGTTCATCATCCGCCTAACATAGAGAACCAAAGGACCCTCTATCACACAGAAAATGCTTATGTCTCTGTGGTGTCTTCACATTATAGCGGAAGATTCACCCCAGAAATAACCAAAAGGCCCAAAGTAAGAGATCAGGAAGGAAGAATCAACTACTACTGGACTTTGCTGGAACCCGGGGATACAATAATATTTGAGGCAAATGGAAATCTAATAGCACCATGGTATGCTTTCACACTGAGTAGAGGCCTTGGATCAGGAATCATCA
		</sequence>
		<sequence>
			<taxon idref="A_Swine_Minnesota_02492_2008.933"/>
			ATGAAAGTAAAACTACTGACCCTGTTATGTGCATTCACAGCTACATATGCGGACACAATATGTATAGGCTACCATGCCAACAACTCAACCGACACAGTTGACACATTACTTGAGAAGAATGTGACAGTTACACACTCTGTCAATCTACTTGAGGACAGTCACAATGGAAAGCTGTGCCTACTAAAGGGAATAGCCCCCCTACAATTGGGTAATTGCAGCGTTGTTGGATGGATCTTAGGAAACCCAGAATGCGAATTACTGATTTCCAAGAAATCATGGTCCTACATTGTAGAAACACCAAATCCTGAGAATGGAGCATGTTACCCAGGGTATTTCGCCGACTATGAGGAGCTAAGGGAGCAATTGAGTTCAGTATCTTCATTTGAGAGATTCGAAATATTCCCCAAAGAAAGCTCATGGCCCTACCACAACGTAAACGGAGTATCAGCATCATGCTCCCATAATGGGGAAAGAAGTTTTTACAGAAATCTGCTATGGCTGACGGGGAAAAATGGCCAGTACCCAAACCTGACCAAGTCCTATGAAAACAACAAAGAGAAAGAAGTCCTTATACTATGGGGTGTTCATCACCCGTCTAACATAGGGAACCAAAGGACCCTCTATCACACAGAAAATGCTTATGTCTCTGTAATGTCTTCACATTATAGCAGAAGATTCACCCCAGAAATAACCAAAAGGCCCAAAGTAAGAGATCAGGAAGGAAGAATCAACTACTACTGGACTCTGCTAGAACCCGGGGATACAATAGTATTTGAGGCAAATGGGAATCTAATAGCGCCATGGTATGCTTTCGAACTGAGTAGAGGCTTTGGATCAGGAATCATCA
		</sequence>
		<sequence>
			<taxon idref="A_Swine_Minnesota_02525_2008.927"/>
			ATGAAAGTAAAACTACTGATCCTGTTATGTACATTTACAGCTACATATGCGGACACAATATGTATAGGCTACCATGCCAACAACTCAACCGACACAGTTGACACAGTACTTGAGAAGAATGTGACAGTTACACACTCTGTCAACCTACTTGAGGACAGTCACAATGGAAAGCTGTGCCTACTAAAGGGAATAGCCCCCCTACAATTGGGTAATTGCAGCGTTGCCGGATGGATCTTAGGAAACCCAGAATGCGAGTTACTGATTTCCAAGAAATCATGGTCCTACATTGTAGAAACACCAAATCCTGAGAATGGAGCATGTTACCCAGGGTATTTCGCCGACTATGAGGAGCTAAGGGAGCAATTGAGTTCAGTATCTTCATTTGAGAGATTCGAAATGTTCCCCAAAGAAAGCTCATGGCCCAACCACAACGTAAACGGAGTATCAGCATCATGCTCCCATAATGGGAAAAGAAGTTTTTACAGAAATCTGCTATGGCTGACGGGAAAAAATGGTTTGTATCCAAACCTGACCAAGTCCTATGAAAACAACAATGAGAAAGAGGTCCTTATACTATGGGGTGTTCATCACCCGTCTAATATAGGGGACCAAAGGACCCTCTATCACACAGAAAATGCTTATGTCTCTGTAATGTCTTCACATTATAGCAGAAGATTCACCCCAGAAATAAACAAAAGGCCCAAAGTAAGAGATCAGGAAGGAAGAATCAACTATTACTGGACTCTGCTAGAACCCGGGGATACAATAATATTTGAGGCAAATGGGAATCTAATAGCGCCATGGTATGCTTTCGCACTGAGTAGAGGCTTTGGATCAGGAATCATCA
		</sequence>
		<sequence>
			<taxon idref="A_Swine_Minnesota_225-10_2008.868"/>
			ATGAAAGTAAAACTACTGATCCTGTTATGTACATTTACAGCTACATATGCGGACACAATATGTATAGGATACCATGCCAACAACTCAACCGACACTGTTGACACAGTACTTGAAAAGAATGTGACAGTGACACACTCTGTCAACCTACTTGAGGACAGTCACAATGGGAAGCTGTGCCTACTAAAGGGAATAGCCCCCCTACAATTGGGTAATTGCAGCGTTGCCGGATGGATATTAGGAAACCCAGAATGTGAATCACTGATTTCCAAGAAATCATGGTCCTACATTGTAGAAACACCAAATCCTGAGAATGGAGCATGTTACCCAGGGGAGTTCGCCGACTATGAGGAGCTAAGGGAGCAATTGAGTTCAGTATCTTCATTTGAGAGATTCGAAATATTCCCCAAAGAAAGCTCATGGCCCAACCACACTGCAGCCGGAGTGTCAGCATCATGCTCCCATAATGGGGAAAGAAGTTTTTACAGAAATCTGATATGGCTGACAGTGAAAAATGGTTTGTACCCAAACCTGAGCAAGTCCTATGAAAACGACAAAGAGAAAGAAGTCCTTATACTATGGGGTGTTCATCATCCGCCTAACATAGAGAACCAAAGGACCCTCTATCACACAGAAAATGCTTATGTCTCTGTAGTGTCTTCACATTATAGCGGAAGATTCACCCCAGAAATAACCAAAAGGCCCAAAGTAAGAGATCAGAAAGGAAGAATCAACTACTACTGGACTCTGCTGGAACCCGGGGATACAATAATATTTGAGGCAAATGGAAATCTAATAGCGCCATGGTATGCTTTCACACTGAGTAGAGGCCTTGAATCAGGAATCATCA
		</sequence>
		<sequence>
			<taxon idref="A_Swine_Minnesota_63607-7_2008.771"/>
			ATGAAAGTAAAACTACTGATCCTGTTATGTACATTTACAGCTACATATGCGGACACAATATGTATAGGCTACCATGCCAACAACTCAACCGACACAGTTGACACAGTACTTGAGAAGAATGTGACAGTTACACACTCTGTCAATCTACTTGAGGACAGTCACAATGGAAAGCTGTGCCTACTAAAGGGAATAGCCCCCCTACAATTGGGTAATTGCAGCGTTGCCGGATGGATCTTAGGAAACCCAGAATGCGAATTACTGATTTCCAAGAAATCATGGTCCTACATTGTAGAAACACCAAATCCTGAGAATGGAGCATGTTACCCAGGGTATTTCGCCGACTATGAGGAGCTAAGGGAGCAATTGAGTTCAGTATCTTCATTTGAGAGATTCGAAATATTCCCCAAAGAAAGCTCATGGCCCAACCACAACGTAAATGGAGTATCAGCATCATGCTCCCATAATGGGGAAAGAAGTTTTTACAGAAATCTGCTATGGCTGACGGGGAAAAATGATTTGTACCCAAACCTGACCAAGTCCTATGCAAACAACAAAGAGAAAGAAGTCCTTATACTATGGGGTGTTCATCACCCGTCTAACATAAGGGACCAAAGGACCCTCTATCACACAGAAAATGCTTATGTCGCTGTAATGTCTTCACATTATAGCAGAAGATTCACCCCAGAAATAACCAAAAGGCCCAAAGTAAGAGATCAGGAAGGAAGAATCAACTACTACTGGACTCTGCTAGAACCCGGAGATACAATAATATTTGAGGCAAATGGGAATCTAATAGCGCCATGGTATGCTTTCGAACTGAGTAGAGGCTTTGGATCAGGAATCATCA
		</sequence>
		<sequence>
			<taxon idref="A_Swine_Missouri_00992_2006.105"/>
			ATGGAAGTAAAACTACTGGTTCTGTTATGTACATTTACAGCTACATATGCAGACACAATATGTATAGGCTACCATGCCAACAACTCAACCGACACTGTTGACACAGTACTTGAGAAGAATGTGACAGTAACACACTCTGTCAACCTACTTGAGGACAGTCACAATGGAAAATTATGTCTACTAAAAGGAATAGCTCCACTACAATTGGGTAATTGCAGCGTTGCCGGATGGATCTTAGGAAACCCAGAGTGCGAATTGCTGATTTCCAAGGAATCATGGTCCTACATTGTAGAAACACCAAATCCTGAGAATGGAGCATGTTACCCAGGGTATTTCACCGACTATGAGGAACTGAGGGAGCAATTGAGTTCAGTATCTTCATTTGAGAGGTTCGAAATATTCCCCAAAGAGAGCTCATGGCCCAACCACACCGTAACCGGAGTATCAGCATCATGCTCCCATAACGGGAAAAGCAGCTTTTACAGAAATTTGCTATGGCTGACGGGGAAGAACGGTTTGTACCCAAACCTGAGCAAGTCCTATACAAACAACAAAGAGAAAGAAGTCCTTGTACTATGGGGTGTTCATCACCCGCCTAACATAGGGGACCAAAGGGCCCTCTATCATACAGAAAATGCTTATGTCTCTGTAGTGTCTTCACATTATAGCAGAAGATTCACCCCAGAAATAGCCAAAAGACCCAAGGTGAGAGATCAGGAAGGAAGAATCAACTACTACTGGACTCTGCTGGAACCCGGGGATACAATAATATTTGAGGCAAATGGAAATCTAATAGCGCCAAGATATGCTTTCGCACTGAGTAGAGGCTTTGGATTCGGAATCATTC
		</sequence>
		<sequence>
			<taxon idref="A_Swine_Missouri_02224_2008.445"/>
			ATGGAAGTAAAATTACTGGTTCTGTTATGTACATTTACAGCTACATATGCAGACACAATATGCATAGGCTATCATGCCAACAACTCAACCGACACTGTTGACACAGTACTTGAGAAGAATGTGACAGTAACACACTCTGTCAACCTACTTGAGGACAGTCACAATGGAAAATTATGTCTACTAAAAGGAATAGCTCCACTACAATTGGGTAATTGCAACGTTGCCGGATGGATCTTAGGAAACCCAGAGTGCGAATTGCTGATTTCCAAGGAATCATGGTCTTACATTGTAGAAACACCAAATCCTGAGAATGGAACATGTTACCCAGGGTATTTCACCGACTATGAAGAACTGAGGGAGCAATTGAGTTCAGTATCTTCATTTAAGAGGTTTGAAATATTCCCCAAAGAGAGCTCATGGCCCAACCACACCGTAACCGGAGTATCAGCATCATGCTCCCATAACGGGAAAAGAAGCTTTTACAGAAATTTGCTATGGCTGACGGGGAAAAACGGTTTGTACCCGAACCTGAGCAAATCCTATACAAACGACAAAGAGAAAGAAGTCCTTGTACTGTGGGGTGTTCATCACCCGCCTAACATAGGGGACCAAAGGACCCTCTATCATACAGAAAATGCTTATGTCTCTGTAGTGTCTTCACATTATAGCAGAAGATTCACCCCAGAAATAGTCAAAAGACCCAAGGTGAGAGATCAGGAAGGAAGAATCAACTACTACTGGACTCTGCTGGAACCCAGGGATACAATAATATTTGAGGCAAATGGAAATCTAATAGCGCCAAGGTATGCTTTCGCACTAAGTAGAGGC-------------------
		</sequence>
		<sequence>
			<taxon idref="A_Swine_Missouri_02230_2008.523"/>
			ATGAAAGTAAAACTACTGATCCTGTTATGTACATTTACAGCTACATATGCGGACACAATATGTATAGGATACCATGCCAACAACTCAACCGACACTGTTGACACAGTACTTGAAAAGAATGTGACAGTGACACACTCTGTCAACCTACTTGAGGACAGTCACAATGGAAAGCTGTGCCTACTAAAGGGAATAGCCCCCCTACAATTGGGTAATTGCAGCGTTGCCGGATGGATATTAGGAAACCCAGAATGCGAATCACTGATTTCCAAGGAATCATGGTCCTACATTGTAGAAACACCAAATTCTGATAATGGAGCATGTTACCCAGGGCAGTTCGCCGACTATGAGGAGCTAAGGGAGCAATTAAGTTCAGTATCTTCATTTGAGAGATTCGAAATGTTCCCCAAAGAAAGCTCATGGCCCAACCACACTGTAACCGGAGGGTCAGCATCGTGCTCCCATAATGGGGAAAGAAGTTTTTACAGAAATCTGATATGGCTGACAGTGAAAAATGGTTTGTACCCAAACCTGAGCAAGTCCTATGAAAACGACAAAGGGAAAGAAGTCCTTATATTATGGGGTGTTCATCATCCGCCTAACATAGAGGACCAAAGGACCCTCTATCACACAGAAAATGCTTATGTCTCTGTAGTGTCTTCACATTATAGCGGAAGATTCACCCCAGAAATAACCAAAAGGCCCAAAGTAAGAGATCAGGAAGGAAGAATCAACTACTACTGGACTCTGCTGGAACCCGGGGATACAATAATATTTGAGGCAAATGGAAATCTAATAGCGCCATGGTATGCTTTCGCACTGAATAGAGGCCTTGGATCAGGGATCATCA
		</sequence>
		<sequence>
			<taxon idref="A_Swine_Missouri_02449_2008.888"/>
			ATGAAAGTAAAACTACTGATCCTGTTATGTACATTTACAGCTACATATGCGGACACAATATGTATAGGATACCATGCCAACAACTCAACCGACACTGTTGACACAGTACTTGAAAAGAATGTGACAGTGACACACTCTGTCAATCTACTTGAGGACAGCCACAATGGAAAGCTGTGCCTACTAAAGGGAATAGCCCCCCTACAATTGGGTAATTGCAGCGTTGCCGGATGGATATTAGGAAACCCAGAATGCGAATCACTGATTTCCAAGGAATCATGGTCCTACATTGTAGAAACACCAAATTCTGATAATGGAGCATGTTACCCAGGGCAGTTCGCCGACTATGAGGAGCTAAGGGAGCAATTGAGTTCAGTATCTTCATTTGAGAGATTCGAAATATTCCCCAAAGAAAGCTCATGGCCCAACCACACTGTAACCGGAGTGTCAGCATCATGCTCCCATAATGGGAAAAGAAGTTTTTACAGAAATTTGATATGGCTGACAGTGAAAAATGGTTTGTACCCAAACCTGAGCAAGTCCTATGAAAACGACAAAGGAAAAGAAGTCCTTATATTATGGGGTGTTCATCATCCGCCTAACATAGGGGACCAAAGGACCCTCTATCACACAGAAAATGCTTATGTCTCTGTAGTGTCTTCACATTATAGCGGAAGATTCACCCCAGAAATAACCAAAAGGCCCAAAGTAAGAGATCAGGAAGGAAGAATCAACTACTACTGGACTCTGCTGGAACCCGGGGATACAATAATATTTGAGGCAAATGGAAATCTAATAGCGCCATGGTATGCTTTCGCACTGAGTAGAGGCCTTGGATCAGGAATCATCA
		</sequence>
		<sequence>
			<taxon idref="A_Swine_Nebraska_01616_2007.362"/>
			ATGAAAGTAAAACTACTGATCCTGTTATGTACATTTACAGCTACATATGCGGACACAATATGTATAGGCTACCATGCCAACAACTCAACCGACACAGTTGACACAGTACTTGAGAAGAATGTGACAGTTACACACTCTGTCAATCTACTTGAGGACAGTCACAATGGAAAGCTGTGCCTACTAAAGGGAATAGCCCCCCTACAATTGGGTAATTGCAGCGTTGCCGGATGGATCTTAGGAAACCCAGAATGCGAATTACTGATTTCCAAGAAATCATGGTCCTACATTGTAGAAACACCAAATCCTGAGAATGGAGCATGTTACCCAGGGTATTTCGCCGACTATGAGGAGCTAAGGGAGCAATTGAGTTCAGTATCTTCATTTGAGAGATTCGAAATATTCCCCAAAGAAAGCTCATGGCCCAACCACAACGTAAACGGAGTATCAGCATCATGCTCCCATAATGGGAAAAGCAGTTTTTACAGAAATCTGCTATGGCTGACGGGGAAAAATGGTTTGTACCCAAACCTGACCAAGTCCTATGCAAACAACAAAGAGAAAGAAGTCCTTATACTATGGGGTGTTCATCACCCGTCTAACATAGGGGACCAAAGGACCCTCTATCACACAGAAAATGCTTATGTCTCTGTAATGTCTTCACATTATAGCAGAAGATTCACCCCAGAAATAACCAAAAGGCCCAAAGTAAGAGATCAGGAAGGAAGAATCAACTACTACTGGACTCTGCTAGAACCCGGGGATACAATAATATTTGAGGCAAATGGGAATCTAATAGCGCCATGGTATGCTTTCGAACTGAGTAGAGGCTTTGGATCAGGAATCATCA
		</sequence>
		<sequence>
			<taxon idref="A_Swine_Nebraska_01775_2007.745"/>
			ATGAAAGTAAAACTACTGATCCTGTTATGTACATTTACAGCTACATATGCGGACACAATATGTATAGGCTACCATGCCAACAACTCAACCGACACAGTTGACACAGTACTTGAGAAGAATGTGACAGTTACACACTCTGTCAATCTACTTGAGGACAGCCACAATGGAAAGCTGTGCCTACTAAAGGGAATAGCCCCCCTACAATTGGGTAATTGCAGCGTTGCCGGATGGATCTTAGGAAACCCAGAATGCGAATTACTGATTTCCAAGAAATCATGGTCCTACATTGTAGAAACACCAAATCCTGAGAATGGAGCATGTTACCCAGGGTATTTCGCCGACTATGAGGAGCTAAGGGAGCAATTGAGTTCAGTATCTTCATTTGAGAGATTCGAAATATTCCCCAAAGAAAGCTCATGGCCCGACCACAACGTAAACGGAGTATCAGCATCATGCTCCCATAATGGGAAAAGAAGTTTTTACAGAAATCTGCTATGGCTGACGGGGAAAAATGGTTTGTACCCAAACCTGACCAAGTCCTATGCAAACAACAAAGAGAAAGAAGTCCTTATACTATGGGGTGTTCATCACCCGTCTAACATAGGGGACCAAAGGACCCTCTATCACACAGAAAATGCTTATGTCTCTGTAATGTCTTCACATTATAGCAGAAGATTCACCCCAGAAATAACCAAAAGGCCCAAAGTAAGAGATCAGGAAGGAAGAATCAACTACTACTGGACTCTGCTAGAACCCGGGGATACAATAATATTTGAAGCAAATGGGAATCTAATAGCGCCATGGTATGCTTTCGAACTGAGTAGAGGCTTTGGATCAGGAATCATCA
		</sequence>
		<sequence>
			<taxon idref="A_Swine_Nebraska_01894_2007.915"/>
			ATGAAAGTAAAACTACTGATCCTGTTATGTACATTTACAGCTACATATGCGGACACAATATGTATAGGCTACCATGCCAACAACTCAACCGACACAGTTGACACAGTACTTGAGAAGAATGTGACAGTTACACACTCTGTCAATCTACTTGAGGACAGTCACAATGGAAAGCTGTGCCTACTAAAGGGAATAGCCCCCCTACAATTGGGTAATTGCAGCGTTGCCGGATGGATCTTAGGAAACCCAGAATGCGAATTACTGATTTCCAAGAAATCATGGTCCTACATTGTAGAAACACCAAATCCTGAGAATGGAGCATGTTACCCAGGGAATTTCGCCGACTATGAGGAGCTAAGGGAGCAATTGAGTTCAGTATCTTCATTTGAGAGATTCGAAATATTCCCCAAAGAAAGCTCATGGCCCAACCACAACGTAAACGGAGTATCARCATCATGCTCCCATAATGGGAAAAGCAGTTTTTACAGAAATCTGCTATGGCTGACGGGGAAAAATGGTTTGTACCCAAACCTGACCAAGTCCTATGCAAACAGCAAAGAGAAAGAAGTCCTTATACTATGGGGTGTTCATCACCCGTCTAACATAGGGGACCAAAGGACCCTCTATCAAACAGAAAATGCTTATGTCTCTGTAACGTCTTCACATTATAGCAGAAGATTCACCCCAGAAATAACCAAAAGGCCCAAAGTAAGAGATCAGGAAGGAAGAATCAACTACTACTGGACTCTGCTAGAACCCGGGGATACAATAATATTTGAGGCAAATGGGAATCTAATAGCGCCATGGTATGCTTTCGAACTGAGTAGAGGCTTTGGATCAGGAATCATCA
		</sequence>
		<sequence>
			<taxon idref="A_Swine_Nebraska_01920_2007.952"/>
			ATGAAAGTAAAACTACTGATCCTGTTATGTACATTTACAGCTACATATGCGGACACAATATGTATAGGCTACCATGCCAACAACTCAACCGACACAGTTGACACAGTACTTGAGAAGAATGTGACAGTTACACACTCTGTCAATCTACTTGAGGACAGTCACAATGGAAAGCTGTGCCTACTAAAGGGAATAGCCCCCCTACAATTGGGTAATTGCAGCGTTGCCGGATGGATCTTAGGAAACCCAGAGTGCGAATTACTGATTTCCAAGAAATCATGGTCCTACATTGTAGAAACACCAAATCCTGAGAATGGAGCATGTTACCCAGGGTATTTCGCCGACTATGAGGAGCTAAGGGAGCAATTGAGTTCAGTATCTTCATTTGAGAGATTCGAAATATTCCCCAAAGAAAGCTCATGGCCCAACCACAACGTAAACGGAGTATCAGCATCATGCTCCCATAATGGGAAAAGCAGTTTTTACAGAAATCTGCTATGGCTGACGGGAAAAAATGGTTTGTACCCAAACCTGACCAAGTCCTATGCAAACGACAAAGAGAAAGAAGTCCTTATACTATGGGGTATTCATCACCCGTCTAACATAGGGGACCAAAGGACCCTCTATCACACAGAAAATGCTTATGTCTCTGTAATGTCTTCACATTATAGCAGAAGATTCACTCCAGAAATAACCAAAAGGCCCAAAGTAAGAGATCAGGAAGGAAGAATCAACTACTACTGGACTCTGCTAGAACCCGGGGATACAATAATATTTGAGGCAAATGGGAATCTAATAGCGCCATGGTATGCTTTCGAACTGAGTAGAGGCTTTGGATCAGGAATCA-CA
		</sequence>
		<sequence>
			<taxon idref="A_Swine_Nebraska_02222_2008.489"/>
			ATGAANGTAAANCTACTGGTTCTGTTATGTACATTTACAGCTACATATGCAGACACAATATGTATAGGCTACCATGCCAACAACTCAACCGACACTGTTGACACAGTACTTGAGAAGAATGTGACAGTGACACACTCTGTCAACCTACTTGAGAACAGTCACAATGGAAAACTATGTCTACTAAAAGGAATAGCTCCACTACAATTGGGTAATTGCAGCGTTGCCGGATGGATCTTAGGAAACCCAGAGTGCGAATTGCTGATTTCCAAGGAATCATGGTCCTACATTGTAGAAACACCAAATCCTGAGAATGGAGCATGTTACCCAGGGTATTTCACCGACTATGAGGAACTGAGGGAGCAATTGAGTTCAGTATCTTCATTTGAGAGGTTCGAAATATTCTCCAAAGAGAGCTCATGGCCCAACCACACCGTAACCGGAGTATCAGCATCATGCTCCCATAACGGGGAAAGCAGCTTTTACAGAAATTTGCTATGGCTGACGGTGAAGAACGGTTTGTACCCAAACCTGAGCAAGTCCTATACAAACGACAAAGAGAAAGAAGTCCTTATACTGTGGGGCGTTCATCACCCGCCTAACATAAGGGACCAAAGGGCCCTCTATCATACAGAAAATGCTTATGTCTCTGTAGTGTCTTCACATTATAGCAGAAGATTCACCCCAGAAATAGCCAAAAGACCCAAGGTGAGAGATCGGGAAGGAAGAATCAACTACTACTGGACTTTGCTGGAACCCGGGGATACAATAATATTTGAGGCAAATGGAAATCTAATAGCGCCAAGGTATGCTTTCGCASTGAGTAGAGGC-------------------
		</sequence>
		<sequence>
			<taxon idref="A_Swine_Nebraska_02341_2008.373"/>
			ATGAAAATAAAACTACTGATCCTGTTATGTACATTTACAGCTACATATGCGGACACAATATGTATAGGCTACCATGCCAACAACTCAACTGACACAGTTGACACAGTACTTGAGAAGAATGTGACAGTTACACACTCTGTCAATCTACTTGAGGACAGTCACAATGGAAAGCTGTGCCTACTAAAGGGAATAGCCCCCCTACAATTGGGTAATTGCAGCGTTGCCGGATGGATCTTAGGAAACCCAGAATGCGAATTACTGATTTCCAAGAAATCATGGTCCTACATTGTAGAAACACCAAATCCTGAGAATGGAGCATGTTACCCAGGGTATTTCGCCGACTATGAGGAGCTAAGGGAGCAATTGAGTTCAGTATCTTCATTTGAGAGATTCGAAATATTCCCCAAAGAAAGCTCATGGCCCAACCACAACGTAAACGGAGTATCGGCATCATGCTCCCATAATGGGAAAAGCAGTTTTTACAGAAATCTGCTATGGCTGACGGGGAAAAATGGTTTGTACCCAAACCTGACCAAGTCCTATGCAAACGACAAAGAGAAAGAAGTCCTTATACTATGGGGTGTTCATCACCCGTCTAACATAGGGGACCAAAGAACCCTCTATCACACAGAAAATGCTTATGTCTCTGTAATGTCTTCACATTATAGCAGAAGATTCACCCCAGAAATAACCAAAAGGCCCAAAGTAAGAGRTCAGGAAGGAAGAATCAACTACTACTGGACTCTGCTAGAACCCGGGGATACAATAATATTTGAGGCAAATGGGAATCTAATAGCGCCATGGTATGCTTTCGAACTGAGTAGAGGCTTTGGATCAGGAATCA-CA
		</sequence>
		<sequence>
			<taxon idref="A_Swine_North_Carolina_00572_2005.311"/>
			ATGAAGNTAANACTACTGGTTCTGTTATGTACATTTACAGCTACATATGCAGACACAATATGTATAGGCTACCATGCCAACAACTCAACCGACACTGTTGACACAGTACTTGAGAAGAATGTGACAGTGACACACTCTGTCAACCTACTTGAGGACAGTCACAATGGAAAACTATGTCTACTAAAAGGAATAGCTCCACTACAATTGGGTAATTGCAGCGTTGCCGGATGGATCTTAGGAAACCCAGAGTGCGAATTGCTGATTTCCAAGGAATCATGGTCCTACATTGTAGAAACACCAAATCCTGAGAATGGAACATGTTACCCAGGGTATTTCACCGACTATGAGGAACTGAGGGAGCAATTGAGTTCAGTATCTTCATTTGAGAGGTTCGAAATATTCCCCAAAGAGAGCTCATGGCCCAACCACACCGTAACCGGAGTATCAGCATCATGCTCCCATAACGGGAAAAGCAGCTTTTACAGAAATTTGCTATGGCTGACGGGGAAGAACGGTTTGTACCCAAACCTGAGCAAGTCCTATACAAACAACAAAGAGAAAGAAGTCCTTGTACTATGGGGTGTTCATCACCCGCCTAACATAGGGGACCAAAGGGCCCTCTATCATACAGAAAATGCTTATGTCTCTGTAGTGTCTTCACATTATAGCAGAAGATTCACCCCAGAAATAGCCAAAAGACCCAAGGTGAGAGATCAGGAAGGAAGAATCAACTACTACTGGACTCTGCTGGAACCCGGGGATACAATAATATTTGAGGCAAATGGAAATCTAATAGCGCCAAGGTATGCTTTCGCACTGAGTAGAGGCTTTGGATCAGGAATCATCA
		</sequence>
		<sequence>
			<taxon idref="A_Swine_North_Carolina_00591_2005.348"/>
			ATGAAGGTAANACTACTGGTTCTGTTATGTACATTTACAGCTACATATGCAGACACAATATGTATAGGCTACCATGCCAACAACTCAACCGACACTGTTGACACAGTACTTGAGAAGAATGTGACAGTGACACACTCTGTCAACCTACTTGAGGACAGTCACAATGGAAAACTATGTCTACTAAAAGGAATAGCTCCACTACAATTGGGTAATTGCAGTGTTGCCGGATGGATCTTAGGAAACCCAGAGTGCGAATTGCTGATTTCCAAGGAATCATGGTCCTACATTGTAGAAACACCAAATCCTGAGAATGGAACATGTTACCCAGGGTATTTCACCGACTATGAGGAACTGAGGGAGCAATTGAGTTCAGTATCTTCATTTGAGAGGTTCGAAATATTCCCCAAAGAGAGCTCATGGCCCAACCACACCGTAACCGGAGTATCAGCATCATGCTCCCATAACGGGAAAAGCAGCTTTTACAGAAATTTGCTATGGCTGACGGGGAAGAACGGTTTGTACCCAAACCTGAGCAAGTCCTATACAAACAACAAAGAGAAAGAAGTCCTTGTACTATGGGGTGTTCATCACCCGCCTAACATAGGGAACCAAAGGGCCCTCTATCATACAGAAAATGCTTATGTCTCTGTAGTGTCTTCACATTATAGCAGAAGATTCACCCCAGAAATAGCCAAAAGACCCAAGGTGAGAGATCAGGAAGGAAGAATCAACTACTACTGGACTCTGCTGGAACCCGGGGATACAATAATATTTGAGGCAAATGGAAATCTAATAGCGCCAAGGTATGCTTTCGCACTGAGTAGAGGCTTTGGATCAGGAATCATCA
		</sequence>
		<sequence>
			<taxon idref="A_Swine_North_Carolina_00601_2005.311"/>
			ATGNAANGTAAACTACTGGTTCTGTTATGTACATTTACAGCCACATATGCAGACACAATATGTATAGGCTACCATGCCAACAACTCAACCGACACTGTTGACACAGTACTTGAGAAGAATGTGACAGTGACACACTCTGTCAACCTACTTGAGGACAGTCACAATGGAAAACTATGTCTACTAAAAGGAATAGCTCCACTACAATTGGGTAATTGCAGCGTTGCCGGATGGATCTTAGGAAACCCAGAGTGCGAATTGCTGATTTCCAAGGAATCATGGTCCTACATTGTAGAAACACCAAATCCTGAGAATGGAGCATGTTACCCAGGGTATTTCACCGACTATGAGGAACTGAGGGAGCAATTGAGTTCAGTATCTTCATTTGAGAGGTTCGAAATATTCCCCAAAGAGAGCTCATGGCCCAACCACACCGTAACCGGAGTATCAGCATCATGCTCCCATAACGGGAAAAGCAGCTTTTACAGAAATTTGCTATGGCTGACGGGGAAGAACGGTTTGTACCCAAACCTGAGCAAGTCCTATACAAACAACAAAGAGAAAGAAGTCCTTGTACTATGGGGTGTTCATCACCCGCCTAACATAGGGGACCAAAGGGCCCTCTATCATACAGAAAATGCTTATGTCTCTGTAGTGTCTTCACATTATAGCAGAAGAATCACCCCAGAAATAGCCAAAAGACCCAAGGTGAGAGATCAGGAAGGAAGAATCAACTACTACTGGACTCTGCTGGAACCCGGGGATACAATAATATTTGAGGCAAATGGAAATCTAATAGCGCCAAGGTATGCTTTCGCACTGAGTAGAGGCTTTGGATCAGGAATCATCA
		</sequence>
		<sequence>
			<taxon idref="A_Swine_North_Carolina_00613_2005.403"/>
			ATGAAAGTAAAACTACTGGTTCTGTTATGTACATTTACAGCTACATATGCAGACACAATATGCATAGGCTACCATGCCAACAACTCAACCGACACTGTTGACACAGTACTTGAGAAGAATGTGACAGTGACACACTCTGTCAACCTACTTGAGGACAGTCATAATGGAAAACTATGTCTACTAAAAGGAATAGCTCCACTACAATTGGGTAATTGCAGCRTTGCCGGATGGATCTTAGGAAACCCAGAGTGCGAATTGCTGATTTCCAAGGAATCATGGTCCTACATTGTAGAAACACCAAATCCTGAGAATGGAACATGTTACCCAGGGTATTTCACCGACTATGAGGAACTGAGGGAGCAATTGAGTTCAGTATCTTCATTTGAGAGGTTCGAAATATTCCCCAAAGAGAGCTCATGGCCCAACCACACCGTAACAGGAGTATCAGCATCATGCTCCCATAACGGGAAAAGCAGCTTTTACAGAAATTTGCTATGGCTGACGGGGAAGAACGGTTTGTACCCAAACCTGAGCAAGTCCTATACAAACAACAAAGAGAAAGAAGTCCTTGTACTATGGGGTGTTCATCACCCGCCTAACATAGGGGACCAAAGGGCCCTCTATCATTCAGAAAATGCTTATGTTTTTGTAGTGTCTTCACATTATAGCMGAAGATTCACCCCGTATATCRCCARCAGACSCAAGGTGMGASATCCGGAAGGAAGAATCAACTACTACTGGACTCTGCTGGAACCCGGGGATTCAATAATATTTGAGGCAAATGGAAATCTAATAGCGCCAAGGTATGCTTTCGCACTGAGTAGAGGCTT-GGATCAGGAATCATCA
		</sequence>
		<sequence>
			<taxon idref="A_Swine_North_Carolina_00614_2005.403"/>
			ATGAANGTAAANCTACTGGTTCTNCTATGTACATTTACAGCTACATATGCAGACACAATATGCATAGGCTACCATGCCAACAACTCAACCGACACTGTTGACACAGTACTTGAGAAGAATGTGACAGTGACACACTCTGTCAACCTACTTGAGGACAGTCACAATGGAAAACTATGTCTACTAAAAGGAATAGCTCCACTACAATTGGGTAATTGCAGCGTTGCCGGATGGATCTTAGGAAACCCAGAGTGCGAATTGCTGATTTCCAAGGAATCATGGTCCTACATTGTAGAAACACCAAATCCTGAGAATGGAACATGTTACCCAGGGTATTTCACCGACTATGAGGAACTGAGGGAGCAATTGAGTTCAGTATCTTCATTTGAGAGGTTCGAAATATTCCCCAAAGAGAGCTCATGGCCCAACCACACCGTAACAGGAGTATCAGCATCATGCTCCCATAACGGGAAAAGCAGCTTTTACAGAAATTTGCTATGGCTGACGGGGAAGAACGGTTTGTACCCAAACCTGAGCAAGTCCTATACAAACAACAAAGAGAAAGAAGTCCTTGTACTATGGGGTGTTCATCACCCGCCTAACATAGGGGACCAAAGGGCCCTCTATCATACAGAAAATGCTTATGTCTCTGTAGTGTCTTCACATTATAGCAGAAGATTCACCCCAGAAATAGCCAAAAGACCCAAGGTGAGAGATCAGGAAGGAAGAATCAACTACTACTGGACTCTGCTGGAACCCGGGGATACAATAATATTTGAGGCAAATGGAAATCTAATAGCGCCAAGGTATGCTTTCGCACTGAGTAGAGGCTTTGGATCAGGAATCATCA
		</sequence>
		<sequence>
			<taxon idref="A_Swine_North_Carolina_00619_2005.400"/>
			ATGAAAGTAANACTACTGGTTCTGTTATGTACATTTACAGCTACATATGCAGACACAATATGTATAGGCTACCATGCCAACAACTCAACCGACACTGTTGACACAGTACTTGAGAAGAATGTGACAGTGACACACTCTGTCAACCTACTTGAGGACAGTCACAATGGAAAACTATGTCTACTAAAAGGAATAGCTCCACTACAATTGGGTAATTGCAGCGTTGCCGGATGGATCTTAGGAAACCCAGAGTGCGAATTGCTGATTTCCAAGGAATCATGGTCCTACATTGTAGAAACACCAAATCCTGAGAATGGAACATGTTACCCAGGGTATTTCACCGACTATGAGGAACTGAGGGAGCAATTGAGTTCAGTATCTTCATTTGAGAGGTTCGAAATATTCCCCAAAGAGAGCTCATGGCCCAACCACACCGTAACCGGAGTATCAGCATCATGCTCCCATAACGGGAAAAGCAGCTTTTACAGAAATTTGCTATGGCTAACGGGGAAGAACGGTTTGTACCCAAACCTGAGCAAGTCCTATACAAACAACAAAGAGAAAGAAGTCCTTGTACTATGGGGTGTTCATCACCCGCCTAACATAGGGGACCAAAGGGCCCTCTATCATACAGAAAATGCTTATGTCTCTGTAGTGTCTTCACATTATAGCAGAAGATTCACCCCAGAAATAGCCAAAAGACCCAAGGTGAGAGATCAGGAAGGAAGAATCAACTACTACTGGACTCTGCTGGAACCCGGGGATACAATAATATTTGAGGCAAATGGAAATCTAATAGCGCCAAGGTATGCTTTCGCACTGAGTAGAGGCTTTGGATCAGGAATCATCA
		</sequence>
		<sequence>
			<taxon idref="A_Swine_North_Carolina_00661_2005.504"/>
			ATGAAAGTAANACTACTGGTTCTGTNATGTACATAAACAGCTACATATGCAGACTCAATATGTATAGGCTACCATGCCAACAACTCAACCGACACTGTTGACACAGTACTTGAGAAGAATGTGACAGTGACACACTCTGTCAACCTACTTGAGGACAGTCACAATGGAAAACTATGTCTACTAAAAGGAATAGCTCCACTACAATTGGGTAATTGCAGCGTTGCCGGATGGATCTTAGGAAACCCAGAGTGCGAATTGCTGATTTCCAAGGAATCATGGTCCTACATTGTAGAAACACCAAATCCTGAGAATGGAACATGTTACCCAGGGTATTTCACCGACTATGAGGAACTGAGGGAGCAATTGAGTTCAGTATCTTCATTTGAGAGGTTCGAAATATTCCCCAAAGAGAGCTCATGGCCCAACCACACCGTAACCGGAGTATCAGCATCATGCTCCCATAACGGGAAAAGCAGCTTTTACAGAAATTTGCTATGGCTGACGGTGAAGAACGGTTTGTACCCAAACCTGAGCAAGTCCTATACAAACAACGAAGAGAAAGAAGTCCTTGTACTATGGGGTGTTCATCACCCGCCTAACATAGGGGACCAAAGGGCCCTCTATCATACAGAAAATGCTTATGTCTCTGTAGTGTCTTCACATTATAGCAGAAGATTCACCCCAGAAATAGCCAAAAGACCCAAGGTGAGAGATCAGGAAGGAAGAATCAACTACTACTGGACTCTGCTGGAACCCGGGGATACAATAATATTTGAAGCAAATGGAAATCTAATAGCGCCAAGGTATGCTT--GC-CTGAGTAGAGGCTT-GGACA-GGA-TCATCC
		</sequence>
		<sequence>
			<taxon idref="A_Swine_North_Carolina_00664_2005.523"/>
			ATGAAAGTAAGACTACTGGTTCTGCTATGTACATTTACAGCTACATATGCAGACACAATATGTATAGGCTACCATGCCAACAACTCAACCGACACTGTTGACACAGTACTTGAGAAGAATGTGACAGTGACACACTCTGTCAACCTACTTGAGGACAGTCACAATGGAAAACTATGTCTACTAAAAGGAATAGCTCCACTACAATTGGGTAATTGCAGCGTTGCCGGATGGATCTTAGGAAACCCAGAGTGCGAATTGCTGATTTCCAAGGAATCATGGTCCTACATTGTAGAAACACCAAATCCTGAGAATGGAACATGTTACCCAGGGTATTTCACCGACTATGAGGAACTGAGGGAGCAATTGAGTTCAGTATCTTCATTTGAGAGGTTCGAAATATTCCCCAAAGAGAGCTCATGGCCCAACCACACCGTAACCGGAGTATCAGCATCATGCTCCCATAACGGGAAAAGCAGCTTTTACAGAAATTTGCTATGGCTGACGGGGAAGAACGGTTTGTACCCAAACCTGAGCAAGTCCTATACAAACAACAAAGAGAAAGAAGTCCTTGTACTATGGGGTGTTCATCACCCGCCTAACATAGGGGACCAAAGGGCCCTCTATCATACAGAAAATGCTTATGTCTCTGTAGTGTCTTCACATTATAGCAGAAGATTCACCCCAGAAATAGCCAAAAGACCCAAGGTGAGAGATCAGGAAGGAAGAATCAACTACTACTGGACTCTGCTGGAACCCGGGGATACAATAATATTTGAGGCAAATGGAAATCTAATAGCGCCAAGGTATGCTTTCGCACTGAGTAGAGGCT------------------
		</sequence>
		<sequence>
			<taxon idref="A_Swine_North_Carolina_00665_2005.523"/>
			ATGAANGTAAAACTACTGGTTCTGCTATGTACATTTACAGCTACATATGCAGACTCAATATGTATAGGCTACCATGCCAACAACTCAACCGACACTGTTGACACAGTACTTGAGAAGAATGTGACAGTGACACACTCTGTCAACCTACTTGAGGACAGTCACAATGGAAAACTATGTCTACTAAAAGGAATAGCTCCACTACAATTGGGTAATTGCAGTGTTGCCGGATGGATCTTAGGAAACCCAGAGTGCGAATTGCTGATTTCCAAGGAATCATGGTCCTACATTGTAGAAACACCAAATCCTGAGAATGGAACATGTTACCCAGGGTATTTCACCGACTATGAGGAACTGAGGGAGCAATTGAGTTCAGTATCTTCATTTGAGAGGTTCGAAATATTCCCCAAAGAGAGCTCATGGCCCAACCACACCGTAACCGGAGTATCAGCATCATGCTCCCATAACGGGAAAAGCAGCTTTTACAGAAATTTGCTATGGCTGACGGGGAAGAACGGTTTGTACCCAAACCTGAGCAAGTCCTATACAAACAGCAAAGAGAAAGAAGTCCTTGTACTATGGGGTGTTCATCACCCGCCTAACATAGGGAACCAAAGGGCCCTCTATCATACAGAAAATGCTTATGTCTCTGTAGTGTCTTCACATTATAGCAGAAGATTCACCCCAGAAATAGCCAAAAGACCCAAGGTGAGAGATCAGGAAGGAAGAATCAACTACTACTGGACTCTGCTGGAACCCGGGGATACAATAATATTTGAGGCAAATGGAAATCTAATAGCGCCAAGGTATGCT-------------------------------------
		</sequence>
		<sequence>
			<taxon idref="A_Swine_North_Carolina_00673_2005.573"/>
			ATGAANGTAAAACTACTGGTTCTGTTATGTACATTTACAGCTACATATGCAGACACAATATGTATAGGCTACCATGCCAACAACTCAACCGACACTGTTGACACAGTACTTGAGAAGAATGTGACAGTGACACACTCTGTCAACCTACTTGAGGACAGTCACAATGGAAAACTATGTCTACTAAAAGGAGTAGCTCCACTACAATTGGGTAATTGCAGTGTTGCCGGATGGATCTTAGGAAACCCAGAGTGCGAATTGCTGATTTCCAAGGAATCATGGTCCTACATTGTAGAAACACCAAATCCTGAGAATGGAACATGTTACCCAGGGTATTTCACCGACTATGAGGAACTGAGGGAGCAATTGAGTTCAGTATCTTCATTTGAGAGGTTCGAAATATTCCCCAAAGAGAGCTCATGGCCCAACCACACCGTAACCGGAGTATCAGCATCATGCTCTCATAACGGGAAAAGCAGCTTTTACAGAAATTTGCTATGGCTGACGGGGAAGAACGGTTTGTACCCAAACCTGAGCAAGTCCTATACAAACAACAAAGAGAAAGAAGTCCTTGTACTATGGGGTGTTCATCACCCGCCTAACATAGGGGACCAAAGGGCCCTCTATCATACAGAAAATGCTTATGTCTCTGTAGTGTCTTCACATTATAGCAGAAGATTCACCCCAGAAATAGCCAAAAGACCCAAGGTGAGAGATCAGGAAGGAAGAATCAACTACTACTGGACTATGCTGGAACCCGGGGATACAATAATATTTGAGGCAAATGGAAATCTAATAGCGCCAAGGTATGCTTTCGCACTGAGTAGAGGCTTTGGATCAGGAATCATCA
		</sequence>
		<sequence>
			<taxon idref="A_Swine_North_Carolina_00674_2005.573"/>
			ATGAANGTAAAACTACTGGTTCTGTTATGTACATTTACAGCTACATATGCAGACACAATATGTATAGGCTACCATGCCAACAACTCAACCGACACTGTTGACACAGTACTTGAGAAGAATGTGACAGTGACACACTCTGTCAACCTACTTGAGGACAGTCACAATGGAAAACTATGTCTACTAAAAGGAGTAGCTCCACTACAATTGGGTAATTGCAGTGTTGCCGGATGGATCTTAGGAAACCCAGAGTGCGAATTGCTGATTTCCAAGGAATCATGGTCCTACATTGTAGAAACACCAAATCCTGAGAATGGAACATGTTACCCAGGGTATTTCACCGACTATGAGGAACTGAGGGAGCAATTGAGTTCAGTATCTTCATTTGAGAGGTTCGAAATATTCCCCAAAGAGAGCTCATGGCCCAACCACACCGTAACCGGAGTATCAGCATCATGCTCTCATAACGGGAAAAGCAGCTTTTACAKAAATTTGCTATGGCTGACGGGGAAGAACGGTTTGTACCCAAACCTGAGCAAGTCCTATACAAACAACAAAGAGAAAGAAGTCCTTGTACTATGGGGTGTTCATCACCCGCCTAACATAGGGGACCAAAGGGCCCTCTATCATACAGAAAATGCTTATGTCTCTGTAGTGTCTTCACATTATAGCAGAAGATTCACCCCAGAAATAGCCAAAAGACCCAAGGTGAGAGATCAGGAAGGAAGAATCAACTACTACTGGACTATGCTGGAACCCGGGGATACAATAATATTTGAGGCAAATGGAAATCTAATAGCGCCAAGGTATGCTTTCGCACTGAGTAGAGGCTTTGGATCAGGAATCATCA
		</sequence>
		<sequence>
			<taxon idref="A_Swine_North_Carolina_00675_2005.573"/>
			ATGAANGTAAAACTACTGGTTCTGTTATGTACATTTACAGCTACATATGCAGACACAATATGTATAGGCTACCATGCCAACAACTCAACCGACACTGTTGACACAGTACTTGAGAAGAATGTGACAGTGACACACTCTGTCAACCTACTTGAGGACAGTCACAATGGAAAACTATGTCTACTAAAAGGAGTAGCTCCACTACAATTGGGTAACTGCAGTGTTGCCGGATGGATCTTAGGAAACCCAGAGTGTGAATTGCTGATTTCCAAGGAATCATGGTCCTACATTGTAGAAACACCAAATCCTGAGAATGGAACATGTTACCCAGGGTATTTCACCGACTATGAGGAACTGAGGGAGCAATTGAGTTCAGTATCTTCATTTGAGAGGTTCGAAATATTCCCCAAAGAGAGCTCATGGCCCAACCACACCGTAACCGGAGTATCAGCATCATGCTCCCATAACGGGAAAAGCAGCTTTTACAGAAATTTGCTATGGCTGACGGGGAAGAACGGTTTGTACCCAAACCTGAGCAAGTCCTATACAAACAACAAAGAGAAAGAAGTCCTTGTACTATGGGGTGTTCATCACCCGCCTAACATAGGGGACCAAAGGGCCCTCTATCATACAGAAAATGCTTATGTCTCTGTAGTGTCTTCACATTATAGCAGAAGATTCACCCCAGAAATAGCCAAAAGACCCAAGGTGAGAGATCAGGAAGGAAGAATCAACTACTACTGGACTCTGCTGGAACCCGGGGATACAATAATATTTGAGGCAAATGGAAATCTAATAGCGCCAAGGTATGCTTTCGCACTGAGTAGAGGCTTTGGATCAGGAATCATCA
		</sequence>
		<sequence>
			<taxon idref="A_Swine_North_Carolina_00676_2005.573"/>
			ATGAANGTAAAACTACTGGTTCTGTTATGTACATTTACAGCTACATATGCAGACACAATATGTATAGGCTACCATGCCAACAACTCAACCGACACTGTTGACACAGTACTTGAGAAGAATGTGACAGTGACACACTCTGTCAACCTACTTGAGGACAGTCACAATGGAAAACTATGTCTACTAAAAGGAATAGCCCCACTACAATTGGGTAATTGCAGCGTTGCCGGGTGGATCTTAGGAAACCCAGAGTGCGAATTGCTGATTTCCAAAGAATCATGGTCCTACATTGTAGAAACACCAAATCCTGAGAATGGAGCATGTTACCCAGGGTATTTCACCGACTATGAGGAACTGAGGGAGCAATTGAGTTCAGTATCTTCATTTAAGAGGTTCGAAATATTCCCCAAAGAGAGCTCATGGCCCAACCACACCGTAACCGGAGTATCAGCATCATGCTCCCATAACGGGAAAAGCAGCTTTTACAGAAATTTGCTATGGCTGACGGGGAAGAATGGTTTGTACCTAAACCTGAGCAAGTCCTATACAAACAACAGAGAGAAAGAAGTCCTTGTACTATGGGGTGTTCATCACCCGTCTAACATAGGGGACCAAAGGGCCCTCTATCATAAAGAAAATGCTTATGTCTCTGTAGTGTCTTCACATTATAGCAGAAGATTCACCCCAGAAATAGCCAAAAGACCCAAGGTGAGAGATCAGGAAGGAAGAATCAACTACTACTGGACTCTGCTGGAACCCGGGGATACAATAATATTTGAGGCAAATGGAAATCTAATAGCGCCAAGGTATGCTTTCGCACTGAGTAGAGGCTTTGGATCAGGAATCATCA
		</sequence>
		<sequence>
			<taxon idref="A_Swine_North_Carolina_00702_2006"/>
			ATGAAAGTAAAACTACTGGTTCTGTTATGTACATTTACAGCTACATATGCAGACACAATATGTATAGGCTACCATGCCAACAACTCAACTGACACTGTTGACACAGTACTTGAGAAGAATGTGACAGTGACACACTCTGTCAACCTACTTGAGGACAGTCACAATGGAAAACTATGTCTACTAAAAGGAATAGCCCCACTACAGTTGGGTAATTGCAGCGTTGCCGGATGGATCTTAGGAAACCCAGAGTGCGAATTGCTGATTTCCAAGGAATCATGGTCCTACATTGTAGAAAAACCAAACCCTGAAAATGGAGCATGTTACCCAGGGTATTTCACCGACTATGAGGAACTGAGGGAGCAATTGAGTTCAGTAACTTCATTTGAGAGGTTCGAAATATTCCCCAAAGAGAGCTCATGGCCCAACCACACCGTAACCGGAGTATCAGCATCATGCTCCCACAACGGGAAAAGCAGCTTTTACGGAAATTTGCTATGGCTAACGGGGAAGAATGGTTTGTACCTAAACCTGAGCAAGTCCTATACAAACGACAAAGAGAAAGAAGTCCTTGTACTATGGGGTGTTCATCACCCGTCTAACATAGGGGACCAAAGGGCCCTCTATCATAAAGAGAATGCTTATGTCTCTGTAGTGTCTTCACATTATAGCAGAAGATTCACACCAGAAATAGCCAAAAGACCCAAGGTGAGAGATCAGGAAGGAAGAATCAACTACTACTGGACTCTGCTGGAACCCAGGGATACAATAATATTTGAGGCAAATGGAAATCTAATAGCGCCAAGGTATGCTTTCGCACTGAGTAGA-GGCTTGGATCAGGAATCATCA
		</sequence>
		<sequence>
			<taxon idref="A_Swine_North_Carolina_00713_2005.653"/>
			ATGAAAGTAAA-CTTCTGGTTCTGTTATGTACATTTACAGCTACATATGCAGACACAATATGTATAGGCTACCATGCCAACAACTCAACCGACACTGTTGACACAGTACTTGAGAAGAATGTGACAGTGACACACTCTGTCAACCTACTTGAGGACAGTCACAATGGAAAACTATGTCTACTAAAAGGAATAGCTCCACTACAATTGGGTAATTGCAGCGTTGCCGGATGGATCTTAGGAAACCCAGAGTGCGAATTGCTGATTTCCAAGGAATCATGGTCCTACATTGTAGAAACACCAAATCCTGAGAATGGAACATGTTACCCAGGGTATTTCACCGACTATGAGGAACTGAGGGAGCAATTGAGTTCAGTATCTTCATTTGAGAGGTTCGAAATATTCCCCAAAGAGAGCTCATGGCCCAACCACACCGTAACCGGAGTGTCAGCTTCATGCTCCCATAACGGGAAAAGCAGCTTTTACAGAAATTTGCTATGGCTGACGGGGAAGAACGGTTTGTACCCAAACCTGAGCAAATCCTATACAAACAACAAAGAGAAAGAAGTCCTTGTACTATGGGGTGTTCATCACCCGCCTAACATAGGGGACCAAAGGGCCCTCTATCATACTGAAAATGCTTATGTCTCTGTAGTATCTTCACATTATAGCAGAAGATTCACCCCAGAAATAGCCAAAAGACCCAAGGTGAGAGATCAGGAAGGAAGAATCAACTACTACTGGACTCTGCTGGAACCCGGGGATACAATAATATTTGAGGCAAATGGAAATCTAATAGCGCCAAGGTATGCTTTCGCACTGAGTAGAGGCTTTGGATCAGGAATCATCA
		</sequence>
		<sequence>
			<taxon idref="A_Swine_North_Carolina_00714_2005.653"/>
			ATGAAGNTAAA-CTACTGGTTCTGTTATGTACATTTACAGCTACATATGCAGACACAATATGTATAGGCTACCATGCCAACAACTCAACCGACACTGTTGACACAGTACTTGAGAAGAATGTGACAGTGACACACTCTGTCAACCTACTTGAGGACAGTCACAATGGAAAACTATGTCTACTAAAAGGAATAGCTCCACTACAATTGGGTAATTGCAGCGTTGCCGGATGGATCTTAGGAAACCCAGAGTGCGAATTGCTGATTTCCAAGGAATCATGGTCCTACATTGTAGAAACACCAAATCCTGAGAATGGAACATGTTACCCAGGGTATTTCACCGACTATGAGGAACTGAGGGAGCAATTGAGTTCAGTATCTTCATTTGAGAGGTTCGAAATATTCCCCAAAGAGAGCTCATGGCCCAACCACACCGTAACCGGAGTGTCAGCTTCATGCTCCCATAACGGGAAAAGCAGCTTTTACAGAAATTTGCTATGGCTGACGGGGAAGAACGGTTTGTACCCAAACCTGAGCAAATCCTATACAAACAACAAAGAGAAAGAAGTCCTTGTACTATGGGGTGTTCATCACCCGCCTAACATAGGGGACCAAAGGGCCCTCTATCATACTGAAAATGCTTATGTCTCTGTAGTATCTTCACATTATAGCAGAAGATTCACCCCAGAAATAGCCAAAAGACCCAAGGTGAGAGATCAGGAAGGAAGAATCAACTACTACTGGACTCTGCTGGAACCCGGGGATACAATAATATTTGAGGCAAATGGAAATCTAATAGCGCCAAGGTATGCTTTCGCACTGAGTASAGGCTTTGGATCAGGAATCATCA
		</sequence>
		<sequence>
			<taxon idref="A_Swine_North_Carolina_00716_2005.670"/>
			ATGAAAGTAAAACTACTGGTTCTGTTATGTACATTTACAGCTACATATGCAGACACAATATGTATAGGCTACCATGCCAACAACTCAACCGACACTGTTGACACAGTACTTGAGAAGAATGTGACAGTGACACACTCTGTCAACCTACTTGAGGACAGTCACAATGGAAAACTATGTCTACTAAAAGGAATAGCTCCACTACAATTGGGTAATTGCAGCGTTGCCGGATGGATCTTAGGAAACCCAGAGTGCGAATTGCTGATTTCCAAGGAATCATGGTCCTACATTGTAGAAACACCAAATCCTGAGAATGGAACATGTTACCCAGGGTATTTCACCGACTATGAGGAACTGAGGGAGCAATTGAGTTCAGTATCTTCATTTGAGAGGTTCGAAATATTCCCCAAAGAGAGCTCATGGCCCAACCACACCGTAACCGGAGTATCAGCATCATGCTCCCATAACGGGAAAAGCAGCTTTTACAGAAATTTGCTATGGCTGACGGGGAAGAACGGTTTGTACCCAAACCTGAGCCAGTCCTATACAAACAACAAAGAGAAAGAAGTCCTTGTACTATGGGGTGTTCATCACCCGCCTAACATAGGGGACCAAAGGGCCCTCTATCATACAGAAAATGCTTATGTCTCTGTAGTGTCTTCACATTATAGCAGAAGATTCACCCCAGAAATAGCCAAAAGACCCAAGGTGAGAGATCAGGAAGGAAGAATCAACTACTACTGGACTCTGCTGGAACCTGGGGATACAATAATATTTGAGGCAAATGGAAATCTAATAGCGCCAAGGTATGCTTTCGCACTGAGTAGAGGCTTTGGATCAGGAATCAGCA
		</sequence>
		<sequence>
			<taxon idref="A_Swine_North_Carolina_00733_2005.712"/>
			ATGAAGNTAANACTACTGGTTCTGTTATGTACATTTACAGCTACATATGCAGACACAATATGTATAGGCTACCATGCCAACAACTCAACCGACACTGTTGACACAGTACTTGAGAAGAATGTGACAGTGACACACTCTGTCAACCTACTTGAGGACAGTCACAATGGAAAACTATGTCTACTAAAAGGAATAGCTCCACTACAATTGGGTAATTGCAGCGTTGCCGGATGGATCTTAGGAAACCCAGAGTGCGAATTGCTGATTTCCAAGGAATCATGGTCCTACATTGTAGAAACACCAAATCCTGAGAATGGAACATGTTACCCAGGGTATTTCACCGACTATGAGGAACTGAGGGAGCAATTGAGTTCAGTATCTTCATTTGAGAGGTTCGAAATATTCCCCAAAGAGAGCTCATGGCCCAACCACACCGTAACCGGAGTATCAGCATCATGCTCCCATAACGGGAAAAGCAGCTTTTACAGAAATTTGCTATGGCTGACGAGGAAGAACGGTTTGTACCCAAACCTGAGCCAGTCCTATACAAACAACAAAGAGAAAGAAGTCCTTGTACTATGGGGTGTTCATCACCCGCCTAACATAGGGGACCAAAGGGCCCTCTATCATACAGAAAATGCTTATGTCTCTGTAGTATCTTCACATTATAGCAGAAGATTCACCCCAGAAATAGCCAAAAGACCCAAGGTGAGAGATCAGGAAGGAAGAATCAACTACTACTGGACTCTGCTGGAACCTGGGGATACAATAATATTTGAGGCAAATGGAAATCTAATAGCGCCAAGGTATGCTTTCGCACTGAGTAGAGGCTTTGGATCAGGAATCATCA
		</sequence>
		<sequence>
			<taxon idref="A_Swine_North_Carolina_00734_2005.712"/>
			ATGAAGNTAANACTACTGGTTCTGTTATGTACATTTACAGCTACATATGCAGACACAATATGTATAGGCTACCATGCCAACAACTCAACCGACACTGTTGACACAGTACTTGAGAAGAATGTGACAGTGACACACTCTGTCAACCTACTTGAGGACAGTCACAATGGAAAACTATGTCTACTAAAAGGAATAGCTCCACTACAATTGGGTAATTGCAGCGTTGCCGGATGGATCTTAGGAAACCCAGAGTGCGAATTGCTGATTTCCAAGGAATCATGGTCCTACATTGTAGAAACACCAAATCCTGAGAATGGAACATGTTACCCAGGGTATTTCACCGACTATGAGGAACTGAGGGAGCAATTGAGTTCAGTATCTTCATTTGAGAGGTTCGAAATATTCCCCAAAGAGAGCTCATGGCCCAACCACACCGTAACCGGAGTATCAGCATCATGCTCCCATAACGGGAAAAGCAGCTTTTACAGAAATTTGCTATGGCTGACGGGGAAGAACGGTTTGTACCCAAACCTGAGCCAGTCCTATACAAACAACAAAGAGAAAGAAGTCCTTGTACTATGGGGTGTTCATCACCCGCCTAACATAGGGGACCAAAGGGCCCTCTATCATACAGAAAATGCTTATGTCTCCGTAGTGTCTTCACATTATAGCAGAAGATTCACCCCAGAAATAGCCAAAAGACCCAAGGTGAGAGATCAGGAAGGAAGAATCAACTACTACTGGACTCTGCTGGAACCTGGGGATACAATAATATTTGAGGCAAATGGAAATCTAATAGCGCCAAGGTATGCTTTCGCACTGAGTAGAGGCTTTGGATCAGGAATCATCA
		</sequence>
		<sequence>
			<taxon idref="A_Swine_North_Carolina_00740_2005.732"/>
			ATGNAAGTGATACTACTGGTTCTGTTATGTACATTTACAGCTACATATGCAGACACAATATGTATAGGCTACCATGCCAACAACTCAACCGACACTGTTGACACAGTACTTGAGAAGAATGTGACAGTGACACACTCTGTCAACCTACTTGAGGACAGTCACAATGGAAAACTATGTCTACTAAAAGGAATAGCTCCACTACAATTGGGTAATTGCAGCGTTGCCGGATGGATCTTAGGAAACCCAGAGTGCGAATTGCTGATTTCCAAGGAATCATGGTCCTACATTGTAGAAACACCAAATCCTGAGAATGGAACATGTTACCCAGGGTATTTCACCGACTATGAGGAACTGAGGGAGCAATTGAGTTCAGTATCTTCATTTGAGAGGTTCGAAATATTCCCCAAAGAGAGCTCATGGCCCAACCACACCGTAACCGGAGTATCAGCATCATGCTCCCATAACGGGAAAAGCAGCTTTTACAGAAATTTGATATGGCTAACGGGGAAGAACGGTTTGTACCCAAGCCTGAGCAAGTCCTATACAAACAACAAAGAGAAAGAAGTCCTTGTACTATGGGGTGTTCATCACCCGTCTAACATAGGGGACCAAAGGACCCTCTATCATACAGAAAATGCTTATGTCTCTGTAGTGTCTTCACATTATAACAGAAGATTCACCCCAGAAATAGCCAAAAGACCCAAGGTGAGAGATCAGGAAGGAAGAATCAACTACTACTGGACTCTGCTGGAACCCGGGGATACAATAATATTTGAGGCAAATGGAAATCTAATAGCGCCAAGGTATGCTTTCGCACTGAGTAGAGGCTTTGGATCAGGAATCATAC
		</sequence>
		<sequence>
			<taxon idref="A_Swine_North_Carolina_00742_2005.732"/>
			------AGTAAACTACTGGTTCTGTTATGTACATTTACAGCTACATATGCAGACACAATATGTATAGGCTACCATGCCAACAACTCAACCGACACTGTTGACACAGTACTTGAGAAGAATGTGACAGTGACACACTCTGTCAACCTACTTGAGGACAGTCACAATGGAAAACTATGTCTACTAAAAGGAATAGCTCCACTACAATTGGGTAATTGCAGCGTTGCCGGATGGATCTTAGGAAACCCAGAGTGCGAATTGCTGATTTCCAAGGAATCATGGTCCTACATTGTAGAAACACCAAATCCTGAGAATGGAACATGTTACCCAGGGTATTTCACCGACTATGAGGAACTGAGGGAGCAATTGAGTTCAGTATCTTCATTTGAGAGGTTCGAAATATTCCCCAAAGAGAGCTCATGGCCCAACCACACCGTAACCGGAGTATCAGCATCATGCTCCCATAACGGGAAAAGCAGCTTTTACAGAAATTTGCTATGGCTGACGGGGAAGAACGGTTTGTACCCAAACCTGAGCAAGTCCTATACAAACAACAAAGAGAAAGAAGTCCTTGTACTATGGGGTGTTCATCACCCGCCTAACATAGGGGACCAAAGGGCCCTCTATCATAAAGAAAATGCTTATGTCTCTGTAGTGTCTTCACATTATAGCAGAAGATTCACCCCAGAAATAGCCAAAAGACCCAAGGTGAGAGGTCAGGAAGGAAGAATCAACTACTACTGGACTCTGCTGGAACCCGGGGATACAATAATATTTGAGGCAAATGGAAATCTAATAGCGCCAAGGTATGCTTTCGCACTGAGTAGAGGCTTTGGATCAGGAATCAKCA
		</sequence>
		<sequence>
			<taxon idref="A_Swine_North_Carolina_00745_2005.779"/>
			ATGAAGTAA-CTACTTGGGTTCTGTTATGTACATTTACAGCTACATATGCAGACACAATATGTATAGGCTACCATGCCAACAACTCAACCGACACTGTTGACACAGTACTTGAGAAGAATGTGACAGTGACACACTCTGTCAACCTACTTGAGGACAGTCACAATGGAAAACTATGTCTACTAAAAGGAATAGCCCCACTACAATTGGGTAATTGCAGCGTTGCCGGGTGGATCTTAGGAAACCCAGAGTGCGAATTGCTGATTTCCAAGGAATCATGGTCCTACATTGTAGAAACACCAAATCCTGAGAATGGAACATGTTACCCAGGGTATTTCACCGACTATGAGGAACTGAGGGAGCAATTGAGTTCAGTATCTTCATTTAAGAGGTTCGAAATATTCCCCAAAGAGAGCTCATGGCCCAACCACACCGTAACCGGAGTATCAGCATCATGCTCCCATAACGGGGAAAGCAGCTTTTACAGAAATTTGCTATGGCTGACGGGGAAGAATGGTTTGTACCTAAACCTGAGCAAGTCCTATACAAACAACAGAGAGAAAGAAGTCCTTGTACTATGGGGTGTTCATCACCCGTCTAACGTAGGGGACCAAAGGGCCCTCTATCATAAAGAAAATGCTTATGTCTCTGTAGTGTCTTCACATTATAGCAGAAGATTCACCCCCAGAAAATAGCCAAGACCCAAGGTGAGAGATCAGGAAGGAAGAATCAACTACTACTGGACACTGCTGGAACCCGGGGATACAATAATATTTGAGGCAAATNGGAATCTAATAGCGCCCAGGTATGCTTTCGCCCTGAGA-------------------------
		</sequence>
		<sequence>
			<taxon idref="A_Swine_North_Carolina_00749_2005.768"/>
			ATGAAAGTAAAACTACTGGTTCTCTTATGTACATTTACAGCTACATATGCAGACACAATATGTATAGGCTACCATGCCAACAACTCAACCGACACTGTTGACACAGTACTTGAGAAGAATGTGACAGTGACACACTCTGTCAACCTACTTGAGGACAGTCACAATGGAAAACTATGTCTACTAAAAGGAATAGCCCCACTACAATTGGGTAATTGCAGCGTTGCCGGGTGGATCTTAGGAAACCCAGAGTGCGAATTGCTGATTTCCAAGGAATCATGGTCCTACATTGTAGAAACACCAAATCCTGAGAATGGAACATGTTACCCAGGGTATTTCACCGACTATGAGGAACTGAGGGAGCAATTGAGTTCAGTATCTTCATTTAAGAGGTTCGAAATATTCCCCAAAGAGAGCTCATGGCCCAACCACACCGTAACCGGAGTATCAGCATCATGCTCCCATAACGGGGAAAGCAGCTTTTACAGAAATTTGCTATGGCTGACGGGGAAGAATGGTTTGTACCTAAACCTGAGCAAGTCCTATACAAACAACAGAGAGAAAGAAGTCCTTGTACTATGGGGTGTTCATCACCCGTCTAACGTAGGGGACCAAAGGGCCCTCTATCATAAAGAAAATGCTTATGTCTCTGTAGTGTCTTCACATTATAGCAGAAGATTCACCCCAGAAATAGCCAAAAGACCCAAGGTGAGAGATCAGGAAGGAAGAATCAACTACTACTGGACACTGCTGGAACCCGGGGATACAATAATATTTGAGGCAAATGGAAATCTAATAGCGCCAAGGTATGCTTTCGCACTGAGTAGAGGCTGTGGATCAGGAATCATCA
		</sequence>
		<sequence>
			<taxon idref="A_Swine_North_Carolina_00751_2005.768"/>
			ATGAAAGTAACACTACTGGTTCTGTTATGTACATTTACAGCTACATATGCAGACACAATATGTATAGGCTACCATGCCAACAACTCAACCGACACTGTTGACACAGTACTTGAGAAGAATGTGACAGTGACACACTCTGTCAACCTACTTGAGGACAGTCACGAYGTGTCAAACACCCCAATAAAAGGAATAGCCCCACTACAATTGGGTAATTGCAGCGTTGCCGGGTGGATCTTAGGAAACCCAGAGTGCGAATTGCTGATTTCCAAGGAATCATGGTCCTACATTGTAGAAACACCAAATCCTGAGAATGGAACATGTTACCCAGGGTATTTCACCGACTATGAGGAACTGAGGGAGCAATTGAGTTCAGTATCTTCATTTAAGAGGTTCGAAATATTCCCCAAAGAGAGCTCATGGCCCAACCACACCGTAACCGGAGTATCAGCATCATGCTCCCATAACGGGGAAAGCAGCTTTTACAGAAATTTGCTATGGCTGACGGGGAAGAATGGTTTGTACCTAAACCTGAGCAAGTCCTATACAAACAACAGAGAGAAAGAAGTCCTTGTACTATGGGGTGTTCATCACCCGTCTAACGTAGGGGACCAAAGGGCCCTCTATCATAAAGAAAATGCTTATGTCTCTGTAGTGTCTTCACATTATAGCAGAAGATTCACCCCAGCAAAAGCAGAGGGAAATAAAAGCAACCAAAATGAAAGTAGAATCAACTACTACTGGACACTGCTGGAACCCGGGGATACAATAATATTTGAGGCAAATGGAAATCTAATAGCGCCAAGGTATGCTTTCNCACTGAGTAAAGGCTTTGGATCAGGAA------
		</sequence>
		<sequence>
			<taxon idref="A_Swine_North_Carolina_00754_2005.768"/>
			ATGAAAGTAAAACTACTGGTTCTGTTATGTACATTTACACGACGTGTCAAACACCCCAAATGTATGGGCTACCATGCCAACAACTCAACCGACACTGTTGACACAGTACTTGAGAAGAATGTGACAGTGACACACTCTGTCAACCTACTTGAGGACAGTCACAATGGAAAACTATGTCTACTAAAAGGAATAGCCCCACTACAATTGGGTAATTGCAGCGTTGCCGGGTGGATCTTAGGAAACCCAGAGTGCGAATTGCTGATTTCCAAGGAATCATGGTCCTACATTGTAGAAACACCAAATCCTGAGAATGGAACATGTTACCCAGGGTATTTCACCGACTATGAGGAACTGAGGGAGCAATTGAGTTCAGTATCTTCATTTAAGAGGTTCGAAATATTCCCCAAAGAGAGCTCATGGCCCAACCACACCGTAACCGGAGTATCAGCATCATGCTCCCATAACGGGGAAAGCAGCTTTTACAGAAATTTGCTATGGCTGACGGGGAAGAATGGTTTGTACCTAAACCTGAGCAAGTCCTATACAAACAACAGAGAGAAAGAAGTCCTTGTACTATGGGGTGTTCATCACCCGTCTAACGTAGGGGACCAAAGGGCCCTCTATCATAAAGAAAATGCTTATGTCTCTGTAGTGTCTTCACATTATAGCAGAAGATTCACCCCAGAAATAGCCAAAAGACCCAAGGTGAGAGATCAGGAAGGAAGAATCAACTACTACTGGACACTGCTGGAACCCGGGGATACAATAATATTTGAGGCAAATGGAAATCTAATAGCGCC-----------------------------------------------
		</sequence>
		<sequence>
			<taxon idref="A_Swine_North_Carolina_00759_2005.768"/>
			ATGAAAGTATAACTACTGGTTCTGTTATGTACATTTACAGCTACATATGCAGACACAATATGTATAGGCTACCATGCCAACAACTCAACCGACACTGTTGACWCAGTACTTGAGAAGAATGTGACMGTGACWCRCTCTGTCAACCTACTTGAGGACAGTCACAATGGAAAACTATGTCTACTAAAAGGAATAGCCCCACTACAATTGGGTAATTGCAGCGTTGCCGGGTGGATCTTAGGAAACCCAGAGTGCGAATTGCTGATTTCCAAGGAATCATGGTCCTWCATTGTAGAAACACCAAATCCTGAGAATGGAACATGTTACCCAGGGTATTTCACCGACTATGAGGAACTGAGGGAGCAATTGAGTTCAGTATCTTCATTTAAGAGGTTCGAAATATTCCCCAAAGAGAGCTCATGGCCCAACCACACCGTAACCGGAGTATCAGCATCATGCTCCCATAACGGGGAAAGCAGCTTTTACAGAAATTTGCTATGGCTGACGGGGAAGAATGGTTTGTACCTAAACCTGAGCAAGTCCTATACAAACAACAGAGAGAAAGAAGTCCTTGTACTATGGGGTGTTCATCACCCGTCTAACGTAGGGGACCAAAGGGCCCTCTATCATAAAGAAAATGCTTWTGTCTCTGTAGTGTCTTCACATTATAGCAGAAGATTCACCCCAG------------------------------------------------------------------------------------------------------------------------------------------------------------------
		</sequence>
		<sequence>
			<taxon idref="A_Swine_North_Carolina_00771_2005.325"/>
			ATGNAAGTAANACTACTGGTTCTGTTATGTACATTTACAGCTACATATGCAGACACAATATGTATAGGCTACCATGCCAACAACTCAACCGACACTGTTGACACAGTACTTGAGAAGAATGTGACAGTAACACACTCTGTCAACCTACTTGAGGACAGTCACAATGGAAAATTATGTCTACTAAAAGGAATAGCTCCACTACAATTGGGTAATTGCAGCGTTGCCGGATGGATCTTAGGAAACCCAGAGTGCGAATTGCTGATTTCCAAGGAATCATGGTCCTACATTGTAGAAACACCAAATCCTGAGAATGGAACATGTTACCCAGGGTATTTCACCGACTATGAGGAACTGAGGGAGCAATTGAGTTCAGTATCTTCATTTGAGAGGTTCGAAATATTCCCCAAAGAGAGCTCATGGCCCAACCACACCGTAACCGGAGTATCAGCATCATGCTCCCATAACGGGAAAAGCAGCTTTTACAGAAATTTGCTATGGCTGACGGGGAAGAACGGTTTGTACCCAAACCTGAGCAAGTCCTATACAAACAACAAAGAGAAAGAAGTCCTTGTACTATGGGGTGTTCATCACCCGCCTAACATAGGGGACCAAAGGGCCCTCTATCATACAGAAAATGCTTATGTCTCTGTAGTGTCTTCACATTATAGCAGAAGATTCACCCCAGAAATAGCCAAAAGACCCAAGGTGAGAGATCAGGAAGGAAGAATCAACTACTACTGGACTCTGCTGGAACCCGGGGATACAATAATATTTGAGGCAAATGGAAATCTAATAGCGCCAAGGTATGCTTTCGCACTGAGTAGAGGCTTTGGATCAGGAATCATCA
		</sequence>
		<sequence>
			<taxon idref="A_Swine_North_Carolina_00796_2005.742"/>
			ATGAAA-GTAAACTACTGGTTCTGTTATGTACATTTACAGCTACATATGCAGACACAATATGTATAGGCTACCACGCCAACAACTCAACCGACACTGTTGACACAGTACTTGAGAAGAATGTGACAGTGACACACTCTGTCAACCTACTTGAGGACAGTCACAATGGAAAACTATGTCTACTAAAAGGAATAGCTCCACTACAATTGGGTAATTGCAGCGTTGCCGGATGGATCTTAGGAAACCCAGAGTGCGAATTGCTGATTTCCAAGGAATCATGGTCCTACATTGTAGAAACACCAAATCCTGAGAACGGAATATGTTACCCAGGGTATTTCACCGACTATGAGGAACTGAGGGAGCAATTGAGTTCAGTATCTTCATTTGAGAGGTTCGAAATATTCCCCAAAGAGAGCTCATGGCCCAACCACACCGTAACCGGAGTATCAGCATCATGCTCCCACAACGGGAAAAGCAGCTTTTACAGAAATTTGCTATGGCTGACGAGGAAGAACGGTTTGTACCCAAACCTGAGCAAGTCCTATACAAACAACAAAGAGAAAGAAGTCCTTGTACTATGGGGTGTTCATCACCCGCCTAACATAGAGGACCAAAGGGCCCTCTATCATACAGAAAATGCTTATGTCTCTGTAGTGTCTTCACATTATAGCAGAAGATTCACCCCAGAAATAGCCAAAAGACCCAAGGTGAGAGGTCAGGAAGGAAGAATCAACTACTACTGGACTCTGCTGGAACCCGGGGATACAATAATATTTGAGACAAATGGAAATCTAATAGCGCCAAGGTATGCTTTCGCACTGAGTAGAGGCTTTGGATCAGGAATCATCA
		</sequence>
		<sequence>
			<taxon idref="A_Swine_North_Carolina_00828_2005.810"/>
			ATGAAAGTAAAACTACTGGTTCTGTTATGTACATTTACAGCCACATATGCAGACACAATATGTATAGGCTACCATGCCAACAACTCAACCGACACTGTTGACACAGTACTTGAGAAGAATGTGACAGTGACACACTCTGTCAACCTACTTGAGGACAGTCACAATGGAAAACTATGTCTACTAAAAGGAATAGCTCCACTACAATTGGGTAATTGCAGCGTTGCCGGATGGATCTTAGGAAACCCAGAGTGCGAATTGCTGATTTCCAAGGAATCATGGTCCTACATTGTAGAAACACCAAATCCTGAGAATGGAGCATGTTACCCAGGGTATTTCACCGACTATGAGGAACTGAGGGAGCAATTGAGTTCAGTATCTTCATTTGAGAGGTTCGAAATATTCCCCAAAGAGAGCTCATGGCCCAACCACACCGTAACCGGAGTATCAGCATCATGCTCCCATAACGGGAAAAGCAGCTTTTACAGAAATTTGCTATGGCTGACGGGGAAGAACGGTTTGTACCCAAACCTGAGCAAGTCCTATACAAACAACAAAGAGAAAGAAGTCCTTGTACTATGGGGTGTTCATCACCCGTCTAACACAGGGGACCAAAGGGCCCTCTATCATACAGAAAATGCTTATGTCTCTGTAGTGTCTTCACATTATAGCAGAAGATTCACCCCAGAAATAGCCAAAAGACCCAAGGTGAGAGATCAGGAAGGAAGAATCAACTACTACTGGACTCTGCTGGAACCCGGGGACACAATAATATTTGAGGCAAATGGAAATCTAATAGCGCCAAGGTATGCTTTCGCACTGAGTAGAGGCTTTGGATCAGGAATCATCA
		</sequence>
		<sequence>
			<taxon idref="A_Swine_North_Carolina_00839_2005.826"/>
			ATGGAAGTAAAACTACTGGTTCTGTTATGTACATTTACAGCTACATATGCAGACACAATATGTATAGGCTACCATGCCAACAACTCAACCGACACTGTTGACACAGTACTTGAGAAGAATGTGACAGTAACACACTCTGTCAACCTACTTGAGGACAGTCACAATGGAAAATTATGTCTACTAAAAGGAATAGCTCCACTACAATTGGGTAATTGCAGCGTTGCCGGATGGATCTTAGGAAACCCAGAGTGCGAATTGCTGATTTCCAAGGAATCATGGTCCTACATTGTAGAAACACCAAATCCTGAGAATGGAACATGTTACCCAGGGTATTTCACCGACTATGAGGAACTGAGGGAGCAATTGAGTTCAGTATCTTCATTTGAGAGGTTCGAAATATTCCCCAAAGAGAGCTCATGGCCCAACCACACCGTAACCGGAGTATCAGCATCATGCTCCCATAACGGGAAAAGCAGCTTTTACAGAAATTTGCTATGGCTGACGGGGAAGAACGGTTTGTACCCAAACCTGAGCAAGTCCTATACAAACAACAAAGAGAAAGAAGTCCTTGTACTATGGGGTGTTCATCACCCGCCTAACATAGGGGACCAAAGGGCCCTCTATCATACAGAAAATGCTTATGTCTCTGTAGTGTCTTCACATTATAGCAGAAGATTCACCCCAGAAATAGCCAAAAGACCCAAGGTGAGAGATCAGGAAGGAAGAATCAACTACTACTGGACTCTGCTGGAACCCGGGGATACAATAATATTTGAGGCAAATGGAAATCTAATAGCGCCAAGGTATGCTTTCGCACTGAGTAGAGGCTTTGGATCAGGAATCATCA
		</sequence>
		<sequence>
			<taxon idref="A_Swine_North_Carolina_00919_2005.941"/>
			ATGAAGNTAANACTACTGGTTCTGTTATGTACATTTACAGCTACATATGCAGACACAATATGTATAGGCTACCATGCCAACAACTCAACCGACACTGTTGACACAGTACTTGAGAAGAATGTGACAGTGACACACTCTGTCAACCTACTTGAGGACAGTCACAATGGAAAACTATGTCTACTAAAAGGAATAGCTCCACTACAATTGGGTAATTGCAGCGTTGCCGGATGGATCTTAGGAAACCCAGAGTGCGAATTGCTGATTTCCAAGGAATCATGGTCCTACATTGTAGAAACACCAAATCCTGAGAATGGAACATGTTACCCAGGGTATTTCACCGACTATGAGGAACTGAGGGAGCAATTGAGTTCAGTATCTTCATTTGAGAGGTTCGAAATATTCCCCAAAGAGAGCTCATGGCCCAACCACACCGTAACCGGAGTATCAGCATCATGCTCCCATAACGGGGAAAGCAGCTTTTACAGAAATTTGCTATGGCTGACGGGGAAGAACGGTTTGTACCCAAACCTGAGCAAGTCCTATACAAACAACAAAGAGAAAAAAGTCCTTGTACTATGGGGTGTTCATCACCCGCCTAACATAGGGGACCAAAGGGCCCTCTATCATACAGAAAATGCTTATGTCTCTGTAGTGTCTTCACATTATAGCAGAAGATTCACCCCAGAAATAGCCAAAAGACCCAAGGTGAGAGATCAGGAAGGAAGAATCAACTATTACTGGACTCTGCTGGAACCCGGGGATACAATAATATTTGAAGCAAATGGAAATCTAATAGCGCCAAGGTATGCTTTCGCACTGAGTAGAGGCTTTGGATCAGGAA--CACA
		</sequence>
		<sequence>
			<taxon idref="A_Swine_North_Carolina_00927_2005.955"/>
			ATGAAAGTAAAACTACTGGTTCTGTTATGTACATTTACAGCTACATATGCAGACACAATATGTATAGGCTACCATGCCAACAACTCAACCGACACTGTTGACACAGTACTTGAGAAGAATGTGACAGTGACACACTCTGTCAACCTACTTGAGGACAGTCACAATGGAAAACTATGCCTACTAAAAGGAATAGCTCCACTACAATTGGGTAATTGCAGCGTTGCCGGATGGATCTTAGGAAACCCAGAGTGCGAATTGCTGATTTCCAAGGAATCATGGTCCTACATTGTAGAAACACCAAATCCTGAGAATGGAACATGTTACCCAGGGTATTTCACCGACTATGAGGAACTGAGGGAGCAATTGAGTTCAGTATCTTCATTTGAGAGGTTCGAAATATTCCCCAAAGAGAGCTCATGGCCCAACCACACCGTAACCGGAGTATCAGCATCATGCTCCCATAAAGGGAAAAGCAGCTTTTACAGAAATTTGCTATGGCTGACGGGGAAGAACGGTTTGTACCCAAAACTGAGCCAGTCCTATACAAACAACAAAGAGAAAGAAGTCCTTGTACTATGGGGTGTTCATCACCCGCCTAACATAGGGGACCAAAGGGCCCTCTATCATACAGAAAATGCTTATGTCTCTGTAGTGTCTTCACATTATAGCAGAAGATTCACCCCAGAAATAGCCAAAAGACCCAAGGTGAGAGATCAGGAAGGAAGAATCAACTACTACTGGACTCTGCTGGAACCTGGGGATACAATAATATTTGAGGCAAATGGAAATCTAATAGCGCCAAGGTATGCTTTCGCACTGAGTAGAGGCTTTGGATCAGGAATCATCA
		</sequence>
		<sequence>
			<taxon idref="A_Swine_North_Carolina_00928_2005.960"/>
			ATGAANGTANAACTACTGGTTCTGTTATGTACATTTACAGCTACATATGCAGACACAATATGTATAGGCTACCATGCCAACAACTCAACCGACACTGTTGACACAGTACTTGAGAAGAATGTGACAGTGACACACTCTGTCAACCTACTTGAGGACAGTCACAATGGAAAACTATGCCTACTAAAAGGAATAGCTCCACTACAATTGGGTAATTGCAGCGTTGCCGGATGGATCTTAGGAAACCCAGAGTGCGAATTGCTGATTTCCAAGGAATCATGGTCCTACATTGTAGAAACACCAAATCCTGAGAATGGAACATGTTACCCAGGGTATTTCACCGACTATGAGGAACTGAGGGAGCAATTGAGTTCAGTATCTTCATTTGAGAGGTTCGAAATATTCCCCAAAGAGAGCTCATGGCCCAACCACACCGTAACCGGAGTATCAGCATCATGCTCCCATAACGGGAAAAGCAGCTTTTACAGAAATTTGCTATGGCTGACGGGGAAGAACGGTTTGTACCCAAACCTGAGCCAGTCCTATACAAACAACAAAGAGAAAGAAGTCCTTGTACTATGGGGTGTTCATCACCCGCCTAACATARGGGACCAAAGGGCCCTCTATCATACAGAAAATGCTTATGTCTCTGTAGTGTCTTCACATTATAGCAGAAGATTCACCCCAGAAATAGCCAAAAGACCCAAGGTGAGAGATCAGGAAGGAAGAATCAACTACTACTGGACTCTGCTGGAACCTGGGGATACAATAATATTTGAGGCAAATGGAAATCTAATAGCGCCAAGGTATGCTTTCGCACTGAGTAGAGGCTTTGGATCAGGAATCATCA
		</sequence>
		<sequence>
			<taxon idref="A_Swine_North_Carolina_00989_2006.103"/>
			ATGAAAGTAAAACTACTGGTTCTGTTATGTACATTTACAGCTACATATGCAGACACAATATGTATAGGCTACCATGCCAACAACTCAACCGACACTGTTGACACAGTACTTGAGAAGAATGTGACAGTGACACACTCTGTCAACCTACTTGAGGACAGTCACAATGGAAAACTATGTCTACTAAAAGGAATAGCTCCACTACAATTGGGTAATTGCAGCGTTGCCGGATGGATCTTAGGAAACCCAGAGTGCGAATTGCTGATTTCCAAGGAATCATGGTCCTACATTGTAGAAACACCAAATCCTGAGAATGGAACATGTTACCCAGGGTATTTCACCGACTATGAGGAACTGAGGGAGCAATTGAGTTCAGTATCTTCATTTGAGAGGTTCGAAATATTCCCCAAAGAGAGCTCATGGCCCAACCACACCGTAACCGGAGTATCAGCATCATGCTCCCATAACGGGAAAAGCAGCTTTTACAGAAATTTGCTATGGCTGACGGGGAAGAACGGTTTGTACCCACACCTGAGCAAGTCCTATACAAACAACAAAGAGAAAGAAGTCCTTGTGCTATGGGGTGTTCATCACCCGCCTAACATAGGGGACCAAAGGGCCCTCTATCATACAGAAAATGCTTATGTCTCTGTAGTGTCTTCACATTATAGCAGAAGATTCACCCCAGAAATAGCCAAAAGACCCAAGGTGAGAGATCAGGAAGGAAGAATCAACTACTACTGGACTCTGCTGGAACCCGGGGATACAATAATATTTGAGGCAAATGGAAATCTAATAGCGCCAAGGTATGCTTTCGCACTGAGTAGAGGCTTTGGATCAGGAATCATCA
		</sequence>
		<sequence>
			<taxon idref="A_Swine_North_Carolina_00990_2006.103"/>
			--------------CTGTGTTCTGTTATGTACATTTACAGCCACATATGCAGACACAATATGTATAGGCTACCATGCCAACAACTCAACCGACACTGTTGACACAGTACTTGAGAAGAATGTGACAGTGACACACTCTGTCAACCTACTTGAGGACAGTCACAATGGAAAACTATGTCTACTAAAAGGAATAGCTCCACTACAATTGGGTAATTGCAGCGTTGCCGGATGGATCTTAGGAAACCCAGAGTGCGAATTGCTGATTTCCAAGGAATCATGGTCCTACATTGTAGAAACACCAAATCCTGAGAATGGAGCATGTTACCCAGGGTATTTCACCGACTATGAGGAACTGAGGGAGCAATTGAGTTCAGTATCTTCATTTGAGAGGTTCGAAATATTCCCCAAAGAGAGCTCATGGCCCAACCACACCGTAACCGGAGTATCAGCATCATGCTCCCATAACGGGAAAAGCAGCTTTTACAGAAATTTGCTATGGCTGACGGGGAAGAACGGTTTGTACCCAAACCTGAGCAAGTCCTATACAAACAACAAAGAGAAAGAAGTCCTTGTACTATGGGGTGTTCATCACCCGTCTAACACAGGGGACCAAAGGGCCCTCTATCATACAGAAAATGCTTATATCTCTGTAGTGTCTTCACATTATAGCAGAAGATTCACCCCAGAAATAGCCAAAAGACCCAAGGTGAGAGATCAGGAAGGAAGAATCAACTACTACTGGACTCTGCTGGAACCCGGGGACACAATAATATTTGAGGCAAATGGAAATCTAATAGCGCCAAGGTATGCTTTCGCACTGAGTAGAGGCTT-GGATCAGGAATCA-CA
		</sequence>
		<sequence>
			<taxon idref="A_Swine_North_Carolina_00997_2006.111"/>
			ATGAAGTAAAAC-TAATGGTTCTGTTATGTACATTTACAGCTACATATGCAGACACGATATGTATAGGCTACCATGCCAACAACTCAACCGACACTGTTGACACAGTACTTGAGAAGAATGTGACAGTGACACACTCTGTCAACCTACTTGAGGACAGTCACAATGGAAAACTATGTCTACTAAAAGGAATAGCTCCACTACAATTGGGTAATTGCAGCGTTGCCGGATGGATCTTAGGAAACCCAGAGTGCGAATTGCTGATTTCCAAGGAATCATGGTCCTACATTGTAGAAACACCAAATCCTGAGAATGGAACATGTTACCCAGGGTATTTCACCGACTATGAGGAACTGAGGGAGCAATTGAGTTCAGTATCTTCATTTGAGAGGTTCGAAATATTCCCCAAAGAGAGCTCATGGCCCAACCACACCATAACCGGAGTATCAGCATCATGCTCCCATAAAGGGAAAAGAAGCTTTTACAGAAATTTGCTATGGCTGACGGGGAAGAACGGTTTGTACCCAAACCTGAGCAAGTCCTATACAAACAACAAAGAGAAAGAAGTCCTTGTACTATGGGGTGTTCATCACCCGCCTAACATAGGGGACCAAAGGGCCCTCTATCATACAGAAAATGCTTATGTCTCTGTAGTGTCTTCACATTATAGCAGAAGATTCACCCCAGAAATAGTCAAAAGACCCAAGGTGAGAGATCAGGAAGGAAGAATCAACTACTACTGGACTCTGCTGGAACCCGGGGATACAATAATATTTGAGGCAAATGGAAATCTAATAGCGCCAAGGTATGCTTTCGCACTAAGTAGAGGCTTTGGATCAGGAATCATCA
		</sequence>
		<sequence>
			<taxon idref="A_Swine_North_Carolina_01018_2006.170"/>
			ATGAAAGTAANACTNGTGGTTCTGTTATGTACATTTACAGCTACATATGCAGACACAATATGTATAGGCTACCATGCCAACAACTCAACCGACACTGTTGACACAGTACTTGAGAAGAATGTGACAGTGACACACTCTGTCAACCTACTTGAGGACAGTCACAATGGAAAACTATGTCTACTAAAAGGAATAGCTCCACTACAATTGGGTAATTGCAGTGTTGCCGGATGGATCTTAGGAAACCCAGAGTGCGAATTGCTGATTTCCAAGGAATCATGGTCCTACATTGTAGAAACACCAAATCCTGAGAATGGAACATGTTACCCAGGGTATTTCACCGACTATGAGGAACTGAGGGAGCAATTGAGTTCAGTATCTTCATTTGAGAGGTTCGAAATATTCCCCAAAGAGAGCTCATGGCCCAACCACACCGTAACCGGAGTATCAGCATCATGCTCCCATAACGGGAAAAGCAGCTTTTACAGAAATTTGCTATGGCTGACGGGGAAGAACGGTTTGTACCCAAACCTGAGCAAGTCCTATACAAACAACAAAGAGAAAGAAGTCCTTGTACTATGGGGTGTTCATCACCCGCCTAACATAGGGGACCAAAGGGCCCTCTATCATACAGAAAATGCTTATGTCTCTGTAGTGTCTTCACATTATAGCAGAAGGTTCACCCCAGAAATAGCCAAAAGACCCAAGGTGAGAGATCAGGAAGGAAGAATCAACTACTACTGGACTCTGCTGGAACCCGGGGATACAATAATATTTGAGGCAAATGGAAATCTAATAGCGCCAAGGTATGCTTTCGCACTGAGTAGAGGCTTTGGATCAGGAATCATGC
		</sequence>
		<sequence>
			<taxon idref="A_Swine_North_Carolina_01023_2006.170"/>
			ATGAA-GTAAAACTACTGGTTCTGTTATGTACATTTACGGCCACATATGCAGACACAATATGTATAGGCTACCATGCCAACAACTCAACCGACACTGTTGACACCGTACTTGAGAAGAATGTGACAGTGACACACTCTGTCAACCTACTTGAGGACAGTCACAATGGAAAACTATGTCTACTAAAAGGAATAGCTCCACTACAATTGGGTAATTGCAGCGTTGCCGGATGGATCTTAGGAAACCCAGAGTGCGAATTGCTGATTTCCAAGGAATCATGGTCCTACATTGTAGAAACACCAAATCCTGAGAATGGAGCATGTTACCCAGGGTATTTCACCGACTATGAGGAACTGAGGGAGCAATTGAGTTCAGTATCTTCATTTGAGAGGTTCGAAATATTCCCCAAAGAGAGCTCATGGCCCAACCACACCGTAACCGGAGTATCAGCATCATGCTCCCATAACGGGAAAAGCAGCTTTTACAGAAATTTGCTATGGCTGACGGTGAAGAACGGTTTGTACCCAAACCTGAGCAAGTCCTATACAAACAACAAAGAGAAAGAAGTCCTCGTACTATGGGGTGTTCATCACCCGCCTAACATAGGGGACCAAAGGGCCCTCTATCATACAGAAAATGCTTATGTCTCTGTAGTGTCTTCACATTATAGCAGAAGATTCACCCCAGAAATAGCCAAAAGACCCAAGGTGAGAGATCAGGAAGGAAGAATCAACTACTACTGGACTCTGCTGGAACCCGGGGATACAATAATATTTGAGGCAAATGGAAATCTAATAGCGCCAAGGTATGCTTTCGAACTGAGTAGAGGCTTTGGATCAGGAATCATCA
		</sequence>
		<sequence>
			<taxon idref="A_Swine_North_Carolina_01024_2006.170"/>
			ATGAAAGTAAANCTACTGGTTCTGTTATGTACATTTACAGCTACATATGCAGACACAATATGTATAGGCTACCATGCCAACAACTCAACCGACACTGTTGACACAGTACTTGAGAAGAATGTGACAGTAACACACTCTGTCAACCTACTTGAGGACAGTCACAATGGAAAATTATGTCTACTAAAAGGAATAGCTCCACTACAATTGGGTAATTGCAGCGTTGCCGGATGGATCTTAGGAAACCCAGAGTGCGAATTGCTGATTTCCAAGGAATCATGGTCCTACATTATAGAAACACCAAATCCTGAGAATGGAACATGTTACCCAGGGTATTTCACCGACTATGAGGAACTGAGGGAGCAATTGAGTTCAGTATCTTCATTTGAGAGGTTCGAAATATTCCCCAAAGAGAGCTCATGGCCCAAACACACCGTAACCGGAGTATCAGCATCATGCTCCCATAACGGGAAAAGCAGCTTTTACAGAAATTTGCTATGGCTGACGGGGAAGAACGGTTTGTACCCAAACCTGAGCAAGTCCTATACAAACAACAAAGAGAAAGAAGTCCTTGTACTATGGGGTGTTCATCACCCGCCTAACATAGGGGACCAAAGGGCCCTCTATCATACAGAAAATGCTTATGTCTCTGTAGTGTCTTCACATTATAGCAGAAGATTCACCCCAGAAATAGCCAAAAGACCCAAGGTGAGAGATCAGGAAGGAAGAATCAACTACTACTGGACTCTGCTGGAACCCGGGGATACAATAATATTTGAGGCAAATGGAAATCTAATAGCGCCAAGGTATGCTTTCGCACTGAGTAGAGGCTTTGGATCAGGAATCATCA
		</sequence>
		<sequence>
			<taxon idref="A_Swine_North_Carolina_01025_2006.170"/>
			ATGAA--GTAAACTACTGGTTCTGTTATGTACATTTACAGCTACATATGCAGACACAATATGTATAGGCTACCATGCCAACAACTCAACCGACACTGTTGACACAGTACTTGAGAAGAATGTGACAGTGACACACTCTGTTAACCTACTTGAGGACAGTCACAATGGAAAACTATGTCTACTAAAAGGAATAGCTCCACTACAATTGGGTAATTGCAGCGTTGCCGGATGGATCTTAGGAAACCCAGAGTGCGAATTACTGATTTCCAAGGAATCATGGTCCTACATTGTAGAAACACCAAATCCTGAGAATGGAACATGTTACCCAGGGTATTTCACCGACTATGAGGAACTGAGGGAGCAATTGAGTTCAGTATCTTCATTTGAGAGGTTCGAAATATTCCCCAAAGAGAGCTCATGGCCCAACCACACCGTAACCGGAGTGTCAGCATCATGCTCCCATAACGGGAAAAGCAGCTTTTACAGAAATTTGCTATGGCTGACGGGGAAGAACGGTTTGTACCCAAACCTGAGCAAGTCCTATACAAACGACAAAGAGAAAGAAGTCCTTGTACTATGGGGTGTTCATCACCCGCCTAACATAGGGGACCAAAGGGCCCTCTATCATACAGAAAATGCTTATGTCTCTGTAGTGTCTTCACATTATAGCAGAAGATTCACCCCAGAAATAGCCAAAAGACCCAAGGTGAGAGATCAGGAAGGAAGAATCAACTACTACTGGACTCTGCTGGAACCCGGGGATACAATAATATTTGAGGCAAATGGAAATCTAATAGCGCCAAGGTATGCTTTCGCACTGAGTAGAGGCTTTGGATCAGGAATCATCA
		</sequence>
		<sequence>
			<taxon idref="A_Swine_North_Carolina_01039_2006.175"/>
			ATGAAAGTAAAACTAATGGTTCTGTTATGTACATTTACAGCTACATATGCAGACACGATATGTATAGGCTACCATGCCAACAACTCAACCGACACTGTTGACACAGTACTTGAGAAGAATGTGACAGTGACACACTCTGTCAACCTACTTGAGGACAGTCACAATGGAAAACTATGTCTACTAAAAGGAATAGCTCCACTACAATTGGGTAATTGCAGCGTTGCCGGATGGATCTTAGGAAACCCAGAGTGCGAATTGCTGATTTCCAAGGAATCATGGTCCTACATTGTAGAAACACCAAATCCTGAGAATGGAGCATGTTACCCAGGGTATTTCACCGACTATGAGGAACTGAGGGAGCAATTGAGTTCAGTATCTTCATTTGAGAGGTTCGAAATATTCCCCAAAGAGAGCTCATGGCCCAACCACACCGTAACCGGAGTATCAGCATCATGCTCCCATAAAGGGAAAAGCAGCTTTTACAGAAATTTGCTATGGCTGACGGGGAAGAACGGTTTGTACCCAAACCTGAGCAAGTCCTATACAAACAACAAAGAGAAAGAAGTCCTTGTACTATGGGGTGTTCATCACCCGCCTAACATAGGGGACCAAAGGGCCCTCTATCATACAGAAAATGCTTATGTCTCTGTAGTGTCTTCACATTATAGCAGAAGATTCACCCCAGAAATAGCCAAAAGACCCAAGGTGAGAGATCAGGAAGGAAGAATCAACTACTACTGGACTCTGCTGGAACCCGGGGATACAATAATATTTGAGGCAAATGGAAATCTAATAGCGCCAAGGTATGCTTTCGCACTAAGTAGAGGCTTTGGATCAGGAATCATCA
		</sequence>
		<sequence>
			<taxon idref="A_Swine_North_Carolina_01044_2006.192"/>
			----------AACTACTGGTTCTGTTATGTACATTTACAGCTACATATGCAGACACAATATGTATAGGCTACCATGCCAACAACTCAACCGACACTGTTGACACAGTACTTGAGAAGAATGTGACAGTGACACACTCTGTCAACCTACTTGAGAACAGTCACAATGGAAAACTATGTCTACTAAAAGGAATAGCTCCACTACAATTGGGTAATTGCAGCGTTGCCGGATGGATCTTAGGAAACCCAGAGTGCGAATTGCTGATTTCCAAGGAATCATGGTCCTACATTGTAGAAACACCAAATCCTGAGAATGGAGCATGTTACCCAGGGTATTTCACCGACTATGAGGAACTGAGGGAGCAATTGAGTTCAGTATCTTCATTTGAGAGGTTCGAAATATTCTCCAAAGAGAGCTCATGGCCCAACCACACCGTAACCGGAGTATCAGCATCATGCTCCCATAACGGGGAAAGCAGCTTTTACAGAAATTTGCTATGGCTGACGGTGAAGAACGGTTTGTACCCAAACCTGAGCAAGTCCTATACAAACGACAAAGAGAAAGAAGTCCTTATACTGTGGGGCGTTCATCACCCGCCTAACATAGGGGACCAAAGGGCCCTCTATCATACAGAAAATGCTTATGTCTCTGTAGTGTCTTCACATTATAGCAGAAGATTCACCCCAGAAATAGCCAAAAGACCCAAGGTGAGAGATCAGGAAGGAAGAATCAACTACTACTGGACTTTGCTGGAACCCGGGGATACAATAATATTTGAGGCAAATGGAAATCTAATAGCGCCAAGGTATGCTTTCGCACTGAGTAGAGGCTTTGGATCAGGAATCATCA
		</sequence>
		<sequence>
			<taxon idref="A_Swine_North_Carolina_01045_2006.192"/>
			ATGAAAGTAAAACTACTGGTTCTGTTATGTACATTTACAGCTACATATGCAGACACAATATGTATAGGCTACCATGCCAACAACTCAACCGACACTGTTGACACAGTACTTGAGAAGAATGTGACAGTGACACACTCTGTCAACCTACTTGAGGACAGTCACAATGGAAAACTATGTCTACTAAAAGGAATAGCTCCACTACAATTGGGTAATTGCAGCGTTGCCGGATGGATCTTAGGAAACCCAGAGTGCGAATTGCTGATTTTCAAGGAATCATGGTCCTACATTGTAGAAACACCAAACCCTGAGAATGGAGCATGTTACCCAGGGTATTTCACCGACTATGAGGAACTGAGGGAGCAATTGAGTTCAGTATCTTCATTTGAGAGGTTCGAAATATTCCCCAGAGAGAGCTCATGGCCCAACCACACCGTAACCGGAGTATCAGCATCATGCTCCCATAACGGGAAAAGCAGCTTTTACAGAAATTTGCTATGGCTGACGGGGAAGAACGGTTTGTACCCAAACCTGAGCAAGTCCTATACAAACAACAAAGAGAAAGAAGTCCTTGTACTATGGGGTGTTCATCACCCGCCTAACATAGGGGACCAAAGGGCCCTCTATCATACAGAAAATGCTTATGTCTCTGTAGTGTCTACACATTATAGCAGAAGATTCACCCCAGAAATAGCCAAAAGACCCAAGGTGAGAGATCAGGAAGGAAGAATCAACTACTACTGGACTCTGCTGGAACCCGGGGATACAATAATATTTGAGGCAAATGGAAATCTAATAGCGCCAAGGTATGCTTTCGCACTGAGTAGAGGCTT-GGATCAGGAATCACAC
		</sequence>
		<sequence>
			<taxon idref="A_Swine_North_Carolina_01047_2006.192"/>
			ATGAA--GTAAACTACTGGTTCTGTTATGTACATTTACAGCTACATATGCAGACACAATATGTATAGGCTACCATGCCAACAACTCAACCGACACTGTTGACACAGTACTTGAGAAGAATGTGACAGTGACACACTCTGTCAACCTACTTGAGAACAGTCACAATGGAAAACTATGTCTACTAAAAGGAATAGCTCCACTACAATTGGGTAATTGCAGCGTTGCCGGATGGATCTTAGGAAACCCAGAGTGCGAATTGCTGATTTCCAAGGAATCATGGTCCTACATTGTAGAAACACCAAATCCTGAGAATGGAGCATGTTACCCAGGGTATTTCACCGACTATGAGGAACTGAGGGAGCAATTGAGTTCAGTATCTTCATTTGAGAGGTTCGAAATATTCTCCAAAGAGAGCTCATGGCCCAACCACACCGTAACCGGAGTATCAGCATCATGCTCCCATAACGGGGAAAGCAGCTTTTACAGAAATTTGCTATGGCTGACGGTGAAGAACGGTTTGTACCCAAACCTGAGCAAGTCCTATACAAACGACAAAGAGAAAGAAGTCCTTATACTGTGGGGCGTTCATCACCCGCCTAACATAGGGGACCAAAGGGCCCTCTATCATACAGAAAATGCTTATGTCTCTGTAGTGTCTTCACATTATAGCAGAAGATTCACCCCAGAAATAGCCAAAAGACCCAAGGTGAGAGATCAGGAAGGAAGAATCAACTACTACTGGACTTTGCTGGAACCCGGGGATACAATAATATTTGAGGCAAATGGAAATCTAATAGCGCCAAGGTATGCTTTCGCACTGAGTAGAGGCTTTGGATCAGGAATCATCA
		</sequence>
		<sequence>
			<taxon idref="A_Swine_North_Carolina_01048_2006.192"/>
			ATGAAAGTAAAACTACTGGTTCTGTTATGTACATTTACAGCTACATATGCAGACACAATATGTATAGGCTACCATGCCAACAACTCAACCGACACTGTTGACACAGTACTTGAGAAGAATGTGGCAGTGACACACTCTGTCAACCTACTTGAGAACAGTCACAATGGAAAACTATGTCTACTAAAAGGAATAGCTCCACTACAATTGGGTAATTGCAGCGTTGCCGGATGGATCTTAGGAAACCCAGAGTGCGAATTGCTGATTTCCAAGGAATCATGGTCCTACATTGTAGAAACACCAAATCCTGAGAATGGAGCATGTTACCCAGGGTATTTCACCGACTATGAGGAACTGAGGGAGCAATTGAGTTCAGTATCTTCATTTGAGAGGTTCGAAATATTCCCCAAAGAGAGCTCATGGCCCAACCACACCGTAACCGGAGTATCAGCATCATGCTCCCATAACGGGGAAAGCAGCTTTTACAGAAATTTGCTATGGCTGACGGTGAAGAACGGTTTGTACCCAAACCTGAGCAAGTCCTATACAAACGACAAAGAGAAAGAAGTCCTTATACTGTGGGGCGTTCATCACCCGCCTAACATAGGGAACCAAAGGGCCCTCTATCATACAGAAAATGCTTATGTCTCTGTAGTGTCTTCACATTATAGCAGAAGATTCACCCCAGAAATAGCCAAAAGACCCAAGGTGAGAGATCAGGAAGGAAGAATCAACTACTACTGGACTTTGCTGGAACCCGGGGATACAATAATATTTGAGGCAAATGGAAATCTAATAGCGCCAAGGTATGCTTTCGCACTGAGTAGAGGCTTTGGATCAGGAATC----
		</sequence>
		<sequence>
			<taxon idref="A_Swine_North_Carolina_01049_2006.192"/>
			----TGAGTAAACTACTGGTTCTGTTATGTACATTTACAGCTACATATGCAGACACAATATGTATAGGCTACCATGCCAACAACTCAACCGACACTGTTGACACAGTACTTGAGAAGAATGTGACAGTGACACACTCTGTCAACCTACTTGAGAACAGTCACAATGGAAAACTATGTCTACTAAAAGGAATAGCTCCACTACAATTGGGTAATTGCAGCGTTGCCGGATGGATCTTAGGAAACCCAGAGTGCGAATTGCTGATTTCCAAGGAATCATGGTCCTACATTGTAGAAACACCAAATCCTGAGAATGGAGCATGTTACCCAGGGTATTTCACCGACTATGAGGAACTGAGGGAGCAATTGAGTTCAGTATCTTCATTTGAGAGGTTCGAAATATTCTCCAAAGAGAGCTCATGGCCCAACCACACCGTAACCGGAGTATCAGCATCATGCTCCCATAACGGGGAAAGCAGCTTTTACAGAAATTTGCTATGGCTGACGGTGAAGAACGGTTTGTACCCAAACCTGAGCAAGTCCTATACAAACGACAAAGAGAAAGAAGTCCTTATACTGTGGGGCGTTCATCACCCGCCTAACATAGGGGACCAAAGGGCCCTCTATCATACAGAAAATGCTTATGTCTCTGTAGTGTCTTCACATTATAGCAGAAGATTCACCCCAGAAATAGCCAAAAGACCCAAGGTGAGAGATCAGGAAGGAAGAATCAACTACTACTGGACTTTGCTGGAACCCGGGGATACAATAATATTTGAGGCAAATGGAAATCTAATAGCGCCAAGGTATGCTTTCGCACTGAGTAGAGGCTTTGGATCAGGAATCACTC
		</sequence>
		<sequence>
			<taxon idref="A_Swine_North_Carolina_01084_2006.281"/>
			ATGAAAGTAAAACTACTGGTTCTGTTATGTACATTTACAGCTACATATGCAGACACAATATGTATAGGCTACCATGCCAACAACTCAACCGACACTGTTGACACAGTACTTGAGAAGAATGTGACAGTGACACACTCTGTCAACCTACTTGAGGACAGTCACAATGGAAAACTATGTCTACTAAAAGGAATAGCTCCACTACAATTGGGTAATTGCAGTGTTGCCGGATGGATCTTAGGAAACCCAGAGTGTGAAGTGCTGATTTCCAAGGAATCATGGTCCTACATTGTAGAAACACCAAATCCTGAGAATGGAACATGTTACCCAGGGTATTTCACCGACTATGAGGAACTGAGGGAGCAATTGAGTTCAGTATCTTCATTTGAGAGGTTCGAAATATTCCCCAAAGAGAGCTCATGGCCCAACCACACCGTAACCGGAGTATCAGCATCATGCTCCCATAACGGGAAAAGCAGCTTTTACAGAAATTTGCTATGGCTGACGGGGAAGAACGGTTTGTACCCAAACCTGAGCAAGTCCTATACAAACAACAAAGAGAAGGAAGTCCTTGTACTATGGGGTGTTCATCACCCGCCTAACATAGGGGACCAAAGGGCCCTCTATCATACAGAAAATGCTTATGTCTCTGTAGTGTCTTCACATTATAGCAGAAGATTCACCCCAGAAATAGCCAAAAGACCCAAGGTGAGAGATCAGGAAGGAAGAATCAACTACTACTGGACTCTGCTGGAACCCGGGGATACAATAATATTTGAGGCAAATGGAAATCTAATAGCGCCAAGGTATGCTTTCGCACTGAGTAGAGGCTTTGGATCAGGAATCATCA
		</sequence>
		<sequence>
			<taxon idref="A_Swine_North_Carolina_01107_2006.308"/>
			ATGAAAGTAAAACTACTGGTTCTGTTATGTACATTTACAGCTACATATGCAGACACAATATGTATAGGCTACCATGCCAACAACTCAACCGACACTGTTGACACAGTACTTGAGAAGAATGTGACAGTGACACACTCTGTCAACCTACTTGAGGACAGTCACAATGGAAAACTATGTCTACTAAAAGGAATAGCTCCACTACAATTGGGTAATTGCAGCGTTGCCGGATGGATATTAGGAAACCCAGAGTGCGAATTGCTGATTTCCAAGGAATCATGGTCMTACATTGTAGAAACACCAAATCCTGAGAATGGAGCATGTTACCCAGGGTATTTCACCGACTATGAGGAACTGAGGGAGCAATTGAGTTCAGTATCTTCATTTGAGAGGTTCGAAATATTCCCCAAAGAGAGCTCATGGCCCAACCACACCGTAACCGGAGTGTCAGCATCATGCTCCCATAACGGGAAAAGCAGCTTTTACAGAAATTTGCTATGGCTGACGGGGAAGAACGGTTTGTACCCAAACCTGAGCAAGTCCTATACAAACAACAAAGAGAAAGAAGTCCTTGTAATATGGGGTGTTCATCACCCGTCTAACATAGGGGACCAAAGGGCCCTCTATCATACAGAAAATGCTTATGTCTCTGTAGTGTCTTCACATTATAGCAGAAGATTCACCCCAGAAATAGCCAAAAGACCCAAGGTGAGAGATCAGGAAGGAAGAATCAACTACTACTGGACCCTGCTGGAACCCGGGGATACAATAATATTTGAGGCAAATGGAAATCTAATAGCGCCAAGGTATGCTTTCGCACTGAGTAGAGGCTTTGGATCAGGAATCATCA
		</sequence>
		<sequence>
			<taxon idref="A_Swine_North_Carolina_01112_2006.322"/>
			ATGAAAGTAAAACTACTGGTTCTGTTATGTACATTTACAGCTACATATGCAGACACAATATGTATAGGCTACCATGCCAACAACTCAACCGACACTGTTGACACAGTGCTTGAGAAGAATGTGACAGTGACACACTCTGTCAACCTACTTGAGGACAGTCACAATGGAAAACTATGTCTACTAAAAGGAATAGCTCCACTACAATTGGGTAATTGCAGCGTTGCCGGATGGATCTTAGGAAACCCAGAATGCGAATTGCTGATTTCCAAGGAATCATGGTCCTACATTGTAGAAACACCAAATCCTGAGAATGGAACATGTTACCCAGGGTATTTCACCGACTATGAGGAACTGAGGGAGCAATTGAGTTCAGTATCTTCATTTGAGAGGTTCGAAATATTCCCCAAAGAGAGCTCATGGCCCAACCACACCGTAACCGGAGTATCAGCATCATGCTCCCATAACGGGAAAAGCAGCTTTTACAGAAATTTGCTATGGCTGACGGGGAAGAACGGTTTGTACCCAAACCTGAGCAAGTCCTATACAAACAACAAAGAGAAAGAAGTCCTTGTACTATGGGGTGTTCATCACCCGCCTAACATAGGGGACCAAAGGGCCCTCTATCATACAGAAAATGCTTATGTCTCTGTAGTGTCTTCACATTATAGCAGAAGATTCACCCCAGAAATAGCCAAAAGACCCAAGGTGAGAGATCAGGAAGGAAGAATCAACTACTACTGGACTCTGCTGGAACCCGGGGATACAATAATATTTGAAGCAAATGGAAATCTAATAGCGCCAAGGTATGCTTTCGAACTGAGTAGAGGCTTTGGATCAGGAATCATCA
		</sequence>
		<sequence>
			<taxon idref="A_Swine_North_Carolina_01129_2006.348"/>
			ATGAAGACAAMACTACTGGTTCTGTTATATACATTTACAGCTACATATGCAGACACAATATGTATAGGCTACCATGCCAACAACTCAACCGACACTGTTGACACAGTACTTGAGAAGAATGTGACAGTGACACACTCTGTCAACCTACTTGAGGACAGTCACAATGGAAAACTATGTCTACTAAAAGGAGTAGCTCCACTACAATTGGGTAATTGCAGTGTTGCCGGATGGATCTTAGGAAACCCAGAGTGCGAATTGCTGATTTCCAAGGAATCATGGTCCTACATTGTAGAAACACCAAATCCTGAGAATGGAGCATGTTACCCAGGGTATTTCACCGACTATGAGGAACTGAGGGAGCAATTGAGTTCAGTATCTTCATTTGAGAGGTTCGAAATATTCCCCAAAGAGAGCTCATGGCCCAACCACACCGTAACTGGAGTATCAGCATCATGCTCCCATAACGGGAAAAGCAGCTTTTACAGAAATTTGCTATGGCTGACGGGGAAGAACGGTTTGTACCCAAACCTGAGCAAGTCCTATACAAACAACAAAGAGAAAGAAGTCCTTGTACTATGGGGTGTTCATCACCCGCCTAACATAGGGGACCAAAGGGCCCTCTATCATACAGAAAATGCTTATGTCTCTGTAGTGTCTTCACATTATAGCAGAAGGTTCACCCCAGAAATAGCCAAAAGACCCAAGGTGAGAGATCAAGAAGGAAGAATCAACTACTACTGGACTCTGCTGGAACCCGGGGATACAATGATATTTGAGGCAAATGGAAATCTAATAGCGCCAAGGTATGCTTTCGCATTGAGTAGAGGCTTTGGATCAGGAATCATCA
		</sequence>
		<sequence>
			<taxon idref="A_Swine_North_Carolina_01132_2006.348"/>
			ATGAAAGTAAAACTACTGGTTCTGTTATGTACATTTACGGCCACATATGCAGACACAATATGTATAGGCTACCATGCCAACAACTCAACCGACACTGTTGACACAGTACTTGAGAAGAATGTGACAGTGACACACTCTGTCAACCTACTTGAGGACAGTCACAATGGAAAACTATGTCTACTAAAAGGAATAGCTCCACTACAATTGGGTAATTGCAGCGTTGCCGGATGGATCTTAGGAAACCCAGAGTGCGAATTGCTGATTTCCAAGGAATCATGGTCCTACATTGTARAAACACCAAATCCTGAGAATGGAGCATGTTACCCAGGGTATTTCACCGACTATGAGGAACTGAGGGAGCAATTGAGTTCAGTATCTTCATTTGAGAGGTTCGAAATATTCCCCAAAGAGAGCTCATGGCCAAACCACACCGTAACCGGAGTATCAGCATCATGCTCCCATAACGGGAAAAGCAGCTTTTACAGAAATTTGCTATGGCTGACGGAGAAGAACGGTTTGTACCCAAACCTGAGCAAGTCCTATACAAACAACAAAGAGAAAGAAGTCCTCGTGCTATGGGGTGTTCATCACCCGTCTAACATAGGGGACCAAAGGACCCTCTATCATACAGAAAATGCTTATGTCTCTGTAGTGTCTTCACATTATAGCAGAAGATTCACCCCAGAAATAGCCAAAAGACCCAAGGTGAGAGATCAGGAAGGAAGAATGAACTACTACTGGACTCTGCTGGAACCCGGGGATACAATAATATTTGAGGCAAATGGAAATCTAATAGCGCCAAGGTATGCTTTTGAACTGAGTAGAGGCTTTGGATCAGGAATCATCA
		</sequence>
		<sequence>
			<taxon idref="A_Swine_North_Carolina_01152_2006.421"/>
			ATGAAAGTAAAACTMYGRGTTCTGTTATGTACATTAACAGCTACATATGCAGACACAATATGTATAGGCTACCATGCCAACAACTCAACCGACACTGTTGACACAGTACTTGAGAAGAATGTGACAGTGACACACTCTGTCAATCTACTTGAGGACAGTCACAATGGAAAACTATGTCTACTAAAAGGAATAGCTCCACTACAATTGGGTAATTGCAGCGTTGCCGGATGGATCTTAGGAAACCCAGAGTGCGAATTGCTGATTTCCAGGGAATCATGGTCCTACATTGTAGAAACACCAAATCCTGAGAATGGAAAATGTTACCCAGGGTATTTCACCGACTATGAGGAACTGAGGGAGCAATTGAGTTCAGTATCTTCATTTGTGAGGTTCGAAATATTCCCCAAAGAGAGCTCATGGCCCAACCACACCGTAACCGGAGTATCAGCATCATGCTCCCATAACGGGAAAAGCAGCTTTTACAGAAATTTGCTATGGCTGACGGGGAAGAACGGCTTGTACCCAAACCTGAGCAAGTCCTATACAAACAACAACGAGAAAGAAGTCCTTGTACTATGGGGTGTTCATCACCCGTCTAACATAGGGGACCAAAGGGCCCTCTATCATACAGAAAATGCTTATGTCTCTGTAGTGTCTTCACATTATAGCAGAAGATTCACCCCAGAAATAGCCAAAAGACCCAAGGTGAGAGATCAGGAAGGAAGAATCAACTACTACTGGACTCTGCTGGAACCCGGGGATACAATAATATTTGAGGCAAATGGAAACCTAATAGCGCCAAGGTATGCTTTCGCACTGAGTAGAGGCTT-GGATCAGGAATCATCA
		</sequence>
		<sequence>
			<taxon idref="A_Swine_North_Carolina_01154_2006.434"/>
			ATGAAAGTAAAACTACTGGTTCTGTTATGTACATTTACAGCTACATATGCAGACACAATATGTATAGGCTACCATGCCAACAACTCAACCGACACTGTTGACACAGTACTTGAGAAGAATGTGACAGTGACACACTCTGTCAACCTACTTGAGGACAGTCACAATGGAAAACTATGTCTACTAAAAGGAATAGCTCCACTACAATTGGGTAATTGCAGCGTTGCCGGATGGATCTTAGGAAACCCAGAGTGCGAATTGCTGATTTCCAAGGAATCATGGTCCTACATTGTAGAAACACCAAATCCTGAGAAAGGAACATGTTACCCAGGGTATTTCACCGACTATGAGGAACTGAGGGAGCAATTGAGTTCAGTATCTTCATTTGAGAGGTTCGAAATATTCCCCAAAGAGAGCTCATGGCCCAACCACACCGTAACCGGAGTATCAGCATCATGCTCCCATAACGGGAAAAGCAGCTTTTACAGAAATTTGCTATGGCTGACGGGGAAGAACGGTTTGTACCCAAACCTGAGCAAGTCCTATACAAACAACAAAGAGAAAGAAGTCCTTGTACTATGGGGTGTTCATCACCCGCCTAACATAGGGGACCAAAGGGCCCTCTATCATAAAGAAAATGCTTATGTCTCTGTAGTGTCTTCACATTATAGCAGAAGATTCACCCCAGAAATAGCCAAAAGACCCAAGGTGAGAGATCAGGAAGGAAGAATAAACTACTACTGGACTCTGCTGGAACCCGGGGATACAATAATATTTGAGGCAAATGGAAATCTAATAGCGCCAAGGTATGCTTTCGCACTGAGTAGAGGCTTTGGATCAGGAATCATCA
		</sequence>
		<sequence>
			<taxon idref="A_Swine_North_Carolina_01155_2006.437"/>
			ATGAAAGTAAAACTACTGGTTCTGTTATGTACATTTACAGCTACATATGCAGACACAATATGTATAGGCTACCATGCCAACAACTCAACCGACACTGTTGACACAGTACTTGAGAAGAATGTGACAGTGACACACTCTGTCAACCTACTTGAGGACAGTCACAATGGAAAACTATGTCTACTAAAAGGAATAGCTCCACTACAATTGGGTAATTGCAGCGTTGCCGGATGGATCTTAGGAAACCCAGAGTGCGAATTGCTGATTTCCAAGGAATCATGGTCCTACATTGTAGAAACACCAAATCCTGAGAATGGAAAATGTTACCCAGGGTATTTCACCGACTATGAGGAACTGAGGGAGCAATTGAGTTCAGTATCTTCATTTGAGAGGTTCGAAATATTCCCCAAAGAGAGCTCATGGCCCAACCACACCGTAACTGGAGTGTCAGCATCATGCTCCCATAACGGGGAAAGCAGCTTTTACAGAAATTTGCTATGGCTGACGGGGAAGAACGGTTTGTACCCAAACCTGAGCAAGTCCTATACAAACAACAAAGAGAAAGAAGTCCTTGTACTATGGGGTGTTCATCACCCGCCTAACATAGGGAACCAAAGGGCCCTCTATCATACAGAAAATGCTTATGTCTCTGTAGTGTCTTCACATTATAGCAGAAGATTCACCCCAGAAATAGCCAAAAGACCCAAGGTGAGAGATCAGGAAGGAAGAATCAACTACTACTGGACTCTGCTGGAACCCGGGGATACAATAATATTTGAGGCAAATGGAAATCTAATAGCGCCAAGGTATGCTTTCGCACTGAATAGAGGCTTTGGATCAGGAATCATCA
		</sequence>
		<sequence>
			<taxon idref="A_Swine_North_Carolina_01197_2006.615"/>
			ATGAAAAGTAAACTACTGGTTCTGTTATGTACATTTACGGCCACATATGCAGACACAATATGTATAGGCTACCATGCCAACAACTCAACCGACACTGTTGACACAGTACTTGAGAAGAATGTGACAGTGACACACTCTGTCAACCTACTTGAGGACAGTCACAATGGAAAACTATGCCTACTAAAAGGAATAGCTCCACTACAATTGGGTAATTGCAGCGTTGCCGGATGGATCTTAGGAAACCCAGAGTGCGAATTGCTGATTTCCAAGGAATCATGGTCCTACATTGTAGAAACACCAAATCCTGAGAATGGAGCATGTTACCCAGGGTATTTCACCGACTATGAGGAACTAAGGGAGCAATTGAGTTCAGTATCTTCATTTGAGAGGTTCGAAATATTCCCCAAAGAGAGCTCATGGCCAAACCACACCGTAACCGGAGTATCAGCATCATGCTCCCATAACGGGGAAAGAAGCTTTTACAGAAATTTGCTATGGCTGACGGAGAAGAACGGTTTGTACCCAAACCTGAGCAAGTCCTATACAAACAACAAAGAGAAAGAAGTCCTCGTGCTATGGGGTGTTCATCACCCGTCTAACATAGGGGACCAAAGGACCCTCTATCATACAGAAAATGCTTATGTCTCTGTAGTGTCTTCACATTATAGCAGAAGATTCACCCCAGAAATAGCCAAAAGACCCAAGGTGAGAGATCAGGAAGGAAGAATGAACTACTACTGGACCCTGCTGGAACCCGGGGATACAATAATATTTGAGGCAAATGGAAACCTAATAGCGCCAAGGTATGCTTTCGAACTGAGTAGAGGCTTTGGATCAGGAATCATCA
		</sequence>
		<sequence>
			<taxon idref="A_Swine_North_Carolina_01202_2006.629"/>
			ATGAATTGYWAACTWCTGGTTCTGTTATGTACATTTACAGCTACATATGCAGACACAATATGTATAGGCTACCATGCCAACAACTCAACCGACACTGTTGACACAGTACTTGAGAAGAATGTGACAGTGACACACTCTGTCAACCTACTTGAGGACAGTCACAATGGAAAACTATGTCTACTAAAAGGAATAGCTCCACTACAATTGGGTAATTGCAGCGTTGCCGGATGGATCTTAGGAAACCCAGAGTGCGAATTGCTGATTTCCAGGGAATCATGGTCCTACATTGTAGAAACACCAAATCCTGAGAATGGAACATGTTACCCAGGGTATTTCACCGACTATGAGGAACTGAGGGAGCAATTGAGTTCAGTATCTTCATTTGTGAGGTTCGAAATATTCCCCAAAGAGAGCTCATGGCCCAACCACACCGTAACCGGAGTATCAGCATCATGCTCCCATAACGGGAAAAGCAGCTTTTACAGAAATTTGCTATGGCTGACGGGGAAGAACGGCTTGTACCCAAACCTGAGCAAGTCCTATACAAACAACAACGAGAAAGAAGTCCTTGTACTATGGGGTGTTCATCACCCATCTAACATAGGGGACCAAAGGGCCCTCTATCATACAGAAAATGCTTATGTCTCTGTAGTGTCTTCACATTATAGCAGAAGATTCACCCCAGAAATAGCCAAAAGACCCAAGGTGAGAGATCAGGAAGGAAGAATCAACTACTACTGGACTCTGCTAGAACCCGGGGATACAATAATATTTGAGGCAAATGGAAATCTAATAGCGCCAAGGTATGCTTTCGCACTGAGTAAAGGCTTTGGATCAGGAATCATCA
		</sequence>
		<sequence>
			<taxon idref="A_Swine_North_Carolina_01242_2006.785"/>
			ATGAAAGTAAWACTACTGGTTCTGTTATGTACATTTACAGCTACATATGCAGACACAATATGTATAGGCTACCATGCCAACAACTCAACCGACACTGTTGACACAGTACTTGAGAAGAATGTGACAGTGACACACTCTGTCAACCTACTTGAGGACAGTCACAATGGAAAACTATGTCTACTAAAAGGGGTAGCTCCACTACAATTGGGTAATTGCAGTGTTGCCGGATGGATCTTAGGAAACCCAGAGTGCGAATTGCTGATTTCCAAGGAATCATGGTCCTACATTGTAGAAACACCAAATCCTGAGAATGGAGCATGTTACCCAGGGTATTTCACCGACTATGAGGAACTGAGGGAGCAATTGAGTTCAGTATCTTCATTTAAGAGGTTCGAAATATTCCCCAAAGAGAGCTCATGGCCCAACCACACCGTAACCGGAGTATCAGTATCATGCTCCCATAACGGGGAAAGCAGCTTTTACAGAAATTTGCTATGGCTGACGGGGAAGAACGGTTTGTACCCAAACCTGAGCAAGTCCTATACAAACAATGAAGAGAAAGAAGTCCTTGTACTATGGGGTGTTCATCACCCACCTAACATAGGGGACCAAAGGGCCCTCTATCATACAGAAAATGCTTATGTCTCTGTAGTGTCTTCACATTATAGCAGAAGATTCACCCCAGAAATAGCCAAAAGACCCAAGGTGAGAAATCAGGAAGGAAGAATCAACTACTACTGGACTCTGCTGGAACCCGGGGATACAATAATATTTGAGGCAAATGGAAATCTAATAGCGCCAAGGTATGCTTTCGCACTGAGTAGAGGCTTTGGATCAGGAATCATCA
		</sequence>
		<sequence>
			<taxon idref="A_Swine_North_Carolina_01248_2006.823"/>
			ATGAAAGTAAAACTACTGGTTCTGTTATGTACATTTACAGCTACATATGCAGACACAATATGTATAGGCTACCATGCCAACAACTCAACCGACACTGTTGACACAGTACTTGAGAAGAATGTGACAGTGACACACTCTGTCAACCTACTTGAGAACAGTCACAATGGAAAACTATGTCTACTAAAAGGAATAGCTCCACTACAATTGGGTAATTGCAGCGTTGCCGGATGGATCTTAGGAAACCCAGAGTGCGAATTGCTGATTTCCAAGGAATCATGGTCCTACATTGTAGAAACACCAAATCCTGAGAATGGAGCATGTTACCCAGGGTATTTCACCGACTATGAGGAACTGAGGGAGCAATTGAGTTCAGTATCTTCATTTGAGAGGTTCGAAATATTCTCCAAAGAGAGCTCATGGCCCAACCACACCGTAACCGGAGTATCAGCATCATGCTCCCATAACGGGGAAAGCAGCTTTTACAGAAATTTGCTATGGCTGACGGTGAAGAACGGTTTGTACCCAAACCTGAGCAAGTCCTATACAAACGACAAAGAGAAAGAAGTCCTTATACTGTGGGGCGTTCATCACCCGCCTAACATAGGGGACCAAAGGGCCCTCTATCATACAGAAAATGCTTATGTCTCTGTAGTGTCTTCACATTATAGCAGAAGATTCACCCCAGAAATAGCCAAAAGACCCAAGGTGAGAGATCAGGAAGGAAGAATCAACTACTACTGGACTTTGCTGGAACCCGGGGATACAATAATATTTGAGGCAAATGGAAATCTAATAGCGCCAAGGTATGCTTTCGCACTGAGTAGAGGCTTTGGATCAGGAATCATCA
		</sequence>
		<sequence>
			<taxon idref="A_Swine_North_Carolina_01249_2006.823"/>
			ATGAAAGTAAAACTAMTGGTTSTGTTATGTACATTTACGGCCACATATGCAGACACAATATGTATAGGCTACCATGCCAACAACTCAACCGACACTGTTGACACCGTACTTGAGAAGAATGTGACAGTGACACACTCTGTCAACCTACTTGAGGACAGTCACAATGGAAAACTATGTCTACTAAAAGGAATAGCTCCACTACAATTGGGTAATTGCAGCGTTGCCGGATGGATCTTAGGAAACCCAGAGTGCGAATTGCTGATTTCCAAGGAATCATGGTCCTACATTGTAGAAACACCAAATCCTGAGAATGGAGCATGTTACCCAGGGTATTTCACCGACTATGAGGAACTGAGGGAGCAATTGAGTTCAGTATCTTCATTTGAGAGGTTCGAAATATTCCCCAAAGAGAGCTCATGGCCCAACCACACCGTAACCGGAGTATCAGCATCATGCTCCCATAACGGGAAAAGCAGCTTTTACAGAAATTTGCTATGGCTGACGGTGAAGAACGGTTTGTACCCAAACCTGAGCAAGTCCTATACAAACAACAAAGAGAAAGAAGTCCTCGTACTATGGGGTGTTCATCACCCGCCTAACATAGGGGACCAAAGGGCCCTCTATCATACAGAAAATGCTTATGTCTCTGTAGTGTCTTCACATTATAGCAGAAGATTCACCCCAGAAATAGCCAAAAGACCCAAGGTGAGAGATCAGGAAGGAAGAATCAACTACTACTGGACTCTGCTGGAACCCGGGGATACAATAATATTTGAGGCAAATGGAAATCTAATAGCGCCAAGGTATGCTTTCGAACTGAGTAGAGGCTTTGGATCAGGAATCATCA
		</sequence>
		<sequence>
			<taxon idref="A_Swine_North_Carolina_01252_2006.823"/>
			ATGAAAGTAAAACTACTGGTTCTGTTATGTACATTTACAGCTACATATGCAGACACAATATGTATAGGCTACCATGCCAACAACTCAACCGACACTGTTGACACAGTACTTGAGAAGAATGTGACAGTGACACACTCTGTCAACCTACTTGAGGACAGTCACAATGGAAAACTATGTCTACTAAAAGGAGTAGCTCCACTACAATTGGGTAATTGCAGTGTTGCCGGATGGATCTTAGGAAACCCAGAGTGCGAATTGCTGATTTCCAAGGAATCATGGTCCTACATTGTAGAAACACCAAATCCTGAGAATGGAACATGTTACCCAGGGTATTTCACCGACTATGAGGAACTGAGGGAGCAATTGAGTTCAGTATCTTCATTTGAGAGGTTCGAAATATTCCCCAAAGAGAGCTCATGGCCCAACCACACCGTAACCGGAGTATCATCATCATGCTCCCATAACGGGAAAAGCAGCTTTTACAGAAACTTGCTATGGCTGACAGGGAAGAACGGTTTGTACCCAAACCTGAGCAAGTCCTATACAAACGACAAAGAGAAAGAAGTCCTTGTACTATGGGGTGTTCATCACCCGCCTAACATAGGGAACCAAAGGGCCCTCTATCATACAGAAAATGCTTATGTCTCTGTAGTGTCTTCACATTATAGCAGAAGATTCACCCCAGAAATAGCCAAAAGACCCAAGGTGAGAGATCAGGAAGGAAGAATCAACTACTACTGGACTCTGCTGGAACCCGGGGATACAATAATATTTGAGGCAAATGGAAATCTAATAGCACCAAGGTATGCTTTCGCACTGAGTAGAGGCTTTGGATCAGGAATCATCA
		</sequence>
		<sequence>
			<taxon idref="A_Swine_North_Carolina_01255_2006.823"/>
			ATGAAAGCAAAACTACTGGTTCTGTTATGTACATTTACAGCTACATATGCAGACACAATATGTATAGGTTACCATGCCAACAACTCAACCGACACTGTTGACACAGTACTTGAGAAGAATGTGACAGTGACACACTCTGTCAACCTACTTGAGGACAGTCACAATGGAAAACTATGTCTACTAAAAGGAATAGCTCCACTACAATTGGGTAATTGCAGCGTTGCCGGATGGATCTTAGGAAACCCAGAGTGCGAATTGCTGATTTCCAAGGAATCATGGTCCTACATTGTAGAAACACCAAATCCTGAGAATGGAGCATGTTACCCAGGGTATTTCACCGACTATGAGGAACTGAGGGAGCAATTGAGTTCAGTATCTTCATTTGAGAGGTTCGAAATATTCCCCAAAGAGAGCTCATGGCCCAACCACACCGTAACCGGAGTGTCAGCATCATGCTCCCATAACGGGAAAAGCAGCTTTTACAGAAATTTGCTATGGCTGACGGGGAAGAACGGTTTGTACCCAAACCTGAGCAAGTCCTATACAAACAACAACGAGAGAGAAGTCCTTGTACTATGGGGTGTTCATCATCCGTCTAACATAGGGGACCAAAGGGCCCTCTATCATACAGAAAATGCTTATGTCTCTGTAGTGTCTTCACATTATGGCAGAAGACTCACCCCAGAAATAGCCAAAAGACCCAAGGTGAGAGATCAGGAAGGAAGAATCAACTACTACTGGACTCTGCTAGAACCCGGGGATACAATAATATTTGAGGCAAATGGAAATCTAATAGCGCCAAGGTATGCTTTCGCACTGAGTAGAGGCTTTGGATCAGGAATCATTA
		</sequence>
		<sequence>
			<taxon idref="A_Swine_North_Carolina_01268_2006.799"/>
			---AGTGAGTAACTACTGGTTCTGTTATGTACATTTACAGCTACATATGCAGACACAATATGTATAGGCTACCATGCCAACAACTCAACTGACACTGTTGACACAGTACTTGAGAAGAATGTGACAGTGACACACTCTGTCAACCTACTTGAGGACAGTCACAATGGAAAACTATGTCTACTAAAAGGAATAGCCCCACTACAGTTGGGTAATTGCAGCGTTGCCGGATGGATCTTAGGAAACCCAGAGTGCGAATTGCTGATTTCCAAGGAATCATGGTCCTACATTGTAGAAAAACCAAACCCTGAAAATGGAGCATGTTACCCAGGGTATTTCACCGACTATGAGGAACTGAGGGAGCAATTGAGTTCAGTAACTTCATTTGAGAGGTTCGAAATATTCCCCAAAGAGAGCTCATGGCCCAACCACACCGTAACCGGAGTATCAGCATCATGCTCCCACAACGGGAAAAGCAGCTTTTACGGAAATTTGCTATGGCTAACGGGGAAGAATGGTTTGTACCTAAACCTGAGCAAGTCCTATACAAACGACAAAGAGAAAGAAGTCCTTGTACTATGGGGTGTTCATCACCCGTCTAACATARGGGACCAAAGGGCCCTCTATCATAAAGAGAATGCTTATGTCTCTGTAGTGTCTTCACATTATAGCAGAAGATTCACACCAGAAATAGCCAAAAGACCCAAGGTGAGAGATCAGGAAGGAAGAATCAACTACTACTGGACTCTGCTGGAACCCAGGGATACAATAATATTTGAGGCAAATGGAAATCTAATAGCGCCAAGGTATGCTTTCGCACTGAGTAGAGGCTTTGGATCAGGAATCATCA
		</sequence>
		<sequence>
			<taxon idref="A_Swine_North_Carolina_01289_2006.788"/>
			ATGGAAAGTAAACTACTGGTTCTGTTATGTACATTTACAGCTACATATGCAGACACAATATGTATAGGCYACCATGCCAACAATTCAACCGACACTGTTGACACAGTACTTGAGAAGAATGTGACAGTGACACACTCTGTCAACCTACTTGAGGACAGTCACAATGGAAAACTATGTCTACTAAAAGGAATAGCTCCACTACAATTGGGTAATTGCAGTGTTGCCGGATGGATCTTAGGAAACCCAGAGTGCGAATTGCTGATTTCCAAGGAATCATGGTCCTACATTGTAGAAACACCAAATCCTAAGAATGGAATATGTTACCCAGGGTGTTTCACCGACTATGAGGAACTGAGGGAGCAATTGAGTTCAGTATCTTCATTTGAGAGGTTCGAAATATTCCCCAAAGAGAGCTCATGGCCCAACCACACCGTAACCGGAGTATCAGCATCATGCTCCCATAACGGGAAAAGCAGCTTTTACAGAAATTTGCTATGGCTGACGGGGAAGAACGGTTTGTACCAAAACCTGAGCAAGTCCTATACAAACAACAATGAGAAAGAAGTCCTTGTACTATGGGGTGTTCATCACCCGCCTAACATAGGGGACCAAAGGGCCCTCTATCATACAGAAAATGCTTATGTCTCTGTAGTGTCTTCACATTATAGCAGAAGATTCACCCCAGAAATAGCCAAAAGACCCAAGGTGAGAGATCAGGAAGGAAGAATCAACTACTACTGGACTCYGCTGGAACCCGGGGATACAATAATATTTGAGGCAAATGGAAATCTAATAGCGCCATGGTATGCTTTCGCACTAAGTAGAGGCTTTGGATCAGGAATCWTCA
		</sequence>
		<sequence>
			<taxon idref="A_Swine_North_Carolina_01397_2006.999"/>
			ATGAAAGTAAAACTACTGGTTCTGCTATGTACATTTACAGCTACATATGCAGACACAATATGTATAGGCTACCATGCCAACAACTCAACCGACACTGTTGACACAGTACTTGAGAAGAATGTGACAGTGACACACTCTGTCAACCTACTTGAGGACAGTCACAATGGAAAACTATGTCTACTAAAAGGAGTAGCTCCACTACAATTGGGTAATTGCAGTGTTGCCGGATGGATCTTAGGAAACCCAGAGTGCGAATTGCTGATTTCCAAGGAATCATGGTCCTACATTATAGAAACACCAAATCCTGAGAATGGAACATGTTACCCAGGGTATTTCACCGACTATGAGGAACTGAGGGAGCAATTGAGTTCAGTATCTTCATTTAAGAGGTTCGAAATATTCCCCAAAGAGAGCTCATGGCCCAACCACACCGTAACCGGAGCATCAGCATCATGCTCCCATAACGGGAAAAACAGCTTTTACAGAAATTTGCTATGGCTGACGGGGAAGAACGGTTTGTACCCAAACCTGAGCAAGTCCTATACAAACAACGAAGAGAAAGAAGTCCTTGTACTATGGGGTGTTCATCACCCGCCCAACATAGGGGACCAAAGGGCCCTCTATCATACAGAAAATGCTTATGTCTCTGTAGTGTCTTCACATTATAGCAGAAGATTCACCCCAGAAATAGCCAAAAGACCCAAGGTGAGAGATCAGGAAGGAAGAATCAACTACTACTGGACTCTGCTGGAACCCGGGGATACAATAATATTTGAGGCAAATGGAAATCTAATAGCGCCAAGGTATGCTTTCACACTGAGTAGAGGCTTTGGATCAGGAATCATCA
		</sequence>
		<sequence>
			<taxon idref="A_Swine_North_Carolina_01565_2006.893"/>
			ATGAAAGTAAAACTACTGGTTSTGTTATGTACATTTACAGCTACATATGCAGACACAATATGTATAGGCTACCATGCCAACAACTCAACCGACACTGTTGACACAGTACTTGAGAAGAATGTGACAGTGACACACTCTGTTAACCTACTTGAGGACAGTCACAATGGAAAACTATGTCTACTAAAAGGAATAGCTCCACTACAATTGGGTAATTGCAGCGTTGCCGGATGGATCTTAGGAAACCCAGAGTGCGAATTGCTGATTTCCAAGGAATCATGGTCCTACATTGTAGAAACACCAAACCCTGAGAATGGAGCATGTTACCCAGGGTATTTCACCGACTATGAGGAACTGAGGGAGCAATTGAGTTCAGTATCTTCATTTGAGAGGTTCGAAATATTCCCCAGAGAGAGCTCATGGCCCAACCACACCGTAACCGGAGTATCAGCATCATGCTCCCATAACGGGAAAAGCAGCTTTTACAGAAATTTGCTATGGCTGACGGGGAAGAACGGTTTGTACCCAAACCTGAGCAAGTCCTATACAAACGACAAAGAGAAAGAAGTCCTTGTACTATGGGGTGTTCATCACCCGTCTAACATAGGGGACCAAAGGGCCCTCTATCATACAGAAAATGCTTATGTCTCTGTAGTGTCTACACATTATAGCAGAAGATTCACCCCAGAAATAGCCAAAAGACCCAAGGTGAGAGATCAGGAAGGAAGAATCAACTACTACTGGACTCTGCTGGAACCCGGGGATACAATAATATTTGAGGCAAATGGAAATCTAATAGCGCCAAGGTATGCTTTCGCACTGAGTAGAGGCTTTGGATCAGGAATCATCA
		</sequence>
		<sequence>
			<taxon idref="A_Swine_North_Carolina_01994_2008.085"/>
			ATGAAAGTAAAACTACTGATCCTGTTATGTACATTTACAGCTACATATGCGGACACAATATGTATAGGCTACCATGCCAACAACTCAACTGACACAGTTGACACATTACTTGAGAAGAATGTGACAGTTACACACTCTGTCAACCTACTTGAGGACAGTCACAATGGAAAGCTGTGCCTACTAAAGGGAATAGCCCCCCTACAATTGGGTAATTGCAGCGTTGCCGGATGGATCTTAGGAAACCCAGAATGCAAATTACTGATTTCCAAGAAATCATGGTCCTACATTGTAGAAACACCAAATCCTGAGAATGGAGCATGTTACCCAGGGTATTTCGCCGACTATGAGGAGCTAAGGGAGCAATTGAGTTCAGTATCTTCATTTGAGAGATTCGAAATATTCCCCAAAGAAAGCTCATGGCCCAACCACAACGTAAACGGAGTATCAGCATCATGCTCCCATAATGGGAAAAGCAGTTTTTACAGAAATCTGCTATGGCTGACGGGGAAAAATGGTTTGTATCCAAACCTGACCAAGTCCTATGCAAACAACAAAGAGAAAGAAGTCCTTATACTATGGGGTGTTCATCACCCGTCTAACATAGGGGACCAAAGGACCCTCTATCACACAGAAAATGCTTATGTCTCTGTAATGTCTTCACATTATAGCAGAAGATTCACCCCGGAAATAACCAAAAGGCCCAAAGTAAGAGATCAGGAAGGAAGAATCAACTACTATTGGACTCTGCTAGAACCCGGGGATACAATAATATTTGAGGCAAATGGGAATCTAATAGCGCCATGGTATGCTTTCGCACTGAATAGAGGCTTTGGATCAGGAATCATCA
		</sequence>
		<sequence>
			<taxon idref="A_Swine_North_Carolina_02035_2008.103"/>
			ATGAAAGGTGAACTACTGGTTCTGTTATGCACATTTGCAGCTACATATGCAGACACAATATGTATAGGCTACCATGCCAACAACTCAACCGACACTGTTGACACTGTGCTTGAGAAGAATGTGACAGTAACACACTCTGTCAACCTACTTGAGAACAGCCACAATGGAAAATTATGTCTACTAAAAGGAATAGCTCCACTACAATTGGGTAATTGCAGCGTTGCCGGATGGATTTTGGGAAACCCAGAGTGCGAATTGCTGATTTCCAAGGAATCATGGTCCTACATTGTAGAAACACCAAACCCTGAAAATGGAGCATGTTACCCAGGGTATTTCACCGACTATGAGGAACTGAGGGAGCAATTGAGTTCAGTATCTTCATTTGAGAGGTTCGAAATATTCCCCAAAGAGAGCTCATGGCCCAACCACGCCGTAACCGGAGTATCAGCATCATGCTCCCATAACGGGAAAAGCAGCTTTTACAGAAATTTGCTATGGCTGACGGGGAAGAACGGTTTGTACCCAAACCTGAGCAAGTCCTATACAAACAACAAAGAGAAAGAAGTCCTTGTACTATGGGGTGTTCATCACCCGTCTAACATAGGGGACCAAAGGGCCCTCTATCATACAGAAAATGCTTATGTCTCTGTAGTGTCTTCACATTATAGCAGAAGATTCACCCCAGAAATAGCCAAGAGACCAAAGGTGAGAGATCAGGAAGGAAGAATCAACTACTACTGGACTCTGCTGGAACCCGGGGATACAATAATATTTGAGGCAAACGGAAATCTAATAGCGCCAATGTATGCTTTCGCATTGAGTAGGGGCTTTGGATCACG--------
		</sequence>
		<sequence>
			<taxon idref="A_Swine_North_Carolina_02141_2008.297"/>
			ATGAAAGTAAAACTACTGGTTCTGTTATGTACATTTACAGCTGCATATGGAGACACAATATGTATAGGCTATCATGCCAACAACTCAACCGACACTGTTGACACAGTACTTGAGAAAAATGTGACAGTGACACACTCTGTCAACCTACTTGAGGACAGTCACAATGGAAAACTATGTCTACTAAAAGGAATAGCTCCACTACAATTGGGTAACTGCAGCGTTGCCGGATGGATCTTAGGAAACCCAGAGTGCGAATTGCTGATTTCCAAGGAATCATGGTCCTACATTGTAGAAACACCAAATCCTGAGATTGGAACATGTTACCCAGGGTATTTCACCGACTATGAGGAACTGAGGGAGCAATTGAGTTCAGTATCTTCATTTGAGAGGTTCGAAATATTCCCCAAAGAGAGCTCATGGCCCAACCACACCGTAACTGGAGTATCAGCATCATGCTCCCATAACGGGAAAAGCAGCTTTTACAGAAATTTGCTATGGCTGACGGGGAAAAACGGTTTGTACCCAAACCTGAGCAAGTCCTATACAAACAACAAAGGGAAAGAAGTCCTTGTACTATGGGGTGTTCATCACCCGCCTAACATAGGGGACCAAAGGGCCCTCTATCATACAGAAAATGCTTATGTCTCTGTAGTGTCTTCACATTATAGCAGAAGATTCACCCCAGAAATAGCCAAAAGACCCAAGGTGAGAGATCAGGAAGGAAGAATCAACTACTACTGGACTCTGCTGGAACCCGGGGATACAATAATATTTGAGGCAAATGGAAATCTAATAGCGCCAAGGTATGCTTTCGCACTGGGTAGAGGCTTTGGATCAGGAATCATCA
		</sequence>
		<sequence>
			<taxon idref="A_Swine_North_Carolina_02187_2008.378"/>
			ATGAAAGTATAACTACTGGTTCTGTTATGTACATTTACAGCTGCATATGGAGACACAATATGTATAGGCTATCATGCCAACAACTCAACCGACACTGTTGACACAGTACTTGAGAAAAATGTGACAGTGACACACTCTGTCAACCTACTTGAGGACAGTCACAATGGAAAACTATGTCTACTAAAAGGAATAGCTCCACTACAATTGGGTAACTGCAGCGTTGCCGGATGGATCTTAGGAAACCCAGAGTGCGAATTGCTGATTTCCAAAGAATCATGGTCCTACATTGTAGAAACACCAAATCCTGAGAATGGAACATGTTACCCAGGGTATTTCACCGACTATGAGGAACTGAGGGAGCAATTGAGTTCAGTATCTTCATTTGAGAGGTTCGAAATATTCCCCAAAGAGAGCTCATGGCCCAACCACACCGTAACTGGAGTATCAGCATCATGCTCCCATAACGGGAAAAGCAGCTTTTACAGAAATTTGCTATGGCTGACGGGGAAAAACGGTTTGTACCCAAACCTGAGCAAGTCCTATACAAACAACAAAGGGAAAGAAGTCCTTGTACTATGGGGTGTTCATCACCCGCCTAACATAAGGGACCAAAGGGCCCTCTATCATACAGAAAATGCTTATGTCTCTGTAGTGTCTTCACATTATAGCAGAAGATTCACCCCAGAAATAGCCAAAAGACCCAAGGTGAGAGATCAGGAAGGAAGAATCAACTACTACTGGACTCTGCTGGAACCCGGGGATACAATAATATTTGAGGCAAATGGAAATCTAATAGCGCCAAGGTATGCTTTCGCACTGGGTAGAGGCTTTGGATCAGGAATCATCA
		</sequence>
		<sequence>
			<taxon idref="A_Swine_North_Carolina_02188_2008.378"/>
			ATGAAAGTAAAACTACTGGTTCTGTTATGTACATTTACAGCTGCATATGGAGACACAATATGTATAGGCTATCATGCCAACAACTCAACCGACACTGTTGACACAGTACTTGAGAAAAATGTGACAGTGACACACTCTGTCAACCTACTTGAGGACAGTCACAATGGAAAACTATGTCTACTAAAAGGAATAGCTCCACTACAATTGGGTAACTGCAGCGTTGCCGGATGGATCTTAGGAAACCCAGAGTGCGAATTGCTGATTTCCAAAGAATCATGGTCCTACATTGTAGAAACACCAAATCCTGAGAATGGAACATGTTACCCAGGGTATTTCACCGACTATGAGGAACTGAGGGAGCAATTGAGTTCAGTATCTTCATTTGAGAGGTTCGAAATATTCCCCAAAGAGAGCTCATGGCCCAACCACACCGTAACTGGAGTATCAGCATCATGCTCCCATAACGGGAAAAGCAGCTTTTACAGAAATTTGCTATGGCTGACGGGGAAAAACGGTTTGTACCCAAACCTGAGCAAGTCCTATACAAACAACAAAGGGAAAGAAGTCCTTGTACTATGGGGTGTTCATCACCCGCCTAACATAAGGGACCAAAGGGCCCTCTATCATACAGAAAATGCTTATGTCTCTGTAGTGTCTTCACATTATAGCAGAAGATTCACCCCAGAAATAGCCAAAAGACCCAAGGTGAGAGATCAGGAAGGAAGAATCAACTACTACTGGACTCTGCTGGAACCCGGGGATACAATAATATTTGAGGCAAATGGAAATCTAATAGCGCCAAGGTATGCTTTCGCACTGGGTAGAGGC-------------------
		</sequence>
		<sequence>
			<taxon idref="A_Swine_North_Carolina_02228_2008.492"/>
			ATGAAAGTAAAACTACTGGTTCTGTTATGTACATTTACAGCTGCATATGGAGACACAATATGTATAGGCTATCATGCCAACAACTCAACCGACACTGTTGACACAGTACTTGAGAAAAATGTGACAGTGACACACTCTGTCAACCTACTTGAGGACAGTCACAATGGAAAACTATGTCTACTAAAAGGAATAGCTCCACTACAATTGGGTAACTGCAGCGTTGCCGGATGGATCTTAGGAAACCCAGAGTGCGAATTGCTGATTTCCAAAGAATCATGGTCCTACATTGTAGAAACACCAAATCCTGAGAATGGAACATGTTACCCAGGGTATTTCACCGACTATGAGGAACTGAGGGAGCAATTGAGTTCAGTATCTTCATTTGAGAGGTTCGAAATATTCCCCAAAGAGAGCTCATGGCCCAACCACACCGTAACTGGAGTATCAGCATCATGCTCCCATAACGGGAAAAGCAGCTTTTACAGAAATTTGCTATGGCTGACGGGGAAAAACGGTTTGTACCCAAACCTGAGCAAGTCCTATACAAACAACAAAGGGAAAGAAGTCCTTGTACTATGGGGTGTTCATCACCCGTCTAACATAAGGGACCAAAGGGCCCTCTATCATACAGAAAATGCTTATGTCTCTGTAGTGTCTTCACATTATAGCAGAAGATTCACCCCAGAAATAGCCAAAAGACCCAAGGTGAGAGATCAGGAAGGAAGAATCAACTACTACTGGACTCTGCTGGAACCCGGGGATACAATAATATTTGAGGCAAATGGAAATCTAATAGCGCCAAGGTATGCTTTCGCACTGGGTAGAGGCTTTGGATCAGGAATCATCA
		</sequence>
		<sequence>
			<taxon idref="A_Swine_North_Carolina_02249_2008.584"/>
			ATGAAAGTAAAACTACTGGTTCTGTTATGTACATTTACAGCTGCATATGGAGACACAATATGTATAGGCTATCATGCCAACAACTCAACCGACACTGTTGACACAGTACTTGAGAAAAATGTGACAGTGACACACTCTGTCAACCTACTTGAGGACAGTCACAATGGAAAACTATGTCTACTAAAAGGAATAGCTCCACTACAATTGGGTAACTGCAGCGTTGCCGGATGGATCTTAGGAAACCCAGAGTGCGAATTGCTGATTTCCAAGGAATCATGGTCCTACATTGTAGAAACATCAAATCCTGAGAATGGAACATGTTACCCAGGGTATTTCACCGACTATGAGGAACTGAGGGAGCAATTGAGTTCAGTATCTTCATTTGAGAGGTTCGAAATATTCCCCAAAGAGAGCTCATGGCCCAACCACACCGTAACTGGAGTATCAGCATCATGCTCCCATAACGGGAAAAGCAGCTTTTACAGAAATTTGCTATGGCTGACGGGGAAAAACGGTTTGTACCCAAACCTGAGCAAGTCCTATACAAACAACAAAGGGAAAGAAGTCCTTATACTATGGGGTGTTCATCACCCGCCTAACATAGGGGACCAAAGGGCCCTCTATCATACAGAAAATGCTTATGTCTCTGTAGTGTCTTCACATTATAGCAGAAGATTCACCCCAGAAATAGCCAAAAGACCCAAGGTGAGAGATCAGGAAGGAAGAATCAACTACTACTGGACTCTGCTGGAACCCGGGGATACAATAATATTTGAGGCAAATGGAAATCTAATAGCGCCAAGGTATGCTTTCGCACTGGGTAGAGG--------------------
		</sequence>
		<sequence>
			<taxon idref="A_Swine_North_Carolina_02269_2008.618"/>
			ATGANNGTAAANCTACTGGTTCTGTTATGTACATTTACAGCTGCATATGGAGACACAATATGTATAGGCTATCATGCCAACAACTCAACCGACACTGTTGACACAGTACTTGAGAAAAATGTGACAGTGACACACTCTGTCAACCTACTTGAGGACAGTCACAATGGAAAACTATGTCTACTAAAAGGAATAGCTCCACTACAATTGGGTAACTGCAGCGTTGCCGGATGGATCTTACKRAACYCWGAKKGMVMMTKGSTRATTTCCAAAAAATSATGGWCMTRCATTGYAAAAACACCMAATCCTKRCAATGGAACWTGTTACCMAGGKTATTWCMCCGACTATGASSAACTGAGGGASCAWKTGAGATCGKTATCTTCATTKGARARGWTCCAAATAWTCCCCAAAGAGAGCTCATGGCCCAACCACACCGYAACTGGAGTATCAGCATCATGCTCCCATAACGGGAAAAGCAGCTTTTACAGAAATTTGCTATGGCTGACGGGGAAAAACGGTTTGTAYCCAAACYTGASCAAGTCMTATACAAACAACAAAGGGAAAGAAGTCCTTGTACTATGGGGTGTTCATCACCCSTCTAACATAASGGACCAAAGGGCCMTYTATCATACAGAAAATGCTTATGTCTYTGTAGTGTCTTCACATTATAGCAGAAGATTCACCCCAGAAATAGCCAAAAGACCCAAGGTGAGAGATCAGGAAGGAAGAATCAAATATTACTGGACTCTGCTGGAACCCGGGGATACAATAATATTTGAGGCAAATGGAAATCTAATAGCGCCAAGGTATGCTTTCGCACTGGGTAGAGGCTTTGGATCAGGAATCATCA
		</sequence>
		<sequence>
			<taxon idref="A_Swine_North_Carolina_02303_2008.467"/>
			ATGAAGGTAAAACTACTGGTTCTGTTATGTACATTTACAGCTGCATATGGAGACACAATATGTATAGGCTATCATGCCAACAACTCAACCGACACTGTTGACACAGTACTTGAGAAAAATGTGACAGTGACACACTCTGTCAACCTACTTGAGGACAGTCACAATGGAAAACTATGTCTACTAAAAGGAATAGCTCCACTACAATTGGGTAACTGCAGCGTTGCCGGATGGATCTTAGGAAACCCAGAGTGCGAATTGCTGATTTCCAAAGAATCATGGTCCTACATTGTAGAAACACCAAATCCTGAGAATGGAAAATGTTACCCAGGGTATTTCACCGACTATGAGGAACTGAGGGAGCAATTGAGTTCAGTATCTTCATTTGAGAGGTTCGAAATATTCCCCAAAGAGAGCTCATGGCCCAACCACACCGTAACTGGAGTATCAGCATCATGCTCCCATAACGGGAAAAGCAGCTTTTACAGAAATTTGCTATGGCTGACGGGGAAAAACGGTTTGTACCCAAACCTGAGCAAGTCCTATACAAACAACAAAGGGAAAGAAGTCCTTGTACTATGGGGTGTTCATCACCCGCCTAACATAAGGGACCAAAGGGCCCTCTATCATACAGAAAATGCTTATATCTCTGTAGTGTCTTCACATTATAGCAGAAGATTCACCCCAGAAATAGCCAAAAGACCCAAGGTGAGAGATCAGGAAGGAAGAATCAACTACTACTGGACTCTGCTGGAACCCGGGGATACAATAATATTTGAGGCAAATGGAAATCTAATAGCGCCAAGGTATGCTTTCGCACTGGGTAGAGGC-------------------
		</sequence>
		<sequence>
			<taxon idref="A_Swine_North_Carolina_02336_2008.777"/>
			ATGAAAGGTAAACTACTGNTTCTGTTATGTACATTTACAGCTGCATATGGAGACACAATATGTATAGGCTATCATGCCAACAACTCAACCGACACTGTTGACACAGTACTTGAGAAAAATGTGACAGTGACACACTCTGTCAACCTACTTGAGGACAGTCACAATGGAAAACTATGTCTACTAAAAGGAATAKCTCCACTACAATTGGGTAACTGCAGCGTTGCCGGATGGATCTTAGGAAACCCAGAGTGCGAATTGCTGATTTCCAAAGAATCATGGTCCTACATTGTAGAAACACCAAATCCTGASAATGGAACATGTTACCCAGGGTATTTCACCGACTATGAGGAACTGAGGGAGCAATTGAGTTCAGTATCTTCATTTGAGAGGTTCGAAATATTCCCCAAAGAGAGCTCATGGCCCAACCACACCGTAACTGGAGTATCAGCATCATGCTCCCATAACGGGAAAAGCAGCTTTTACAGAAATTTGCTATGGCTGACGGGGAAAAACGGTTTGTACCCAAACCTGAGCAAGTCCTATACAAACAACAAAGGGAAAGAAGTCCTTGTACTATGGGGTGTTCATCACCCGCCTAACATAAGGGACCAAAGGGCCCTCTATCATACAGAAAATGCTTATGTCTCTGTAGTGTCTTCACATTATAGCAGAAGATTCACCCCAGAAATAGCCAAAAGACCCAAGGTGAGAGATCAGGAAGGAAGAATCAACTACTACTGGACTCTGCTGGAMCCCGGGGATACAATAATATTTGAGGCAAATGGAAATCTAATAGCGCCAAGGTATGCTTTCGCAYWGGGTAGAGGCTKTGGATCAGGAATCA---
		</sequence>
		<sequence>
			<taxon idref="A_Swine_North_Carolina_02342_2008.682"/>
			ATGAAAGTGAAACTACTGGTTCTGTTATGTACATTTACAACTACATATGCAGACACAATATGTATAGGTTACCATGCCAACAACTCAACCGACACTGTTGACACAGTACTTGAGAAGAATGTGACAGTAACACACTCTGTCAACCTACTTGAGGACAGTCACAATGGAAAACTATGTCTACTAAAAGGAATAGCTCCACTACAATTGGGTAATTGCAGTGTTGCCGGATGGATCTTAGGAAACCCAGAGTGCGAATTACTGATTTCCAAGGAATCATGGTCCTACATTGTAGAAACACCAAATCCTGAGAATGGAGCATGTTACCCAGGATATTTCACCGACTATGAGGAACTGAGAGAGCAATTGAGTTCAGTATCTTCATTTAAGAGGTTCGAAATATTCCCCAAAGAGAGCTCATGGCCCAACCACACCGTAACCGGAGTATCAGCATCATGCTCCCATAACGGGAAAAGCAGCTTTTACAGAAATTTGCTATGGCTGACGAGGAAAAACGGTTTGTACCCAAACCTGAGCAAGTCCTATACAAACGACAAAGAGAAAGAAGTCCTTGTACTATGGGGTGTTCATCACCCGTCTAACATAGGGGACCAAAGGGTCCTCTATCATACAGAAAATGCTTATGTCTCTGTAATGTCTTCACATTATAGCAGAAGATTCACCCCAGAAATAACCAAAAGACCCAAGGTAAGAGATCAGGAAGGAAGAATCAACTACTACTGGACTCTGCTKKAACCCAGGGATACAATAATATTTGAGGCAAATGGAAATCTAATAGCGCCAAGGTATGCTTTCGCATTGAGTAGAGGC-------------------
		</sequence>
		<sequence>
			<taxon idref="A_Swine_North_Carolina_02356_2008.751"/>
			ATGAAAGTGAAACTACTGGTTCTGTTATGTACATTTACAGCTACATATGCAGACACAATATGTATAGGCTACCATGCCAACAACTCAACCGACACTGTTGACACAGTGCTTGAGAAGAATGTGACAGTGACACACTCTGTCAACCTACTTGAGGACAGTCACAATGGAAAACTATGTCTACTAAAAGGAATGGCTCCACTACAATTGGGTAATTGTAGCGTTGCCGGATGGATCTTAGGAAACCCAGAATGCGAATTGCTGATTTCCAAGGAATCATGGTCCTACATTGTAGAAACACCAAATCCTGAGAATGGAACATGTTACCCAGGGCATTTCACCGACTATGAGGAACTAAGGGAGCAATTGAGCTCAGTATCTTCATTTGAGAGGTTCGAAATATTCCCCAAAGAGAGCTCATGGCCCAAACACACCGTAACCGGAGTATCAGCATCATGCTCCCATAACGGGAAAAGCAGCTTTTACAAAAATTTACTATGGCTGACGGGGAAGAACGGTTTATACCCAAACCTGAGCAAGTCCTATACAAACGACAAAGATAAAGAGGTCCTTGTACTATGGGGTGTTCATCACCCGTCTAACATAGAGGACCAAAGGGCCCTCTATCATAAAGAAAATGCTTATGTCTCAGTAGTGTCTTCACATTATAGCAGAAGATTCAACCCAGAAATAGCCCGAAGACCCAAGGTGAGAGATCAGGAAGGAAGAATCAACTACTACTGGACTTTGCTGGAACCCAGGAATACAATAATATTTGAGGCAAATGGAAATTTAATAGCGCCAAGGTATGCTTTCGCACTGAGTAAAGGCTTTGGATCAGGAATCATCA
		</sequence>
		<sequence>
			<taxon idref="A_Swine_North_Carolina_02421_2008.829"/>
			ATGAAAGTAAAACTAATGGTTCTGTTATGTACATTTACAGCTACATATGCAGACACAATATGTGTAGGCTACCATGCCAACAACTCAACTGACACTGTTGACACAGTACTTGAGAAGAATGTGACAGTGACACACTCTGTCAACCTACTTGAGGACAGCCACAATGGAAAACTATGTCTACTAAAAGGAATAGCTCCACTACAATTGGGTAGTTGCAGCGTTGCCGGATGGATCTTAGGAAACCCAGAGTGCGAATTGCTGATTTCCAAGGAATCATGGTCCTACATTGTAGAAACACCAAATCCTGAGAATGGAACATGTTACCCAGGGTATTTCACAGACTATGAAGAACTGAGGGAACAATTGAGTTCAGTATCTTCATTTAAGAGGTTCGAAATATTCCCCAAAGAGAGCTCATGGCCCAACCACACCGTAACCGGAGTGTCATCATCATGCTCCCATAACGGGAAAAGCAGCTTCTACAGAAATTTGCTATGGCTGACGGTGAAGAACGGTTTGTACCCAAACCTGAGCAAGTCCTATACAAACAAAAAGGAGAAAGAAGTCCTTGTACTATGGGGTGTTCATCACCCATCTAACATAGGGGACCAAAGGGCCCTCTATCATACAGAAAATGCTTATGTCTCTGTAGTGTCTTCACATTATAGCAGAAGATTCACCCCAGAAATAGCCAAAAGACCCAAGGTGAGAAATCAGGAAGGAAGAATCAACTACTACTGGACTCTGCTAGAACCCGGGGATACAATAATATTTGAGGCAAATGGAAATCTAATAGCACCAAGGTATGCCTTCGAACTGAGTAAGGGTTTTGGATCAGGAATCATCA
		</sequence>
		<sequence>
			<taxon idref="A_Swine_North_Carolina_02441_2008.847"/>
			ATGAANGTAAANCTAATGGTTCTGTTATGTACATTTACAGCTACATATGCAGACACAATATGTGTAGGCTACCATGCCAACAACTCAACTGACACTGTTGACACAGTACTTGAGAAGAATGTGACAGTGACACACTCTGTCAACCTACTTGAGGACAGCCACAATGGAAAACTATGTCTACTAAAAGGAATAGCTCCACTACAATTGGGTAGTTGCAGCGTTGCCGGATGGATCTTAGGAAACCCAGAGTGCGAATTGCTGATTTCCAAGGAATCATGGTCCTACATTGTAGAAACACCAAATCCTGAGAATGGAACATGTTACCCAGGGTATTTCACAGACTATGAAGAACTGAGGGAACAATTGAGTTCAGTATCTTCATTTAAGAGGTTCGAAATATTCCCCAAAGAGAGCTCATGGCCCAACCACACCGTAACCGGAGTGTCATCATCATGCTCCCATAACGGGAAAAGCAGCTTCTACAGAAATTTGCTATGGCTGACGGTGAAGAACGGTTTGTACCCAAACCTGAGCAAGTCCTATACAAACAAAAAGGAGAAAGAAGTCCTTGTACTATGGGGTGTTCATCACCCATCTAACATAGGGGACCAAAGGGCCCTCTATCATACAGAAAATGCTTATGTCTCTGTAGTGTCTTCACATTATAGCAGAAGATTCACCCCAGAAATAGCCAAAAGACCCAAGGTGAGAAATCAGGAAGGAAGAATCAACTACTACTGGACTCTGCTAGAACCCGGGGATACAATAATATTTGAGGCAAATGGAAATCTAATAGCACCAAGGTATGCCTTCGAACTGAGTAAGGGTTTTGGATCAGGAATCATCA
		</sequence>
		<sequence>
			<taxon idref="A_Swine_North_Carolina_02464_2008.930"/>
			ATGAAAGTAAAACTACTGATCCTGTTATGTACATTTACAGCCACATATGCGGACACAATATGTATAGGCTACCATGCCAACAACTCAACCGACACAGTTGACACAGTACTTGAGAAGAATGTGACAGTTACACACTCTGTCAACCTACTTGAGGACAGCCACAATGGAAAGCTGTGCCTACTAAAGGGAATAGCCCCCCTACAATTGGGTAATTGCAGCGTTGCCGGATGGGTCTTAGGAAACCCAGAATGCGAATTACTGATTTCCAAGAAATCATGGTCCTACATTGTAGAAACACCAAATCCTGAGAATGGAGCATGTTACCCAGGGTATTTCGCCGACTATGAGGAGCTAAGGGAGCAATTGAGTTCAATATCTTCATTTGAGAGATTCGAAATATTCCCCAAAGAAAGCTCATGGCCCAACCACAACGTAAACGGAGTATCAGCATCATGCTCCCATAATGGGAAGAGAAGTTTTTACAGAAATCTGCTATGGCTGACGGGGAAAAATGGTTTGTACCCAAACCTGACCAAGTCCTATGTAAACGACAAAGAGAGAGAAGTCCTTATACTATGGGGTGTTCATAACCCGTCTAACATAGGGGACCAAAGAACCCTCTATCACAGAGAAAATGCTTATGTCTCTGTAATGTCTTCACATTATAGCAGAAGATTCACCCCAGAAATAATCAAAAGGCCCAAAGTAAGAGATCAGGAAGGAAGAATCAACTACTACTGGACTCTGCTAGAACCCGGGGATACAATAATATTTGAGGCAAATGGGAATCTAATAGCGCCATGGTATGCTTTCGCACTGAGTAGAGGCTTTGGATCAGGAATCATCA
		</sequence>
		<sequence>
			<taxon idref="A_Swine_North_Carolina_02477_2008.968"/>
			ATGAAAGTAAAACTACTGATCCTGTTATGTACATTTACAGCCACATATGCGGACACAATATGTATAGGCTACCATGCCAACAACTCAACCGACACAGTTGACACAGTACTTGAGAAGAATGTGACAGTTACACACTCTGTCAACCTACTTGAGGACAGCCACAATGGAAAGCTGTGCCTACTAAAGGGAATAGCCCCCCTACAATTGGGTAATTGCAGCGTTGCCGGATGGGTCTTAGGAAACCCAGAATGCGAATTACTGATTTCCAAGAAATCATGGTCCTACATTGTAGAAACACCAAATCCTGAGAATGGAGCATGTTACCCAGGGTATTTCGCCGACTATGAGGAGCTAAGGGAGCAATTGAGTTCAATATCTTCATTTGAGAGATTCGAAATATTCCCCAAAGAAAGCTCATGGCCCAACCACAACGTAAACGGAGTATCAGCATCATGCTCCCATAATGGGAAGAGAAGTTTTTACAGAAATCTGCTATGGCTGACGGGGAAAAATGGTTTGTACCCAAACCTGACCAAGTCCTATGTAAACGACAAAGAGAGAGAAGTCCTTATACTATGGGGTGTTCATAACCCGTCTAACATAGGGGACCAAAGAACCCTCTATCACAGAGAAAATGCTTATGTCTCTGTAATGTCTTCACATTATAGCAGAAGATTCACCCCAGAAATAATCAAAAGGCCCAAAGTAAGAGATCAGGAAGGAAGAATCAACTACTACTGGACTCTGCTAGAACCCGGGGATACAATAATATTTGAGGCAAATGGGAATCTAATAGCGCCATGGTATGCTTTCGCACTGAGTAGAGGCTTTGGATCAGGAATCATCA
		</sequence>
		<sequence>
			<taxon idref="A_Swine_North_Carolina_02523_2008.837"/>
			ATGAAAGTAAAACTACTGGTTCTGTTATGTACATTTACAGCTACATATGCAGACACAATATGTATAGGCTACCATGCCAACAACTCAACCGACACTGTTGACACAGTACTTGAGAAGAATGTGACAGTGACACACTCTGTCAACCTACTTGAGGACAGTCACAATGGAAAGCTATGTCTACTAAAAGGAGTAGCTCCACTACAATTGGGTAATTGCAGTGTTGCCGGATGGATCTTAGGAAACCCAGAATGCGAATTGCTGATTTCCAAGGAATCATGGTCCTACATTGTAGAAACATCAAATCCTGAGAACGGAGCATGTTACCCAGGGTATTTCACCGACTATGAGGAACTGAGGGAGCAATTGAGTTCAGTATCTTCATTTGAGAGGTTCGAAATATTCCCCAAAGAGAGCTCATGGCCCAACCACACCGTAACCGGAGTATCAGCATCATGCTCCCACAACGGGACAAGCAGCTTTTACAGAAATTTGCTATGGCTGACAGTGAAGAACGGTTTGTACCCAAACCTGAGCAAGTCCTATACAAACGACAAAGAGAAAGAAGTCCTTGTACTATGGGGTGTTCATCACCCGTCTAACATAGGGGACCAAAGGGCCCTCTATCATACAGAAAATGCTTATGTCTCTGTAGTGTCTTCACATTATAGCAGAAGATTCACCCCAGAAATAGCCAAAAGACCCAAGGTGAGAGATCAGGAAGGAAGAATCAACTACTACTGGACTCTGCTGGAACCCGGGGATACAATAATATTTGAGACAAATGGAAATCTAATAGCACCAAGGTATGCTTTCGCACTGAATAGAGGCTTTGGGTCAGGAATCA---
		</sequence>
		<sequence>
			<taxon idref="A_Swine_North_Carolina_63607-10_2008.771"/>
			ATGAAAKWAAAMCTAATGGTTCTGTTATGTACATTTACAGCTACATATGCAGACACAATATGTGTAGGCTACCATGCCAACAACTCAACTGACACTGTTGACACAGTACTTGAGAAGAATGTGACAGTGACACACTCTGTCAACCTACTTGAGGACAGCCACAATGGAAAACTATGTCTACTAAAAGGAATAGCTCCACTACAATTGGGTAGTTGCAGCGTTGCCGGATGGATCTTAGGAAACCCAGAGTGCGAATTGCTGATTTCCAAGGAATCATGGTCCTACATTGTAGAAACACCAAATCCTGAGAATGGAACATGTTACCCAGGGTATTTCACAGACTATGAAGAACTGAGGGAGCAATTGAGTTCAGTATCTTCATTTAAGAGGTTCGAAATATTCCCCAAAGAGAGCTCATGGCCCAACCACACCGTAACCGGAGTGTCATCATCATGCTCCCATAACGGGAAAAGCAGCTTCTACAGAAATTTGCTATGGCTGACGGTGAAGAACGGTTTGTACCCAAACCTGAGCAAGTCCTATACAAACAAAAAGGAGAAAGAAGTCCTTGTACTATGGGGTGTTCATCACCCATCTAACATAGGGGACCAAAGGGCCCTCTATCATACAGAAAATGCTTATGTCTCTGTAGTGTCTTCACATTATAGCAGAAGATTCACCCCAGAAATAGCCAAAAGACCCAAGGTGAGAAATCAGGAAGGAAGAATCAACTACTACTGGACTCTGCTAGAACCCGGGGATACAATAATATTTGAGGCAAATGGAAATCTAATAGCACCAAGGTATGCCTTCGAACTGAGTAAGGGTTTTGGATCAGGAATCATCA
		</sequence>
		<sequence>
			<taxon idref="A_Swine_North_Carolina_63607-39_2008.837"/>
			ATGAAAGTAAAACTACTGGTTCTGTTATGTACATTTACAGCTACATATGCAGACACAATATGTATAGGCTACCATGCCAACAACTCAACCGACACTGTTGACACAGTACTTGAGAAGAATGTGACAGTGACACACTCTGTCAACCTACTTGAGGACAGTCACAATGGAAAGCTATGTCTACTAAAAGGAGTAGCTCCACTACAATTGGGTAATTGCAGTGTTGCCGGATGGATCTTAGGAAACCCAGAATGCGAATTGCTGATTTCCAAGGAATCATGGTCCTACATTGTAGAAACATCAAATCCTGAGAACGGAGCATGTTACCCAGGGTATTTCACCGACTATGAGGAACTGAGGGAGCAATTGAGTTCAGTATCTTCATTTGAGAGGTTCGAAATATTCCCCAAAGAGAGCTCATGGCCCAACCACACCGTAACCGGAGTATCAGCATCATGCTCCCACAACGGGACAAGCAGCTTTTACAGAAATTTGCTATGGCTGACAGTGAAGAACGGTTTGTACCCAAACCTGAGCAAGTCCTATACAAACGACAAAGAGAAAGAAGTCCTTGTACTATGGGGTGTTCATCACCCGTCTAACATAGGGGACCAAAGGGCCCTCTATCATACAGAAAATGCTTATGTCTCTGTAGTGTCTTCACATTATAGCAGAAGATTCACCCCAGAAATAGCCAAAAGACCCAAGGTGAGAGATCAGGAAGGAAGAATCAACTACTACTGGACTCTGCTGGAACCCGGGGATACAATAATATTTGAGACAAATGGAAATCTAATAGCACCAAGGTATGCTTTCGCACTGAATAGAGGCTTTGGGTCAGGAATCATCA
		</sequence>
		<sequence>
			<taxon idref="A_Swine_Ohio_02327_2008.715"/>
			ATGGAAGTTAAACTACTGGTTCTGTTATGTACATTTACAGCTACATATGCAGACACAATATGTATAGGCTATCATGCCAACAACTCAACCGACACTGTTGACACAGTACTTGAGAAGAATGTGACAGTAACACACTCTGTCAACCTACTTGAGGACAGTCACAATGGAAAATTATGTCTACTAAAAGGAATAGCTCCACTACAATTGGGTAATTGCAACGTTGCCGGATGGATCTTAGGAAACCCAGAGTGCGAATTGCTGATTTCCAAGGAATCATGGTCTTACATTGTAGAAACACCAAATCCTGAGAATGGAACATGTTACCCAGGGTATTTCACCGACTATGAAGAACTGAGGGAACAATTGAGTTCAGTATCTTCATTTAAGAGGTTTGAAATATTCCCCAAAGAGAGCTCATGGCCCAACCACACCGTAACCGGAGTATCAGCATCATGCTCCCATAACGGGAAAAGCAGCTTTTACAGAAATTTGCTATGGCTAACGGGGAAGAACGGTTTGTACCCAAACCTGAGCAAATCCTATACAAACGACAAAGAGAAAGAAGTCCTTGTATTATGGGGTGTTCATCACCCGTCAAACATAGGGAACCAAAGGGCCCTCTATCATAAAGAAAATGCTTATGTCTCTGTAGTGTCTTCACATTATAGCAGAAGATTCACCCCAGAAATAGTCAAAAGACCCAAGGTGAGAGATCAGGAAGGAAGAATCAACTACTACTGGACTCTGCTGGAACCCGGGGATACAATAATATTTGAGGCAAATGGAAATTTAATAGCGCCAAGGTATGCTTTCGCACTGAGTAGAGGCTTTGGATCAGGAATCWTCA
		</sequence>
		<sequence>
			<taxon idref="A_Swine_Ohio_02382_2008.796"/>
			ATGGAAGTAAAACTACTGGTTCTGTTATGTACATTTACAGCTACATATGCAGACACAATATGTATAGGCTATCATGCCAACAACTCAACCGACACTGTTGACACAGTACTTGAGAAGAATGTGACAGTAACACACTCTGTCAACCTACTTGAGGACAGTCACAATGGAAAATTATGTCTACTAAAAGGAATAGCTCCACTACAATTGGGTAATTGCAACGTTGCCGGATGGATCTTAGGAAACCCAGAGTGCGAATTGCTGATTTCCAAGGAATCATGGTCTTACATTGTAGAAACACCAAATCCTGAGAATGGAACATGTTACCCAGGGTATTTCACCGACTATGAAGAACTGAGGGAACAATTGAGTTCAGTATCTTCATTTAAGAGGTTTGAAATATTCCCCAAAGAGAGCTCATGGCCCAACCACACCGTAACCGGAGTATCAGCATCATGCTCCCATAACGGGAAAAGAAGCTTTTACAGAAATTTGCTATGGCTAACGGGGAAGGACGGTTTGTACCCAAACCTGAGCAAATCCTATACAAATGACAAAGAGAAAGAAGTCCTTGTATTATGGGGTGTTCATCACCCGTCAAACATAGGGGACCAAAGGGCCCTCTATCATAAAGAAAATGCTTATGTCTCTGTAGTGTCTTCACATTATAGCAGAAGATTCACCCCAGAAATAGTCAAAAGACCCAAGGTGAGAGATCAGGAAGGAAGAATCAACTACTACTGGACTCTGCTGGAACCCGGGGATACAATAATATTTGAGGCAAATGGAAATTTAATAGCGCCAAGGTATGCTTTCGCACTGAGTAGAGGCTTTGGATCAGGAATCATC-
		</sequence>
		<sequence>
			<taxon idref="A_Swine_Ohio_02383_2008.796"/>
			ATGGAAGTAAAACTACTGGTTCTGTTATGTACATTTACAGCTACATATGCAGACACAATATGTATAGGCTATCATGCCAACAACTCAACCGACACTGTTGACACAGTACTTGAGAAGAATGTGACAGTAACACACTCTGTCAACCTACTTGAGGACAGTCACAATGGAAAATTATGTCTACTAAAAGGAATAGCTCCACTACAATTGGGTAATTGCAACGTTGCCGGATGGATCTTAGGAAACCCAGAGTGCGAATTGCTGATTTCCAAGGAATCATGGTCTTACATTGTAGAAACACCAAATCCTGAGAATGGAACATGTTACCCAGGGTATTTCACCGACTATGAAGAACTGAGGGAACAATTGAGTTCAGTATCTTCATTTAAGAGGTTTGAAATATTCCCCAAAGAGAGCTCATGGCCCAACCACACCGTAACCGGAGTATCAGCATCATGCTCCCATAACGGGAAAAGAAGCTTTTACAGAAATTTGCTATGGCTAACGGGGAAGGACGGTTTGTACCCAAACCTGATCAAATCCTATACAAATGACAAAGAGAAAGAAGTCCTTGTATTATGGGGTGTTCATCACCCGTCAAACATAGGGGACCAAAGGGCCCTCTATCATAAAGAAAATGCTTATGTCTCTGTAGTGTCTTCACATTATAGCAGAAGATTCACCCCAGAAATAGTCAAAAGACCCAAGGTGAGAGATCAGGAAGGAAGAATCAACTACTACTGGACTCTGCTGGAACCCGGGGATACAATAATATTTGAGGCAAATGGAAATTTAATAGCGCCAAGGTATGCTTTCGCACTGAGTAGAGGCTTTGGATCAGGAATCATCA
		</sequence>
		<sequence>
			<taxon idref="A_Swine_Ohio_02521_2008.737"/>
			ATGGAAGTAAAACTACTGGTTCTGTTATGTACATTTACAGCTACATATGCAGACACAATATGTATAGGCTATCATGCCAACAACTCAACCGACACTGTTGACACAGTACTTGAGAAGAATGTGACAGTAACACACTCTGTCAACCTACTTGAGGACAGTCACAATGGAAAATTATGTCTACTAAAAGGAATAGCTCCACTACAATTGGGTAATTGCAACGTTGCCGGATGGATCTTAGGAAACCCAGAGTGCGAATTGCTGATTTCCAAGGAATCATGGTCTTACATTGTAGAAACACCAAATCCTGAGAATGGAACATGTTACCCAGGGTATTTCACCGACTATGAAGAACTGAGGGAGCAATTGAGTTCAGTATCTTCATTTAAGAGGTTTGAAATATTCCCCAAAGAGAGCTCATGGCCCAACCACACCGTAACCGGAGTATCAGCATCATGCTCCCATAACGGGAAAAGCAGCTTTTACAGAAATTTGCTATGGCTAACGGGGAAGAACGGTTTGTACCCAAACCTGAGCAAATCCTATACAAACGACAAAGAGAAAGAAGTCCTTGTATTATGGGGTGTTCATCACCCGTCAAACATAGGGGACCAAAGGGCCCTCTATCATAAAGAAAATGCTTATGTCTCTGTAGTGTCTTCACATTATAGCAGAAGATTCACCCCAGAAATAGTCAAAAGACCCAAGGTGAGAGATCAGGAAGGAAGAATCAACTACTACTGGACTCTGYTGGAACCCGGGGATACAATAATATTTGAGGCAAATGGAAATTTAATAGCGCCAAGGTATGCTTTCGCACTGAGTAGAGG--------------------
		</sequence>
		<sequence>
			<taxon idref="A_Swine_Ohio_02522_2008.737"/>
			ATGGAAGTAAAACTACTGGTTCTGTTATGTACATTTACAGCTACATATGCAGACACAATATGTATAGGCTATCATGCCAACAACTCAACCGACACTGTTGACACAGTACTTGAGAAGAATGTGACAGTAACACACTCTGTCAACCTACTTGAGGACAGTCACAATGGAAAATTATGTCTACTAAAAGGAATAGCTCCACTACAATTGGGTAATTGCAACGTTGCCGGATGGATCTTAGGAAACCCAGAGTGCGAATTGCTGATTTCCAAGGAATCATGGTCTTACATTGTAGAAACACCAAAYCCTGAGAATGGAACATGTTACCCAGGGTATTTCACCGACTATGAAGAACTGAGGGAGCAATTGAGTTCAGTATCTTCATTTAAGAGGTTTGAAATATTCCCCAAAGAGAGCTCATGGCCCAACCACACCGTAACCGGAGTATCAGCATCATGCTCCCATAACGGGAAAAGCAGCTTTTACAGAAATTTGCTATGGCTAACGGGGAAGAACGGTTTGTACCCAAACCTGAGCAAATCCTATACAAACGACAAAGAGAAAGAAGTCCTTGTATTATGGGGTGTTCATCACCCGTCAAACATAGGGGACCAAAGGGCCCTCTATCATAAAGAAAATGCTTATGTCTCTGTAGTGTCTTCACATTATAGCAGAAGATTCACCCCAGAAATAGTCAAAAGACCCAAGGTGAGAGATCAGGAAGGAAGAATCAACTACTACTGGACTCTGCTGGAACCCGGGGATACAATAATATTTGAGGCAAATGGAAATTTAATAGCGCCAAGGTATGCTTTCGCACTGAGTAGAGGCTT-GGATCAGGAATCATCA
		</sequence>
		<sequence>
			<taxon idref="A_Swine_Oklahoma_00507_2005.208"/>
			ATGAAGGTAAAACTACTGATCCTGTTATGTACATTTACAGCTACATATGCGGACACAATATGTATAGGCTACCATGCCAACAACTCAACCGACACTGTTGACACAGTACTTGAGAAGAATGTGACAGTGACACACTCTGTCAACCTACTTGAGGACAGTCACAATGGAAAGCTGTGCCTACTAAAGGGAATAGCCCCCCTACAATTGGGTAATTGCAGCGTTGCCGGATGGATCTTAGGAAACCCAGAATGCGAATTACTGATTTCCAAGGAATCATGGTCCTACATTGTAGAAACACCAAATCCTGAGAATGGAGCATGTTACCCAGGGTATTTCGCCGACTATGAGGAGCTAAGGGAGCAATTGAGTTCAGTATCTTCATTTGAGAGATTCGAAATATTCCCCAAAGAAAGCTCATGGCCCAACCACACCGTAACCGGAGTATCAGCATCATGCTCCCATAATGGGAAAAGCAGTTTTTACAGAAATCTGCTATGGCTGACGGGGAAAAATGGTTTGTACCCAAACCTGAGCAAGTCCTATGCAAACAACAAAGAGAAAGAAGTCCTTATACTATGGGGTGTTCATCACCCGCCTAACATAGGGAACCAAAGGACCCTCTATCACACAGAAAATGCTTATGTCTCTGTAGTGTCTTCACATTATAGCASAAGGTTCACCCCAGAAATAACCAAAAGGCCCAAAGTAAGAGATCAGGAAGGAAGAATCAACTACTACTGGACTCTGCTGGAACCCGGGGATACAATAATATTTGAGGCAAATGGAAATCTAATAGCGCCATGGTATGCTTTCGCACTGAGTAGAGGCTTTGGATCAGGAATCATCA
		</sequence>
		<sequence>
			<taxon idref="A_Swine_Oklahoma_00598_2005.055"/>
			ATG-NAAGTAAACTACTGATCCTGTTATGTACATTTACAGCTACATATGCGGACACAATATGTATAGGCTACCATGCCAACAACTCAACCGACACTGTTGACACAGTACTTGAGAAGAATGTGACAGTGACACACTCTGTCAACCTACTTGAGGACAGTCACAATGGAAAGCTGTGCCTACTAAAGGGAATAGCCCCCCTACAATTGGGTAATTGCAGCGTTGCCGGATGGATCTTAGGAAACCCAGAATGCGAATTACTGATTTCCAAGGAATCATGGTCCTACATTGTAGAAACACCAAATCCTGAGAATGGAGCATGTTACCCAGGGTATTTCGCCGACTATGAGGAGCTAAGGGAGCAATTGAGTTCAGTATCTTCATTTGAGAGATTCGAAATATTCCCCAAAGAAAGCTCATGGCCCAACCACACCGTAACCGGAGTATCAGCATCATGCTCCCATAATGGGAAAAGCAGTTTTTACAGAAATCTGCTATGGCTGACGGGGAAAAATGGTTTGTACCCAAACCTGAGCAAGTCCTATGCAAACAACAAAGAGAAAGAAGTCCTTATACTATGGGGTGTTCATCACCCGCCTAACATAGGGAACCAAAGGACCCTCTATCACACAGAAAATGCTTATGTCTCTGTAGTGTCTTCACATTATAGCAGAAGGTTCACCCCAGAAATAACCAAAAGGCCCAAAGTAAGAGATCAGGAAGGAAGAATCAACTACTACTGGACTCTGCTGGAACCCGGGGATACAATAATATTTGAGGCAAATGGAAATCTAATAGCGCCATGGTATGCTTTCGCACTGAGTAGAGGCTTTGGATCAGGAGTCGTCA
		</sequence>
		<sequence>
			<taxon idref="A_Swine_Oklahoma_00743_2005.732"/>
			ATGAAAGTANAACTACTGATCCTGTTATGTACATTTACAGCTACATATGCGGACACAATATGTATAGGCTACCATGCCAACAACTCAACCGACACTGTTGACACAGTACTTGAGAAGAATGTGACAGTGACACATTCTGTCAACCTACTTGAGGACAGTCACAATGGAAAGCTGTGCCTACTAAAGGGAATAGCCCCCCTACAATTGGGTAATTGCAGCGTTGCCGGATGGATCTTAGGAAACCCAGAATGCGAATTACTGATTTCCAAGGAATCATGGTCCTACATTGTAGAAACACCAAATCCTGAGAATGGAGCATGTTACCCAGGGTATTTCGCCGACTATGAGGAGCTAAGGGAGCAATTGAGTTCAGTATCTTCATTTGAGAGATTCGAAATATTCCCCAAAGAAAGCTCATGGCCCAACCACACCGTAACCGGAGTATCAGCATCATGCTCCCATAATGGGAAAAGCAGTTTTTACAGAAATCTGCTATGGCTGACGGGGAAAAATGGTTTGTACCCAAACCTGAGCAAGTCCTATGCAAACAACAAAGAGAAAGAAGTCCTTATACTATGGGGTGTTCATCACCCGCCTAACATAGGGGACCAAAGGACCCTCTATCACACAGAAAATGCTTATGTCTCTGTAGTGTCTTCACATTATAGCAGAAGGTTCACCCCAGAAATAACCAAAAGGCCCAAAGTAAGAAATCAGGAAGGAAGAATCAATTACTACTGGACTCTGCTGGAACCCGGGGATACAATAATATTTGAGGCAAATGGAAATCTAATAGCGCCATGGTATGCTTTCGCACTGAGTAAAGGCTTTGGATCAGGAATCATCA
		</sequence>
		<sequence>
			<taxon idref="A_Swine_Oklahoma_00801_2005.763"/>
			ATGAAAGTAAANCTACTGATCCTGTTATGTACATTTACAGCTACATATGCGGACACAATATGTATAGGCTACCATGCCAACAACTCAACCGACACTGTTGACACAGTACTTGAGAAGAATGTGACAGTGACACACTCTGTCAACCTACTTGAGGACAGTCACAATGGAAAGCTGTGCCTACTAAAGGGAATAGCCCCCCTACAATTGGGTAATTGCAGCGTTGCCGGATGGATCTTAGGAAACCCAGAATGCGAATTACTGATTTCCAAGGAATCATGGTCCTACATTGTAGAAACACCAAATCCTGAGAATGGAGCATGTTACCCAGGGTATTTCGCCGACTATGAGGAGCTAAGGGAGCAATTGAGTTCAGTATCTTCATTTGAGAGATTCGAAATATTCCCCAAAGAAAGCTCATGGCCCAAACACACCGTAACCGGAGTATCAGCATCATGCTCCCATAATGGGAAAAGCAGTTTTTACAGAAATCTGCTATGGCTGACGGGGAAAAATGGTTTGTACCCAAACCTGAGCAAGTCCTATGCAAACGAAAAAGAGAAAGAAGTCCTTATACTATGGGGTGTTCATCACCCGTCAAACATAGGGGACCAAAGGACCCTCTATCACACAGAAAATGCTTATGTCTCTGTAGTGTCTTCACATTATAGCAGAAGATTCACCCCAGAAATAACCAAAAGGCCCAAAGTAAGAGATCAGGAAGGAAGAATCAACTACTACTGGACTCTGCTGGAACCCGGGGATACAATAATATTTGAGGCAAATGGAAATCTAATAGCGCCATGGTATGCTTTCGCACTGAGTAGAGGCTTTGGATCAGGAATCATCA
		</sequence>
		<sequence>
			<taxon idref="A_Swine_Oklahoma_00802_2005.763"/>
			ATGAAAGTAAA-CTACTGATCCTGTTATGTACATTTACAGCTACATATGCGGACACAATATGTATAGGCTACCATGCCAACAACTCAACCGACACTGTTGACACAGTACTTGAGAAGAATGTGACAGTGACACACTCTGTCAACCTACTTGAGGACAGTCACAATGGAAAGCTGTGCCTACTAAAGGGAATAGCCCCCCTACAATTGGGTAATTGCAGCGTTGCCGGATGGATCTTAGGAAACCCAGAATGCGAATTACTGATTTCCAAGGAATCATGGTCCTACATTGTAGAAACACCAAATCCTGAGAATGGAGCATGTTACCCAGGGTATTTCGCCGACTATGAGGAGCTAAGGGAGCAATTGAGTTCAGTATCTTCATTTGAGAGATTCGAAATATTCCCCAAAGAAAGCTCATGGCCCAAACACACCGTAACCGGAGTATCAGCATCATGCTCCCATAATGGGAAAAGCAGTTTTTACAGAAATCTGCTATGGCTGACGGGGAAAAATGGTTTGTACCCAAACCTGAGCAAGTCCTATGCAAACGAAAAAGAGAAAGAAGTCCTTATACTATGGGGTGTTCATCACCCGTCAAACATAGGGGACCAAAGGACCCTCTATCACACAGAAAATGCTTATGTCTCTGTAGTGTCTTCACATTATAGCAGAAGATTCACCCCAGAAATAACCAAAAGGCCCAAAGTAAGAGATCAGGAAGGAAGAATCAACTACTACTGGACTCTGCTGGAACCCGGGGATACAATAATATTTGAGGCAAATGGAAATCTAATAGCGCCATGGTATGCTTTCGCACTGAGTAGAGGCTTTGGATCAGGAATCATCA
		</sequence>
		<sequence>
			<taxon idref="A_Swine_Oklahoma_01042_2006.186"/>
			ATGAAAGTAAAACTACTGATCCTGTTATGTACATTTACAGCTACATATGCGGACACAATATGTATAGGCTACCATGCCAACAACTCAACCGACACTGTTGACACAGTACTTGAGAAGAATGTGACAGTGACACACTCTGTCAACCTACTTGAGGACAGTCACAATGGAAAGCTGTGCCTACTAAAGGGAATAGCCCCCCTACAATTGGGTAATTGCAACGTTGCCGGATGGATCTTAGGAAACCCAGAATGCGAATCACTGATTTCCAAGGAATCATGGTCCTACATTGTAGAAACACCAAATCCTAAGAATGGAGCATGTTACCCAGGGTATTTCGCCGACTATGAGGAGCTAAGGGAGCAATTGAGTTCAGTATCTTCATTTGAGAGATTCGAAATATTCCCCAAAGAAAGCTCATGGCCCAACCACACCGTAACCGGAGTATCAGCATCATGCTCCCATAATGGGAAAAGCAGTTTTTACAGAAATCTGCTATGGCTGACGGGGAAAAATGGTTTGTACCCAAACCTGAGCAAGTCCTATGCAAACAACAAAGAAAAAGAAGTCCTTATACTATGGGGTGTTCATCACCCGCCTAACATAGGGGACCAAAGGACCCTCTATCACACAGAAAATGCTTATGTCTCTGTAGTGTCTTCACATTATAGCAGAAGATTCACCCCAGAAATAACCAAAAGGCCCAAAGTAAGAGATCAGGAAGGAAGAATCAACTACTACTGGACTCTGCTGGAACCTGGGGATACAATAATATTTGAGGCAAATGGAAATCTAATAGCGCCATGGTATGCTTTCGCACTGAGTAGAGGCCTTGGATCAGGAATCATCA
		</sequence>
		<sequence>
			<taxon idref="A_Swine_Oklahoma_01043_2006.186"/>
			ATGAAAGTAAAACTACTGATCCTGTTATGTACATTTACAGCTACATATGCGGACACAATATGTATAGGCTACCATGCCAACAACTCAACCGACACTGTTGACACAGTACTTGAGAAGAATGTGACAGTGACACACTCTGTCAACCTACTTGAGGACAGTCACAATGGAAAGCTGTGCCTACTAAAGGGAATAGCCCCCCTACAATTGGGTAATTGCAACGTTGCCGGATGGATCTTAGGAAACCCAGAATGCGAATCACTGATTTCCAAGGAATCATGGTCCTACATTGTAGAAACACCAAATCCTAAGAATGGAGCATGTTACCCAGGGTATTTCGCCGACTATGAGGAGCTAAGGGAGCAATTGAGTTCAGTATCTTCATTTGAGAGATTCGAAATATTCCCCAAAGAAAGCTCATGGCCCAACCACACCGTAACCGGAGTATCAGCATCATGCTCCCATAATGGGAAAAGCAGTTTTTACAGAAATCTGCTATGGCTGACGGGGAAAAATGGTTTGTACCCAAACCTGAGCAAGTCCTATGCAAACAACAAAGAAAAAGAAGTCCTTATACTATGGGGTGTTCATCACCCGCCTAACATAGGGGACCAAAGGACCCTCTATCACACAGAAAATGCTTATGTCTCTGTAGTGTCTTCACATTATAGCAGAAGATTCACCCCAGAAATAACCAAAAGGCCCAAAGTAAGAGATCAGGAAGGAAGAATCAACTACTACTGGACTCTGCTGGAACCTGGGGATACAATAATATTTGAGGCAAATGGAAATCTAATAGCGCCATGGTATGCTTTCGCACTGAGTAGAGGCCTTGGATCAGGAATCATCA
		</sequence>
		<sequence>
			<taxon idref="A_Swine_Oklahoma_01078_2006.262"/>
			ATGAAAGTAAAACTATTGATCCTGTTATGTACATTTACTGCTACATATGCAGACACAATATGTATAGGCTACCATGCCAACAACTCAACCGATACTGTTGACACAGTACTTGAGAAGAATGTGACAGTGACACACTCTGTCAACCTACTTGAGGACAGTCACAATGGAAAGCTGTGCCTACTAAAAGGAATAGCCCCCCTACAATTGGGTAATTGCAGCGTTGCCGGATGGATCTTAGGAAACCCAGAATGCGAATTACTGATTTCCAAGGAATCATGGTCCTACATTGTAGAAACACCAAATCCTGAGAATGGAGCATGTTACCCAGGGTATTTCGCCGACTATGAGGAATTAAGGGAGCAATTGAGTTCAGTATCTTCATTTGAGAGATTCGAAATATTCCCCAAAGAAAGCTCATGGCCCAACCACACTGTAACCGGAGTATCAGCATCATGCTCCCATAATGGGAAAAGCAGTTTTTACAGAAATCTGCTATGGCTGACAGTGAAAAATGGTTTGTACCCAAACCTGAGCAAGTCCTATGCAAACAACAAAGAGAAAGAAGTCCTTATACTATGGGGTATTCATCACCCGCCCAACATAGGGGACCAAAGGACCCTCTATCACACAGAAAATGCTTATGTCTCTGTAGTGTCTTCACATTATAGCAAAAGATTCACCCCAGAAATAACCAAAAGGCCCAAAGTAAGAGATCAGGAAGGAAGAATCAACTACTACTGGACTCTGCTGGAACCCGGAGATACAATAATATTTGAGGCAAATGGAAATCTAATAGCGCCATGGTATGCTTTCGCACTGAGTAGAGGCTTTGGATCAGGAATCATCA
		</sequence>
		<sequence>
			<taxon idref="A_Swine_Oklahoma_01117_2006.340"/>
			ATGAAAGTAAAACTACTGATCCTGTTATGTACATTTACAGCTACATATGCGGACACAATATGTATAGGCTACCATGCCAACAACTCAACCGACACTGTTGACACAGTACTTGAGAAGAATGTGACAGTGACACACTCTGTCAACCTACTTGAGGACAGTCACAATGGAAAGCTGTGCCTACTAAAGGGAATAGCCCCCCTACAATTGGGTAATTGCAACGTTGCCGGATGGATCTTAGGAAACCCAGAATGCGAATCACTGATTTCCAAGGAATCATGGTCCTACATTGTAGAAACACCAAATCCTGAGAATGGAGCATGTTACCCAGGGTATTTCGCCGACTATGAGGAGCTAAGGGAGCAATTGAGTTCAGTATCTTCATTTGAGAGATTCGAAATATTCCCCAAAGAAAGCTCATGGCCCAACCACACCGTAACCGGAGTATCAGCATCATGCTCCCATAATGGGAAAAGAAGTTTTTACAGAAATCTGCTATGGCTGACGGGGAAAAATGGTTTGTACCCAAACCTGAGCAAGTCCTATGCAAACAACAAAGAAAAAGAAGTCCTTATACTATGGGGTGTTCATCACCCGCCTAACATAGGGGACCAAAGGACCCTCTATCACACAGAAAATGCTTATGTCTCTGTAGTGTCTTCACATTATAGCAGAAGATTCACCCCAGAAATAACCAAAAGGCCCAAAGTAAGAGATCAGGAAGGAAGAATCAACTACTACTGGACTCTGCTGGAACCTGGGGATACAATAATATTTGAGGCAAATGGAAATCTAATAGCGCCATGGTATGCTTTCGCACTGAGTAGAGGCCTTGGATCAGGAATCATCA
		</sequence>
		<sequence>
			<taxon idref="A_Swine_Oklahoma_01118_2006.340"/>
			ATGAAAGTAAAACTACTGATCCTGTTATGTACATTTACAGCTACATATGCGGACACAATATGTATAGGCTACCATGCCAACAACTCAACCGACACTGTTGACACAGTACTTGAGAAGAATGTGACAGTGACACACTCTGTCAACCTACTTGAGGACAGTCACAATGGAAAGCTGTGCCTACTAAAGGGAATAGCCCCCCTACAATTGGGTAATTGCAACGTTGCCGGATGGATCTTAGGAAACCCAGAATGCGAATCACTGATTTCCAAGGAATCATGGTCCTACATTGTAGAAACACCAAATCCTGAGAATGGAGCATGTTACCCAGGGTATTTCGCCGACTATGAGGAGCTAAGGGAGCAATTGAGTTCAGTATCTTCATTTGAGAGATTCGAAATATTCCCCAAAGAAAGCTCATGGCCCAACCACACCGTAACCGGAGTATCAGCATCATGCTCCCATAATGGGAAAAGCAGTTTTTACAGAAATCTGCTATGGCTGACGGGGAAAAATGGTTTGTACCCAAACCTGAGCAAGTCCTATGCAAACAACAAAGAAAAAGAAGTCCTTATACTATGGGGTGTTCATCACCCGCCTAACATAGGGGACCAAAGGACCCTCTATCACACAGAAAATGCTTATGTCTCTGTAGTGTCTTCACATTATAGCAGAAGATTCACCCCAGAAATAACCAAAAGGCCCAAAGTAAGAGATCAGGAAGGAAGAATCAACTACTACTGGACTCTGCTGGAACCTGGGGATACAATAATATTTGAGGCAAATGGAAATCTAATAGCGCCATGGTATGCTTTCGCACTGAGTAGAGGCCTTGGATCAGGAATCATCA
		</sequence>
		<sequence>
			<taxon idref="A_Swine_Oklahoma_01128_2006.348"/>
			ATGAAAGTAAAACTATTGATCCTGTTATGTACATTTACTGCTACATATGCAGACACAATATGTATAGGCTACCATGCCAACAACTCAACCGATACTGTTGACACAGTACTTGAGAAGAATGTGACAGTGACACACTCTGTCAACCTACTTGAAGACAGTCACAATGGAAAGCTGTGCCTACTAAAAGGAATAGCCCCCCTACAATTGGGTAATTGCAGCGTTGCCGGATGGATCTTAGGAAACCCAGAATGCGAATTACTGATTTCCAAGGAATCATGGTCCTACATTGTAGAAACACCAAATCCTGAGAATGGAGCATGTTACCCAGGGTATTTCGCCGACTATGAGGAATTAAGGGAGCAATTGAGTTCAGTATCTTCATTTGAGAGATTCGAAATATTCCCCAAAGAAAGCTCATGGCCCAACCACACTGTAACCGGAGTATCAGCATCATGCTCCCATAATGGGAAAAGCAGTTTTTACAGAAATCTGCTATGGCTGACAGTGAAAAATGGTTTGTACCCAAACCTGAGCAAGTCCTATGCAAACAACAAAGAGAAAGAAGTCCTTATACTATGGGGTATTCATCACCCGCCCAACATAGGGGACCAAAGGACCCTCTATCACACAGAAAATGCTTATGTCTCTGTAGTGTCTTCACATTATAGCAAAAGATTCACCCCAGAAATAACCAAAAGGCCCAAAGTAAGAGATCAGGAAGGAAGAATCAACTACTACTGGACTCTGCTGGAACCCGGAGATACAATAATATTTGAGGCAAATGGAAATCTAATAGCGCCATGGTATGCTTTTCGACTGAGTAGAGGCTTTGGATCAGGAATCATCA
		</sequence>
		<sequence>
			<taxon idref="A_Swine_Oklahoma_01139_2006.381"/>
			ATGAAAGTAAAACTACTGATCCTGTTATGTACATTTACAGCTACATATGCAGACACAATATGTATAGGCTACCATGCAAACAACTCAACCGACACTGTTGACACAGTACTTGAGAAGAATGTGACAGTGACGCACTCTGTCAACCTACTTGAGGACAATCACAATGGAAAGCTGTGCCTACTAAAAGGAATAGCCCCCCTACATTTGGGTAATTGCAGCGTTGCCGGATGGATCTTAGGAAACCCAGAATGCGAATTACTGATTTCCAAGGAATCATGGTCCTACATTGTAGAAACACCAAATCCTGAGAATGGAGCATGTTACCCAGGGTATTTCGCCGACTATGAGGAGCTAAGGGAGCAATTGAGTTCAGTATCTACATTTGAGAGATTCGAAATATTCCCAAAAGAAAGCTCATGGCCCAACCACACCGTAACCGGAGTATCAGCATCATGCTCCCATAATGGGAAAAGCAGTTTTTACAGAAATCTGATATGGCTGACGGGGAAAAATAACTTGTACCCAAACCTAATCAAGTCCTATGCAAACAACAAAGAGAAAGARGTCCTTATACTATGGGGTGTTCATCACCCGCCTAACATAAGGGACCAAAGGACCCTCTATCACACAGAAAATGCTTATGTCTCTGTAGTGTCTTCACATTATAGCAGAAGATTCACCCCAGAAATAACCAGAAGGCCCAAAGTAAGGGATCAGGAAGGAAGAATCAACTACTACTGGACTCTGCTGGAACCCGGGGATACAATAATATTTGAGGCAAATGGAAATCTAATAGCGCCATGGTATGCTTTCGCATTGAGTAGAGGCTTTGGATCAGGAATCATCA
		</sequence>
		<sequence>
			<taxon idref="A_Swine_Oklahoma_01220_2006.779"/>
			ATGAAAGTAAAACTACTGATCCTGTTATGTACATTTACAGCTACATTTGCGGACACAATATGTATAGGCTACCATGCCAACAACTCAACCGACACTGTTGACACAGTACTTGAAAAGAATGTGACAGTGACACACTCTGTCAACCTACTTGAGGACAGTCACAATGGAAAGCTGTGCCTACTAAAGGGAATAGCCCCCCTACAATTGGGTAATTGCAGCGTTGCCGGATGGATATTAGGAAACCCAGAATGCGAATCACTGATTTCCAAGGAATCATGGTCCTACATTGTAGAAACACCAAATCCTGAGAATGGAGCATGTTACCCAGGGCATTTCGCCGACTATGAGGAGCTAAGGGAGCAATTGAGTTCAGTATCTTCATTTGAGAGATTCGAAATATTCCCCAAAGAAAGCTCATGGCCCAACCACACCGTAACCGGAGTGTCAGCATCATGCTCCCATAATGGGAAAAGCAGTTTTTACAGAAATCTGCTATGGCTGACAGTGAAAAATGGTTTGTACCCAAACCTGAGCAAGTCCTATGCAAACAACAAAGGGAAAGAAATCCTTATACTATGGGGTGTTCATCACCCGCCTAACATAGGGGACCAAAGGACCCTCTATCACACAGAAAATGCTTATGTCTCTGTAGTGTCTTCACATTATAGCAGAAGATTCACCCCAGAAATAACCAAAAGGCCCAAAGTAAGAGATCAGGAAGGAAGAATCAACTACTACTGGACTCTGCTGGAACCCGGGGATACAATAATATTTGAGGCAAATGGAAATCTAATAGCGCCATGGTATGCTTTCACACTGAGTAGAGGCCTTGGATCAGGAATCATCA
		</sequence>
		<sequence>
			<taxon idref="A_Swine_Oklahoma_01245_2006.801"/>
			ATGAAAGTAAAACTACTGATCCTGTTATGTACATTTACAGCTACATATGCAGACACAATATGTATAGGCTACCATGCAAACAACTCAACCGACACTGTTGACACAGTACTTGAGAAGAATGTGACAGTGACGCACTCTGTCAACCTACTTGAGGACAATCACAATGGAAAGCTGTGCCTACTAAAAGGAATAGCCCCCCTACATTTGGGTAATTGCAGCGTTGCCGGATGGATCTTAGGAAACCCAGAATGCGAATTACTGATTTCCAAGGAATCATGGTCCTACATTGTAGAAACACCAAATCCTGAGAATGGAGCATGTTACCCAGGGTATTTCGCCGACTATGAGGAGCTAAGGGAGCAATTGAGTTCAGTATCTACATTTGAGAGATTCGAAATATTCCCAAAAGAAAGCTCATGGCCCAACCACACCGTAACCGGAGTATCAGCATCATGCTCCCATAATGGGAAAAGCAGTTTTTACAGAAATCTGATATGGCTGACGGGGAAAAATAACTTGTACCCAAACCTAATCAAGTCCTATGCAAACAACAAAGAGAAAGAAGTCCTTATACTATGGGGTGTTCATCACCCGCCTAACATAAGGGACCAAAGGACCCTCTATCACACAGAAAATGCTTATGTCTCTGTAGTGTCTTCACATTATAGCAGAAGATTCACCCCAGAAATAACCAGAAGGCCCAAAGTAAGGGATCAGGAAGGAAGAATCAACTACTACTGGACTCTGCTGGAACCCGGGGATACAATAATATTTGAAGCAAATGGAAATCTAATAGCGCCATGGTATGCTTTCGCATTGAGTAGAGGCTTTGGATCAGGAATCATCA
		</sequence>
		<sequence>
			<taxon idref="A_Swine_Oklahoma_01301_2006.877"/>
			ATGAAAGTAAAACTATTGATCCTGTTATGTACATTTACTGCTACATATGCAGACACAATATGTATAGGCTACCATGCCAACAACTCAACCGATACTGTTGACACAGTACTTGAGAAGAATGTGACAGTGACACACTCTGTCAACCTACTTGAGGACAGTCACAATGGAAAGCTGTGCCTACTAAAAGGAATAGCCCCCCTACAATTGGGTAATTGCAGCGTTGCCGGATGGATCTTAGGAAACCCAGAATGCGAATTACTGATTTCCAAGGAATCATGGTCCTACATTGTAGAAACACCAAATCCTGAGAATGGAGCATGTTACCCAGGGTATTTCGCCGACTATGAGGAATTAAGGGAGCAATTGAGTTCAGTATCTTCATTTGAGAGATTCGAAATATTCCCCAAAGAAAGCTCATGGCCCAACCACACTGTAACCGGAATATCAGCATCATGCTCCCATAATGGGAAAAGCAGTTTTTACAGAAATCTGCTATGGCTGACAGTGAAAAATGGTTTGTACCCAAACCTGAGCAAGTCCTATGCAAACAACAAAGAGAAAGAAGTCCTTATACTATGGGGTATTCATCACCCGCCCAACATAGGGGACCAAAGGACCCTCTATCACACAGAAAATGCTTATGTCTCTGTAGTGTCTTCACATTATAGCAAAAGATTCACCCCAGAAATAACCAAAAGGCCCAAAGTAAGAGATCAGGAAGGAAGAATCAACTACTACTGGACTCTGCTGGGACCCGGAGATACMATAATATTTGAGGCAAATGGAAATCTAATAGCGCCATGGTATGCTTTCGCMCTGAGTAGAGSCTTTGGATCAGGAATCATCA
		</sequence>
		<sequence>
			<taxon idref="A_Swine_Oklahoma_02056_2008.163"/>
			ATGAAAGTAAAACTACTGATCCTGTTATGTACATTTACAGCTACATATGCGGACACAATATGTATAGGATACCATGCCAACAACTCAACCGACACTGTTGACACAGTACTTGAAAAGAATGTGACAGTGACACACTCTGTCAACCTACTTGAGGACAGTCACAATGGGAAGCTGTGCCTACTAAAGGGAATAGCCCCCCTACAATTGGGTAATTGCAGCGTTGCCGGATGGATATTAGGAAACCCAGAATGCGAATCACTGATTTCCAAGAAATCATGGTCCTACATTGTAGAAACACCAAATCCTGAGAATGGAGCATGTTACCCAGGGGAGTTCGCCGACTATGAGGAGCTAAGGGAGCAATTGAGTTCAGTATCTTCATTTGAGAGATTCGAAATATTCCCCAAAGAAAGCTCATGGCCCAACCACACTGCAACCGGAGTGTCAGCATCATGCTCCCATAATGGGGAAAGAAGTTTTTACAGAAATCTGATATGGCTGACAGTGAAAAATGGTTTGTACCCAAACCTGAGCAAGTCCTATGAAAACGACAAAGAGAAAGAAGTCCTTATACTATGGGGTGTTCATCATCCGCCTAACATAGAGAACCAAAGGACCCTCTATCACACAGAAAATGCTTATGTCTCTGTAGTGTCTTCACATTATAGCGGAAGATTCACCCCAGAAATAACCAAAAGGCCCAAAGTAAGAGATCAGGAAGGAAGAATCAACTACTACTGGACTCTGCTGGAACCCGGGGACACAATAATATTTGAGGCAAATGGAAATCTAATAGCGCCATGGTATGCTTTCACACTGAGTAGAGGCCTTGGATCAGGAATCATCA
		</sequence>
		<sequence>
			<taxon idref="A_Swine_Oklahoma_02058_2008.178"/>
			ATGAAAGTAAAACTACTGATCCTGTTATGTACATTTACAGCTACATATGCGGACACAATATGTATAGGATACCATGCCAACAACTCAACCGACACTGTTGACACAGTACTTGAAAAGAATGTGACAGTGACACACTCTGTCAACCTACTTGAGGACAGTCACAATGGGAAGCTGTGCCTACTAAAGGGAATAGCCCCCCTACAATTGGGTAATTGCAGCGTTGCCGGATGGATATTAGGAAACCCAGAATGCGAATCACTGATTTCCAAGAAATCATGGTCCTACATTGTARAAACACCAAATCCTGAGAATGGAGCATGTTACCCAGGGGAGTTCGCCGACTATGAGGAGCTAAGGGAGCAATTGAGTTCAGTATCTTCATTTGAGAGATTCGAAATATTCCCCAAAGAAAGCTCATGGCCCAACCACACTGCAGCCGGAGTGTCAGCMTCATGCTCCCATAATGGGGAAAGAAGTTTTTACAGAAATCTGATATGGCTGACAGTGAAAAATGGTTTGTACCCAAACCTGAGCAAGTCCTATGAAAACGACAAAGAGAAAGAAGTCCTTATACTATGGGGTGTTCATCATCCGCCTAACATAGAGAACCAAAGGACCCTCTATCACACAGAAAATGCTTATGTCTCTGTAGTGTCTTCACATTATAGCGGAAGATTCACCCCAGAAATAACCAAAAGGCCCAAAGTAAGAGATCAGGAAGGAAGAATCAACTACTACTGGACTCTGCTGGAACCCGGGGATACAATAATATTTGAGGCAAATGGAAATCTAATAGCGCCATGGTATGCTTTCACACTGAGTAGAGGCCTTGGATCAGGAATCA-CA
		</sequence>
		<sequence>
			<taxon idref="A_Swine_Oklahoma_02062_2008.186"/>
			ATGAAAGTAAAACTACTGATCCTGTTATGTACATTTACAGCTACATATGCGGACACAATATGTATAGGATACCATGCCAACAACTCAACCGACACTGTTGACACAGTACTTGAAAAGAATGTGACAGTGACACACTCTGTCAACCTACTTGAGGACAGTCACAATGGGAAGCTGTGCCTACTAAAGGGAATAGCCCCCCTACAATTGGGTAATTGCAGCGTTGCCGGATGGATATTAGGAAACCCAGAATGCGAATCACTGATTTCCAAGAAATCATGGTCCTACATTGTAGAAACACCAAATCCTGAGAATGGAGCATGTTACCCAGGGGAGTTCGCCGACTATGAGGAGCTAAGGGAGCAATTGAGTTCAGTATCTTCATTTGAGAGATTCGAAATATTCCCCAAAGAAAGCTCATGGCCCAACCACACTGCAGCCGGAGTGTCAGCATCATGCTCCCATAATGGGGAAAGAAGTTTTTACAGAAATCTGATATGGCTGACAGTGAAAAATGGTTTGTACCCAAACCTGAGCAAGTCCTATGAAAACGACAAAGAGAAAGAAGTCCTTATACTATGGGGTGTTCATCATCCGCCTAACATAGAGAACCAAAGGACCCTCTATCACACAGAAAATGCTTATGTCTCTGTAGTGTCTTCACATTATAGCGGAAGATTCACCCCAGAAATAACCAAAAGGCCCAAAGTAAGAGATCAGGAAGGAAGAATCAACTACTACTGGACTCTGCTGGAACCCGGGGATACAATAATATTTGAGGCAAATGGAAATCTAATAGCGCCATGGTATGCTTTCACACTGAGTAGAGGCCTTGGATCAGGAATCA-CA
		</sequence>
		<sequence>
			<taxon idref="A_Swine_Oklahoma_02083_2008.184"/>
[truncated: 51,856 more chars]
