# Supplementary material for: Spatial Dynamics of Human-Origin H1 Influenza A Virus in North American Swine
Source: PLoS Pathog. 2011 Jun 9;7(6):e1002077. doi: 10.1371/journal.ppat.1002077 (PMC3111536; doi:10.1371/journal.ppat.1002077)
Supplement: Text S6 — Equal rates XML. XML file used to infer Bayesian time-scaled phylogeny for 127 human H1N1-origin swine influenza viruses and 169 H1N2 human-origin swine influenza viruses, with equal diffusion rates (Table 3). (TXT) [file ppat.1002077.s022.txt]

<?xml version="1.0" standalone="yes"?>

<!-- Generated by BEAUTi v1.6.0                                              -->
<!--       by Alexei J. Drummond and Andrew Rambaut                          -->
<!--       Department of Computer Science, University of Auckland and        -->
<!--       Institute of Evolutionary Biology, University of Edinburgh        -->
<!--       http://beast.bio.ed.ac.uk/                                        -->
<beast>

	<!-- The list of H1N1 taxa analyse (can also include dates/ages).                 -->
	<!-- ntax=127                                                                -->
	<!-- each taxon has a location attribute									-->
	<taxa id="H1N1taxa">
		<taxon id="IL_685_2005.5">
			<date value="2005.5" direction="forwards" units="years"/>
				<attr name="region">MW</attr>
                </taxon>
		<taxon id="IL_1353_2006.896">
			<date value="2006.896" direction="forwards" units="years"/>
				<attr name="region">MW</attr>
                </taxon>
		<taxon id="IL_1356_2006.933">
			<date value="2006.933" direction="forwards" units="years"/>
				<attr name="region">MW</attr>
                </taxon>
		<taxon id="IL_1361_2006.918">
			<date value="2006.918" direction="forwards" units="years"/>
				<attr name="region">MW</attr>
                </taxon>
		<taxon id="IL_1372_2006.918">
			<date value="2006.918" direction="forwards" units="years"/>
				<attr name="region">MW</attr>
                </taxon>
		<taxon id="IL_1374_2006.933">
			<date value="2006.933" direction="forwards" units="years"/>
				<attr name="region">MW</attr>
                </taxon>
		<taxon id="IL_2044_2008.144">
			<date value="2008.144" direction="forwards" units="years"/>
				<attr name="region">MW</attr>
                </taxon>
		<taxon id="IL_2268_2008.607">
			<date value="2008.607" direction="forwards" units="years"/>
				<attr name="region">MW</attr>
                </taxon>
		<taxon id="IL_2486_2008.949">
			<date value="2008.949" direction="forwards" units="years"/>
				<attr name="region">MW</attr>
                </taxon>
		<taxon id="IL_2487_2008.952">
			<date value="2008.952" direction="forwards" units="years"/>
				<attr name="region">MW</attr>
                </taxon>
		<taxon id="IL_2930_2009.001">
			<date value="2009.001" direction="forwards" units="years"/>
				<attr name="region">MW</attr>
                </taxon>
		<taxon id="IL_2931_2009.001">
			<date value="2009.001" direction="forwards" units="years"/>
				<attr name="region">MW</attr>
                </taxon>
		<taxon id="IL_2932_2009.001">
			<date value="2009.001" direction="forwards" units="years"/>
				<attr name="region">MW</attr>
                </taxon>
		<taxon id="IL_2937_2009.993">
			<date value="2009.993" direction="forwards" units="years"/>
				<attr name="region">MW</attr>
                </taxon>
		<taxon id="IN_1622_2007.378">
			<date value="2007.378" direction="forwards" units="years"/>
				<attr name="region">MW</attr>
                </taxon>
		<taxon id="IA_1960_2008.011">
			<date value="2008.011" direction="forwards" units="years"/>
				<attr name="region">MW</attr>
                </taxon>
		<taxon id="IA_2152_2008.337">
			<date value="2008.337" direction="forwards" units="years"/>
				<attr name="region">MW</attr>
                </taxon>
		<taxon id="KS_1883_2007.933">
			<date value="2007.933" direction="forwards" units="years"/>
				<attr name="region">MW</attr>
                </taxon>
		<taxon id="MI_1375_2006.933">
			<date value="2006.933" direction="forwards" units="years"/>
				<attr name="region">MW</attr>
                </taxon>
		<taxon id="MI_1376_2006.933">
			<date value="2006.933" direction="forwards" units="years"/>
				<attr name="region">MW</attr>
                </taxon>
		<taxon id="MI_1377_2006.933">
			<date value="2006.933" direction="forwards" units="years"/>
				<attr name="region">MW</attr>
                </taxon>
		<taxon id="MI_1736_2007.629">
			<date value="2007.629" direction="forwards" units="years"/>
				<attr name="region">MW</attr>
                </taxon>
		<taxon id="MN_996_2006.111">
			<date value="2006.111" direction="forwards" units="years"/>
				<attr name="region">MW</attr>
                </taxon>
		<taxon id="MN_1650_2007.451">
			<date value="2007.451" direction="forwards" units="years"/>
				<attr name="region">MW</attr>
                </taxon>
		<taxon id="MN_1854_2007.871">
			<date value="2007.871" direction="forwards" units="years"/>
				<attr name="region">MW</attr>
                </taxon>
		<taxon id="MN_1938_2007.91">
			<date value="2007.91" direction="forwards" units="years"/>
				<attr name="region">MW</attr>
                </taxon>
		<taxon id="MN_1968_2007.996">
			<date value="2007.996" direction="forwards" units="years"/>
				<attr name="region">MW</attr>
                </taxon>
		<taxon id="MN_2040_2008.122">
			<date value="2008.122" direction="forwards" units="years"/>
				<attr name="region">MW</attr>
                </taxon>
		<taxon id="MN_2234_2008.51">
			<date value="2008.51" direction="forwards" units="years"/>
				<attr name="region">MW</attr>
                </taxon>
		<taxon id="MN_2236_2008.51">
			<date value="2008.51" direction="forwards" units="years"/>
				<attr name="region">MW</attr>
                </taxon>
		<taxon id="MN_2285_2008.69">
			<date value="2008.69" direction="forwards" units="years"/>
				<attr name="region">MW</attr>
                </taxon>
		<taxon id="MN_2293_2008.696">
			<date value="2008.696" direction="forwards" units="years"/>
				<attr name="region">MW</attr>
                </taxon>
		<taxon id="MN_2319_2008.737">
			<date value="2008.737" direction="forwards" units="years"/>
				<attr name="region">MW</attr>
                </taxon>
		<taxon id="MN_2350_2008.712">
			<date value="2008.712" direction="forwards" units="years"/>
				<attr name="region">MW</attr>
                </taxon>
		<taxon id="MN_2371_2008.682">
			<date value="2008.682" direction="forwards" units="years"/>
				<attr name="region">MW</attr>
                </taxon>
		<taxon id="MN_2448_2008.874">
			<date value="2008.874" direction="forwards" units="years"/>
				<attr name="region">MW</attr>
                </taxon>
		<taxon id="MN_7002083_2007.5">
			<date value="2007.5" direction="forwards" units="years"/>
				<attr name="region">MW</attr>
                </taxon>
		<taxon id="MO_992_2006.105_">
			<date value="2006.105" direction="forwards" units="years"/>
				<attr name="region">MW</attr>
                </taxon>
		<taxon id="MO_2224_2008.445">
			<date value="2008.445" direction="forwards" units="years"/>
				<attr name="region">MW</attr>
                </taxon>
		<taxon id="NE_2222_2008.489">
			<date value="2008.489" direction="forwards" units="years"/>
				<attr name="region">MW</attr>
                </taxon>
		<taxon id="NC_572_2005.311">
			<date value="2005.311" direction="forwards" units="years"/>
				<attr name="region">SE</attr>
                </taxon>
		<taxon id="NC_573_2005.5">
			<date value="2005.5" direction="forwards" units="years"/>
				<attr name="region">SE</attr>
                </taxon>
		<taxon id="NC_591_2005.348">
			<date value="2005.348" direction="forwards" units="years"/>
				<attr name="region">SE</attr>
                </taxon>
		<taxon id="NC_601_2005.311">
			<date value="2005.311" direction="forwards" units="years"/>
				<attr name="region">SE</attr>
                </taxon>
		<taxon id="NC_613_2005.403">
			<date value="2005.403" direction="forwards" units="years"/>
				<attr name="region">SE</attr>
                </taxon>
		<taxon id="NC_614_2005.403">
			<date value="2005.403" direction="forwards" units="years"/>
				<attr name="region">SE</attr>
                </taxon>
		<taxon id="NC_619_2005.4">
			<date value="2005.4" direction="forwards" units="years"/>
				<attr name="region">SE</attr>
                </taxon>
		<taxon id="NC_661_2005.504">
			<date value="2005.504" direction="forwards" units="years"/>
				<attr name="region">SE</attr>
                </taxon>
		<taxon id="NC_664_2005.523">
			<date value="2005.523" direction="forwards" units="years"/>
				<attr name="region">SE</attr>
                </taxon>
		<taxon id="NC_665_2005.523">
			<date value="2005.523" direction="forwards" units="years"/>
				<attr name="region">SE</attr>
                </taxon>
		<taxon id="NC_673_2005.573">
			<date value="2005.573" direction="forwards" units="years"/>
				<attr name="region">SE</attr>
                </taxon>
		<taxon id="NC_674_2005.573">
			<date value="2005.573" direction="forwards" units="years"/>
				<attr name="region">SE</attr>
                </taxon>
		<taxon id="NC_675_2005.573">
			<date value="2005.573" direction="forwards" units="years"/>
				<attr name="region">SE</attr>
                </taxon>
		<taxon id="NC_676_2005.573">
			<date value="2005.573" direction="forwards" units="years"/>
				<attr name="region">SE</attr>
                </taxon>
		<taxon id="NC_702_2006.5">
			<date value="2006.5" direction="forwards" units="years"/>
				<attr name="region">SE</attr>
                </taxon>
		<taxon id="NC_713_2005.653">
			<date value="2005.653" direction="forwards" units="years"/>
				<attr name="region">SE</attr>
                </taxon>
		<taxon id="NC_714_2005.653">
			<date value="2005.653" direction="forwards" units="years"/>
				<attr name="region">SE</attr>
                </taxon>
		<taxon id="NC_716_2005.67">
			<date value="2005.67" direction="forwards" units="years"/>
				<attr name="region">SE</attr>
                </taxon>
		<taxon id="NC_733_2005.712">
			<date value="2005.712" direction="forwards" units="years"/>
				<attr name="region">SE</attr>
                </taxon>
		<taxon id="NC_734_2005.712">
			<date value="2005.712" direction="forwards" units="years"/>
				<attr name="region">SE</attr>
                </taxon>
		<taxon id="NC_740_2005.732">
			<date value="2005.732" direction="forwards" units="years"/>
				<attr name="region">SE</attr>
                </taxon>
		<taxon id="NC_742_2005.732">
			<date value="2005.732" direction="forwards" units="years"/>
				<attr name="region">SE</attr>
                </taxon>
		<taxon id="NC_745_2005.779">
			<date value="2005.779" direction="forwards" units="years"/>
				<attr name="region">SE</attr>
                </taxon>
		<taxon id="NC_749_2005.768">
			<date value="2005.768" direction="forwards" units="years"/>
				<attr name="region">SE</attr>
                </taxon>
		<taxon id="NC_754_2005.768">
			<date value="2005.768" direction="forwards" units="years"/>
				<attr name="region">SE</attr>
                </taxon>
		<taxon id="NC_771_2005.325">
			<date value="2005.325" direction="forwards" units="years"/>
				<attr name="region">SE</attr>
                </taxon>
		<taxon id="NC_796_2005.742">
			<date value="2005.742" direction="forwards" units="years"/>
				<attr name="region">SE</attr>
                </taxon>
		<taxon id="NC_828_2005.81">
			<date value="2005.81" direction="forwards" units="years"/>
				<attr name="region">SE</attr>
                </taxon>
		<taxon id="NC_839_2005.826">
			<date value="2005.826" direction="forwards" units="years"/>
				<attr name="region">SE</attr>
                </taxon>
		<taxon id="NC_919_2005.941">
			<date value="2005.941" direction="forwards" units="years"/>
				<attr name="region">SE</attr>
                </taxon>
		<taxon id="NC_927_2005.955">
			<date value="2005.955" direction="forwards" units="years"/>
				<attr name="region">SE</attr>
                </taxon>
		<taxon id="NC_928_2005.96">
			<date value="2005.96" direction="forwards" units="years"/>
				<attr name="region">SE</attr>
                </taxon>
		<taxon id="NC_989_2006.103">
			<date value="2006.103" direction="forwards" units="years"/>
				<attr name="region">SE</attr>
                </taxon>
		<taxon id="NC_990_2006.103">
			<date value="2006.103" direction="forwards" units="years"/>
				<attr name="region">SE</attr>
                </taxon>
		<taxon id="NC_997_2006.111">
			<date value="2006.111" direction="forwards" units="years"/>
				<attr name="region">SE</attr>
                </taxon>
		<taxon id="NC_1018_2006.17">
			<date value="2006.17" direction="forwards" units="years"/>
				<attr name="region">SE</attr>
                </taxon>
		<taxon id="NC_1023_2006.17">
			<date value="2006.17" direction="forwards" units="years"/>
				<attr name="region">SE</attr>
                </taxon>
		<taxon id="NC_1024_2006.17">
			<date value="2006.17" direction="forwards" units="years"/>
				<attr name="region">SE</attr>
                </taxon>
		<taxon id="NC_1025_2006.17">
			<date value="2006.17" direction="forwards" units="years"/>
				<attr name="region">SE</attr>
                </taxon>
		<taxon id="NC_1039_2006.175">
			<date value="2006.175" direction="forwards" units="years"/>
				<attr name="region">SE</attr>
                </taxon>
		<taxon id="NC_1044_2006.192">
			<date value="2006.192" direction="forwards" units="years"/>
				<attr name="region">SE</attr>
                </taxon>
		<taxon id="NC_1045_2006.192">
			<date value="2006.192" direction="forwards" units="years"/>
				<attr name="region">SE</attr>
                </taxon>
		<taxon id="NC_1047_2006.192">
			<date value="2006.192" direction="forwards" units="years"/>
				<attr name="region">SE</attr>
                </taxon>
		<taxon id="NC_1048_2006.192">
			<date value="2006.192" direction="forwards" units="years"/>
				<attr name="region">SE</attr>
                </taxon>
		<taxon id="NC_1049_2006.192">
			<date value="2006.192" direction="forwards" units="years"/>
				<attr name="region">SE</attr>
                </taxon>
		<taxon id="NC_1084_2006.281">
			<date value="2006.281" direction="forwards" units="years"/>
				<attr name="region">SE</attr>
                </taxon>
		<taxon id="NC_1107_2006.308">
			<date value="2006.308" direction="forwards" units="years"/>
				<attr name="region">SE</attr>
                </taxon>
		<taxon id="NC_1112_2006.322">
			<date value="2006.322" direction="forwards" units="years"/>
				<attr name="region">SE</attr>
                </taxon>
		<taxon id="NC_1129_2006.348">
			<date value="2006.348" direction="forwards" units="years"/>
				<attr name="region">SE</attr>
                </taxon>
		<taxon id="NC_1132_2006.348">
			<date value="2006.348" direction="forwards" units="years"/>
				<attr name="region">SE</attr>
                </taxon>
		<taxon id="NC_1152_2006.421">
			<date value="2006.421" direction="forwards" units="years"/>
				<attr name="region">SE</attr>
                </taxon>
		<taxon id="NC_1154_2006.434">
			<date value="2006.434" direction="forwards" units="years"/>
				<attr name="region">SE</attr>
                </taxon>
		<taxon id="NC_1155_2006.437">
			<date value="2006.437" direction="forwards" units="years"/>
				<attr name="region">SE</attr>
                </taxon>
		<taxon id="NC_1197_2006.615">
			<date value="2006.615" direction="forwards" units="years"/>
				<attr name="region">SE</attr>
                </taxon>
		<taxon id="NC_1202_2006.629">
			<date value="2006.629" direction="forwards" units="years"/>
				<attr name="region">SE</attr>
                </taxon>
		<taxon id="NC_1242_2006.785">
			<date value="2006.785" direction="forwards" units="years"/>
				<attr name="region">SE</attr>
                </taxon>
		<taxon id="NC_1248_2006.823">
			<date value="2006.823" direction="forwards" units="years"/>
				<attr name="region">SE</attr>
                </taxon>
		<taxon id="NC_1249_2006.823">
			<date value="2006.823" direction="forwards" units="years"/>
				<attr name="region">SE</attr>
                </taxon>
		<taxon id="NC_1252_2006.823">
			<date value="2006.823" direction="forwards" units="years"/>
				<attr name="region">SE</attr>
                </taxon>
		<taxon id="NC_1255_2006.823">
			<date value="2006.823" direction="forwards" units="years"/>
				<attr name="region">SE</attr>
                </taxon>
		<taxon id="NC_1268_2006.799">
			<date value="2006.799" direction="forwards" units="years"/>
				<attr name="region">SE</attr>
                </taxon>
		<taxon id="NC_1289_2006.788">
			<date value="2006.788" direction="forwards" units="years"/>
				<attr name="region">SE</attr>
                </taxon>
		<taxon id="NC_1397_2006.999">
			<date value="2006.999" direction="forwards" units="years"/>
				<attr name="region">SE</attr>
                </taxon>
		<taxon id="NC_1565_2006.893">
			<date value="2006.893" direction="forwards" units="years"/>
				<attr name="region">SE</attr>
                </taxon>
		<taxon id="NC_2035_2008.103">
			<date value="2008.103" direction="forwards" units="years"/>
				<attr name="region">SE</attr>
                </taxon>
		<taxon id="NC_2141_2008.297">
			<date value="2008.297" direction="forwards" units="years"/>
				<attr name="region">SE</attr>
                </taxon>
		<taxon id="NC_2187_2008.378">
			<date value="2008.378" direction="forwards" units="years"/>
				<attr name="region">SE</attr>
                </taxon>
		<taxon id="NC_2188_2008.378">
			<date value="2008.378" direction="forwards" units="years"/>
				<attr name="region">SE</attr>
                </taxon>
		<taxon id="NC_2228_2008.492">
			<date value="2008.492" direction="forwards" units="years"/>
				<attr name="region">SE</attr>
                </taxon>
		<taxon id="NC_2249_2008.584">
			<date value="2008.584" direction="forwards" units="years"/>
				<attr name="region">SE</attr>
                </taxon>
		<taxon id="NC_2269_2008.618">
			<date value="2008.618" direction="forwards" units="years"/>
				<attr name="region">SE</attr>
                </taxon>
		<taxon id="NC_2303_2008.467">
			<date value="2008.467" direction="forwards" units="years"/>
				<attr name="region">SE</attr>
                </taxon>
		<taxon id="NC_2336_2008.777">
			<date value="2008.777" direction="forwards" units="years"/>
				<attr name="region">SE</attr>
                </taxon>
		<taxon id="NC_2342_2008.682">
			<date value="2008.682" direction="forwards" units="years"/>
				<attr name="region">SE</attr>
                </taxon>
		<taxon id="NC_2356_2008.751">
			<date value="2008.751" direction="forwards" units="years"/>
				<attr name="region">SE</attr>
                </taxon>
		<taxon id="NC_2421_2008.829">
			<date value="2008.829" direction="forwards" units="years"/>
				<attr name="region">SE</attr>
                </taxon>
		<taxon id="NC_2441_2008.847">
			<date value="2008.847" direction="forwards" units="years"/>
				<attr name="region">SE</attr>
                </taxon>
		<taxon id="NC_2523_2008.837">
			<date value="2008.837" direction="forwards" units="years"/>
				<attr name="region">SE</attr>
                </taxon>
		<taxon id="NC_63607-10_2008.771">
			<date value="2008.771" direction="forwards" units="years"/>
				<attr name="region">SE</attr>
                </taxon>
		<taxon id="NC_63607-39_2008.837">
			<date value="2008.837" direction="forwards" units="years"/>
				<attr name="region">SE</attr>
                </taxon>
		<taxon id="OH_2327_2008.715">
			<date value="2008.715" direction="forwards" units="years"/>
				<attr name="region">MW</attr>
                </taxon>
		<taxon id="OH_2382_2008.796">
			<date value="2008.796" direction="forwards" units="years"/>
				<attr name="region">MW</attr>
                </taxon>
		<taxon id="OH_2383_2008.796">
			<date value="2008.796" direction="forwards" units="years"/>
				<attr name="region">MW</attr>
                </taxon>
		<taxon id="OH_2521_2008.737">
			<date value="2008.737" direction="forwards" units="years"/>
				<attr name="region">MW</attr>
                </taxon>
		<taxon id="OH_2522_2008.737">
			<date value="2008.737" direction="forwards" units="years"/>
				<attr name="region">MW</attr>
                </taxon>
		<taxon id="SC_1414_2006.999">
			<date value="2006.999" direction="forwards" units="years"/>
				<attr name="region">SE</attr>
                </taxon>
		<taxon id="WI_2120_2008.281">
			<date value="2008.281" direction="forwards" units="years"/>
				<attr name="region">MW</attr>
                </taxon>
	</taxa>

	<!-- The list of taxa H1N2 analyse (can also include dates/ages).                 -->
	<!-- ntax=169                                                                -->
	<!-- each taxon has a location attribute									-->
	<taxa id="H1N2taxa">
		<taxon id="IL_7003243_2007.5">
			<date value="2007.5" direction="forwards" units="years"/>
		<attr name="region">MW</attr>
                </taxon>
		<taxon id="IL_2010_2008.027">
			<date value="2008.027" direction="forwards" units="years"/>
		<attr name="region">MW</attr>
                </taxon>
		<taxon id="IL_2066_2008.203">
			<date value="2008.203" direction="forwards" units="years"/>
		<attr name="region">MW</attr>
                </taxon>
		<taxon id="IL_2329_2008.721">
			<date value="2008.721" direction="forwards" units="years"/>
		<attr name="region">MW</attr>
                </taxon>
		<taxon id="IL_2443_2008.849">
			<date value="2008.849" direction="forwards" units="years"/>
		<attr name="region">MW</attr>
                </taxon>
				<taxon id="IA_1438_2007.052">
			<date value="2007.052" direction="forwards" units="years"/>
		<attr name="region">MW</attr>
                </taxon>
		<taxon id="IA_1439_2007.052">
			<date value="2007.052" direction="forwards" units="years"/>
		<attr name="region">MW</attr>
                </taxon>
		<taxon id="IA_1440_2007.052">
			<date value="2007.052" direction="forwards" units="years"/>
		<attr name="region">MW</attr>
                </taxon>
		<taxon id="IA_1441_2007.052">
			<date value="2007.052" direction="forwards" units="years"/>
		<attr name="region">MW</attr>
                </taxon>
		<taxon id="IA_1895_2007.952">
			<date value="2007.952" direction="forwards" units="years"/>
		<attr name="region">MW</attr>
                </taxon>
		<taxon id="IA_1896_2007.952">
			<date value="2007.952" direction="forwards" units="years"/>
		<attr name="region">MW</attr>
                </taxon>
		<taxon id="IA_1897_2007.952">
			<date value="2007.952" direction="forwards" units="years"/>
		<attr name="region">MW</attr>
                </taxon>
		<taxon id="IA_1898_2007.952">
			<date value="2007.952" direction="forwards" units="years"/>
		<attr name="region">MW</attr>
                </taxon>
		<taxon id="IA_1899_2007.952">
			<date value="2007.952" direction="forwards" units="years"/>
		<attr name="region">MW</attr>
                </taxon>
		<taxon id="IA_1900_2007.952">
			<date value="2007.952" direction="forwards" units="years"/>
		<attr name="region">MW</attr>
                </taxon>
		<taxon id="IA_2014_2008.105">
			<date value="2008.105" direction="forwards" units="years"/>
		<attr name="region">MW</attr>
                </taxon>
		<taxon id="IA_2019_2008.125">
			<date value="2008.125" direction="forwards" units="years"/>
		<attr name="region">MW</attr>
                </taxon>
		<taxon id="IA_2039_2008.119">
			<date value="2008.119" direction="forwards" units="years"/>
		<attr name="region">MW</attr>
                </taxon>
		<taxon id="IA_2068_2008.205">
			<date value="2008.205" direction="forwards" units="years"/>
		<attr name="region">MW</attr>
                </taxon>
		<taxon id="IA_2133_2008.3">
			<date value="2008.3" direction="forwards" units="years"/>
		<attr name="region">MW</attr>
                </taxon>
		<taxon id="IA_2177_2008.395">
			<date value="2008.395" direction="forwards" units="years"/>
		<attr name="region">MW</attr>
                </taxon>
		<taxon id="IA_2178_2008.395">
			<date value="2008.395" direction="forwards" units="years"/>
		<attr name="region">MW</attr>
                </taxon>
		<taxon id="IA_2193_2008.375">
			<date value="2008.375" direction="forwards" units="years"/>
		<attr name="region">MW</attr>
                </taxon>
		<taxon id="IA_2460_2008.901">
			<date value="2008.901" direction="forwards" units="years"/>
		<attr name="region">MW</attr>
                </taxon>
		<taxon id="IA_2484_2008.944">
			<date value="2008.944" direction="forwards" units="years"/>
		<attr name="region">MW</attr>
                </taxon>
		<taxon id="IA_2485_2008.944">
			<date value="2008.944" direction="forwards" units="years"/>
		<attr name="region">MW</attr>
                </taxon>
		<taxon id="IA_63607_34_2008.832 ">
			<date value="2008.832" direction="forwards" units="years"/>
		<attr name="region">MW</attr>
                </taxon>	
		<taxon id="KS_1885_2007.933">
			<date value="2007.933" direction="forwards" units="years"/>
		<attr name="region">MW</attr>
                </taxon>
		<taxon id="KS_1999_2008.027">
			<date value="2008.027" direction="forwards" units="years"/>
		<attr name="region">MW</attr>
                </taxon>
		<taxon id="KS_2291_2008.696">
			<date value="2008.696" direction="forwards" units="years"/>
		<attr name="region">MW</attr>
                </taxon>
		<taxon id="KS_2292_2008.696">
			<date value="2008.696" direction="forwards" units="years"/>
		<attr name="region">MW</attr>
                </taxon>
		<taxon id="KS_948_2006.742">
			<date value="2006.742" direction="forwards" units="years"/>
		<attr name="region">MW</attr>
                </taxon>
		<taxon id="MI_2413_2008.849 ">
			<date value="2008.849" direction="forwards" units="years"/>
		<attr name="region">MW</attr>
                </taxon>
				<taxon id="MN_1209_2006.67">
			<date value="2006.67" direction="forwards" units="years"/>
		<attr name="region">MW</attr>
                </taxon>
		<taxon id="MN_1291_2006.818">
			<date value="2006.818" direction="forwards" units="years"/>
		<attr name="region">MW</attr>
                </taxon>
		<taxon id="MN_1352_2006.879">
			<date value="2006.879" direction="forwards" units="years"/>
		<attr name="region">MW</attr>
                </taxon>
		<taxon id="MN_1360_2006.915">
			<date value="2006.915" direction="forwards" units="years"/>
		<attr name="region">MW</attr>
                </taxon>
		<taxon id="MN_1369_2006.922">
			<date value="2006.922" direction="forwards" units="years"/>
		<attr name="region">MW</attr>
                </taxon>
		<taxon id="MN_1370_2006.879">
			<date value="2006.879" direction="forwards" units="years"/>
		<attr name="region">MW</attr>
                </taxon>
		<taxon id="MN_1371_2006.879">
			<date value="2006.879" direction="forwards" units="years"/>
		<attr name="region">MW</attr>
                </taxon>
		<taxon id="MN_1378_2006.933">
			<date value="2006.933" direction="forwards" units="years"/>
		<attr name="region">MW</attr>
                </taxon>
		<taxon id="MN_1457_2007.105">
			<date value="2007.105" direction="forwards" units="years"/>
		<attr name="region">MW</attr>
                </taxon>
		<taxon id="MN_1683_2007.534">
			<date value="2007.534" direction="forwards" units="years"/>
		<attr name="region">MW</attr>
                </taxon>
		<taxon id="MN_1728_2007.642">
			<date value="2007.642" direction="forwards" units="years"/>
		<attr name="region">MW</attr>
                </taxon>
		<taxon id="MN_1872_2007.874">
			<date value="2007.874" direction="forwards" units="years"/>
		<attr name="region">MW</attr>
                </taxon>
		<taxon id="MN_1890_2007.899">
			<date value="2007.899" direction="forwards" units="years"/>
		<attr name="region">MW</attr>
                </taxon>
		<taxon id="MN_1908_2007.91">
			<date value="2007.91" direction="forwards" units="years"/>
		<attr name="region">MW</attr>
                </taxon>
		<taxon id="MN_1952_2007.93">
			<date value="2007.93" direction="forwards" units="years"/>
		<attr name="region">MW</attr>
                </taxon>
		<taxon id="MN_1964_2007.955">
			<date value="2007.955" direction="forwards" units="years"/>
		<attr name="region">MW</attr>
                </taxon>
		<taxon id="MN_2011_2008.085">
			<date value="2008.085" direction="forwards" units="years"/>
		<attr name="region">MW</attr>
                </taxon>
		<taxon id="MN_2081_2008.219">
			<date value="2008.219" direction="forwards" units="years"/>
		<attr name="region">MW</attr>
                </taxon>
		<taxon id="MN_2121_2008.281">
			<date value="2008.281" direction="forwards" units="years"/>
		<attr name="region">MW</attr>
                </taxon>
		<taxon id="MN_2127_2008.259">
			<date value="2008.259" direction="forwards" units="years"/>
		<attr name="region">MW</attr>
                </taxon>
		<taxon id="MN_2128_2008.273">
			<date value="2008.273" direction="forwards" units="years"/>
		<attr name="region">MW</attr>
                </taxon>
		<taxon id="MN_2129_2008.278">
			<date value="2008.278" direction="forwards" units="years"/>
		<attr name="region">MW</attr>
                </taxon>
		<taxon id="MN_2154_2008.34">
			<date value="2008.34" direction="forwards" units="years"/>
		<attr name="region">MW</attr>
                </taxon>
		<taxon id="MN_2155_2008.351">
			<date value="2008.351" direction="forwards" units="years"/>
		<attr name="region">MW</attr>
                </taxon>
		<taxon id="MN_2171_2008.34">
			<date value="2008.34" direction="forwards" units="years"/>
		<attr name="region">MW</attr>
                </taxon>
		<taxon id="MN_2215_2008.451">
			<date value="2008.451" direction="forwards" units="years"/>
		<attr name="region">MW</attr>
                </taxon>
		<taxon id="MN_2223_2008.51">
			<date value="2008.51" direction="forwards" units="years"/>
		<attr name="region">MW</attr>
                </taxon>
		<taxon id="MN_2227_2008.484">
			<date value="2008.484" direction="forwards" units="years"/>
		<attr name="region">MW</attr>
                </taxon>
		<taxon id="MN_2239_2008.186">
			<date value="2008.186" direction="forwards" units="years"/>
		<attr name="region">MW</attr>
                </taxon>
		<taxon id="MN_2243_2008.51">
			<date value="2008.51" direction="forwards" units="years"/>
		<attr name="region">MW</attr>
                </taxon>
		<taxon id="MN_2250_2008.584">
			<date value="2008.584" direction="forwards" units="years"/>
		<attr name="region">MW</attr>
                </taxon>
		<taxon id="MN_225_10_2008.868">
			<date value="2008.868" direction="forwards" units="years"/>
		<attr name="region">MW</attr>
                </taxon>
		<taxon id="MN_2278_2008.653">
			<date value="2008.653" direction="forwards" units="years"/>
		<attr name="region">MW</attr>
                </taxon>
		<taxon id="MN_2279_2008.674">
			<date value="2008.674" direction="forwards" units="years"/>
		<attr name="region">MW</attr>
                </taxon>
		<taxon id="MN_2300_2008.701">
			<date value="2008.701" direction="forwards" units="years"/>
		<attr name="region">MW</attr>
                </taxon>
		<taxon id="MN_2310_2008.701">
			<date value="2008.701" direction="forwards" units="years"/>
		<attr name="region">MW</attr>
                </taxon>
		<taxon id="MN_2318_2008.737">
			<date value="2008.737" direction="forwards" units="years"/>
		<attr name="region">MW</attr>
                </taxon>
		<taxon id="MN_2324_2008.696">
			<date value="2008.696" direction="forwards" units="years"/>
		<attr name="region">MW</attr>
                </taxon>
		<taxon id="MN_2358_2008.777">
			<date value="2008.777" direction="forwards" units="years"/>
		<attr name="region">MW</attr>
                </taxon>
		<taxon id="MN_2401_2008.834">
			<date value="2008.834" direction="forwards" units="years"/>
		<attr name="region">MW</attr>
                </taxon>
		<taxon id="MN_2402_2008.834">
			<date value="2008.834" direction="forwards" units="years"/>
		<attr name="region">MW</attr>
                </taxon>
		<taxon id="MN_2417_2008.812">
			<date value="2008.812" direction="forwards" units="years"/>
		<attr name="region">MW</attr>
                </taxon>
		<taxon id="MN_2430_2008.834">
			<date value="2008.834" direction="forwards" units="years"/>
		<attr name="region">MW</attr>
                </taxon>
		<taxon id="MN_2447_2008.874">
			<date value="2008.874" direction="forwards" units="years"/>
		<attr name="region">MW</attr>
                </taxon>
		<taxon id="MN_2470_2008.901">
			<date value="2008.901" direction="forwards" units="years"/>
		<attr name="region">MW</attr>
                </taxon>
		<taxon id="MN_2471_2008.901">
			<date value="2008.901" direction="forwards" units="years"/>
		<attr name="region">MW</attr>
                </taxon>
		<taxon id="MN_2472_2008.907">
			<date value="2008.907" direction="forwards" units="years"/>
		<attr name="region">MW</attr>
                </taxon>
		<taxon id="MN_2473_2008.912">
			<date value="2008.912" direction="forwards" units="years"/>
		<attr name="region">MW</attr>
                </taxon>
		<taxon id="MN_2492_2008.933">
			<date value="2008.933" direction="forwards" units="years"/>
		<attr name="region">MW</attr>
                </taxon>
		<taxon id="MN_2525_2008.927">
			<date value="2008.927" direction="forwards" units="years"/>
		<attr name="region">MW</attr>
                </taxon>
		<taxon id="MN_2953_2010.016">
			<date value="2010.016" direction="forwards" units="years"/>
		<attr name="region">MW</attr>
                </taxon>
		<taxon id="MN_2954_2010.016">
			<date value="2010.016" direction="forwards" units="years"/>
		<attr name="region">MW</attr>
                </taxon>
		<taxon id="MN_63607_7_2008.771">
			<date value="2008.771" direction="forwards" units="years"/>
		<attr name="region">MW</attr>
                </taxon>
		<taxon id="MN_SG_00239_2007.147">
			<date value="2007.147" direction="forwards" units="years"/>
		<attr name="region">MW</attr>
                </taxon>
		<taxon id="MO_2230_2008.523">
			<date value="2008.523" direction="forwards" units="years"/>
		<attr name="region">MW</attr>
                </taxon>
		<taxon id="MO_2449_2008.888">
			<date value="2008.888" direction="forwards" units="years"/>
		<attr name="region">MW</attr>
                </taxon>
		<taxon id="NE_1616_2007_2007.362">
			<date value="2007.362" direction="forwards" units="years"/>
		<attr name="region">MW</attr>
                </taxon>
		<taxon id="NE_1775_2007_2007.745">
			<date value="2007.745" direction="forwards" units="years"/>
		<attr name="region">MW</attr>
                </taxon>
		<taxon id="NE_1894_2007_2007.915">
			<date value="2007.915" direction="forwards" units="years"/>
		<attr name="region">MW</attr>
                </taxon>
		<taxon id="NE_1920_2007_2007.952">
			<date value="2007.952" direction="forwards" units="years"/>
		<attr name="region">MW</attr>
                </taxon>
		<taxon id="NE_2341_2008.373">
			<date value="2008.373" direction="forwards" units="years"/>
		<attr name="region">MW</attr>
                </taxon>
		<taxon id="NC_1994_2008.085">
			<date value="2008.085" direction="forwards" units="years"/>
		<attr name="region">SE</attr>
                </taxon>
		<taxon id="NC_2464_2008.93">
			<date value="2008.93" direction="forwards" units="years"/>
		<attr name="region">SE</attr>
                </taxon>
		<taxon id="NC_2477_2008.968">
			<date value="2008.968" direction="forwards" units="years"/>
		<attr name="region">SE</attr>
                </taxon>
		<taxon id="OK_010226_16_2008.5">
			<date value="2008.5" direction="forwards" units="years"/>
		<attr name="region">SW</attr>
                </taxon>
		<taxon id="OK_010226_17_2008.5">
			<date value="2008.5" direction="forwards" units="years"/>
		<attr name="region">SW</attr>
                </taxon>
		<taxon id="OK_010710_8_2008.5">
			<date value="2008.5" direction="forwards" units="years"/>
		<attr name="region">SW</attr>
                </taxon>
		<taxon id="OK_010710_9_2008.5">
			<date value="2008.5" direction="forwards" units="years"/>
		<attr name="region">SW</attr>
                </taxon>
		<taxon id="OK_011289_10_2008.5">
			<date value="2008.5" direction="forwards" units="years"/>
		<attr name="region">SW</attr>
                </taxon>
		<taxon id="OK_011289_8_2008.5">
			<date value="2008.5" direction="forwards" units="years"/>
		<attr name="region">SW</attr>
                </taxon>
		<taxon id="OK_011289_9_2008.5">
			<date value="2008.5" direction="forwards" units="years"/>
		<attr name="region">SW</attr>
                </taxon>
		<taxon id="OK_011521_4_2008.5">
			<date value="2008.5" direction="forwards" units="years"/>
		<attr name="region">SW</attr>
                </taxon>
		<taxon id="OK_011521_5_2008.5">
			<date value="2008.5" direction="forwards" units="years"/>
		<attr name="region">SW</attr>
                </taxon>
		<taxon id="OK_016179_8_2008.5">
			<date value="2008.5" direction="forwards" units="years"/>
		<attr name="region">SW</attr>
                </taxon>
		<taxon id="OK_016179_9_2008.5">
			<date value="2008.5" direction="forwards" units="years"/>
		<attr name="region">SW</attr>
                </taxon>
		<taxon id="OK_020734_3_2008.5">
			<date value="2008.5" direction="forwards" units="years"/>
		<attr name="region">SW</attr>
                </taxon>
		<taxon id="OK_020736_1_2008.5">
			<date value="2008.5" direction="forwards" units="years"/>
		<attr name="region">SW</attr>
                </taxon>
		<taxon id="OK_1042_2006.186">
			<date value="2006.186" direction="forwards" units="years"/>
		<attr name="region">SW</attr>
                </taxon>
		<taxon id="OK_1043_2006.186">
			<date value="2006.186" direction="forwards" units="years"/>
		<attr name="region">SW</attr>
                </taxon>
		<taxon id="OK_1078_2006.262">
			<date value="2006.262" direction="forwards" units="years"/>
		<attr name="region">SW</attr>
                </taxon>
		<taxon id="OK_1117_2006.34">
			<date value="2006.34" direction="forwards" units="years"/>
		<attr name="region">SW</attr>
                </taxon>
		<taxon id="OK_1118_2006.34">
			<date value="2006.34" direction="forwards" units="years"/>
		<attr name="region">SW</attr>
                </taxon>
		<taxon id="OK_1128_2006.348">
			<date value="2006.348" direction="forwards" units="years"/>
		<attr name="region">SW</attr>
                </taxon>
		<taxon id="OK_1139_2006.381">
			<date value="2006.381" direction="forwards" units="years"/>
		<attr name="region">SW</attr>
                </taxon>
		<taxon id="OK_1220_2006.779">
			<date value="2006.779" direction="forwards" units="years"/>
		<attr name="region">SW</attr>
                </taxon>
		<taxon id="OK_1245_2006.801">
			<date value="2006.801" direction="forwards" units="years"/>
		<attr name="region">SW</attr>
                </taxon>
		<taxon id="OK_1301_2006.877">
			<date value="2006.877" direction="forwards" units="years"/>
		<attr name="region">SW</attr>
                </taxon>
		<taxon id="OK_2056_2008.163">
			<date value="2008.163" direction="forwards" units="years"/>
		<attr name="region">SW</attr>
                </taxon>
		<taxon id="OK_2058_2008.178">
			<date value="2008.178" direction="forwards" units="years"/>
		<attr name="region">SW</attr>
                </taxon>
		<taxon id="OK_2062_2008.186">
			<date value="2008.186" direction="forwards" units="years"/>
		<attr name="region">SW</attr>
                </taxon>
		<taxon id="OK_20734_2_2008.5">
			<date value="2008.5" direction="forwards" units="years"/>
		<attr name="region">SW</attr>
                </taxon>
		<taxon id="OK_20736_2_2008.5">
			<date value="2008.5" direction="forwards" units="years"/>
		<attr name="region">SW</attr>
                </taxon>
		<taxon id="OK_2083_2008.184">
			<date value="2008.184" direction="forwards" units="years"/>
		<attr name="region">SW</attr>
                </taxon>
		<taxon id="OK_2107_2008.256">
			<date value="2008.256" direction="forwards" units="years"/>
		<attr name="region">SW</attr>
                </taxon>
		<taxon id="OK_2140_2008.256">
			<date value="2008.256" direction="forwards" units="years"/>
		<attr name="region">SW</attr>
                </taxon>
		<taxon id="OK_2162_2008.316">
			<date value="2008.316" direction="forwards" units="years"/>
		<attr name="region">SW</attr>
                </taxon>
		<taxon id="OK_2163_2008.316">
			<date value="2008.316" direction="forwards" units="years"/>
		<attr name="region">SW</attr>
                </taxon>
		<taxon id="OK_2170_2008.316">
			<date value="2008.316" direction="forwards" units="years"/>
		<attr name="region">SW</attr>
                </taxon>
		<taxon id="OK_2186_2008.373">
			<date value="2008.373" direction="forwards" units="years"/>
		<attr name="region">SW</attr>
                </taxon>
		<taxon id="OK_2211_2008.448">
			<date value="2008.448" direction="forwards" units="years"/>
		<attr name="region">SW</attr>
                </taxon>
		<taxon id="OK_2219_2008.486">
			<date value="2008.486" direction="forwards" units="years"/>
		<attr name="region">SW</attr>
                </taxon>
		<taxon id="OK_2257_2008.586">
			<date value="2008.586" direction="forwards" units="years"/>
		<attr name="region">SW</attr>
                </taxon>
		<taxon id="OK_2271_2008.623">
			<date value="2008.623" direction="forwards" units="years"/>
		<attr name="region">SW</attr>
                </taxon>
		<taxon id="OK_2404_2008.779">
			<date value="2008.779" direction="forwards" units="years"/>
		<attr name="region">SW</attr>
                </taxon>
		<taxon id="OK_2520_2008.712">
			<date value="2008.712" direction="forwards" units="years"/>
		<attr name="region">SW</attr>
                </taxon>
		<taxon id="OK_32726_2008.5">
			<date value="2008.5" direction="forwards" units="years"/>
		<attr name="region">SW</attr>
                </taxon>
		<taxon id="OK_42169_2008.5">
			<date value="2008.5" direction="forwards" units="years"/>
		<attr name="region">SW</attr>
                </taxon>
		<taxon id="OK_507_2005.208">
			<date value="2005.208" direction="forwards" units="years"/>
		<attr name="region">SW</attr>
                </taxon>
		<taxon id="OK_53259_2008.5">
			<date value="2008.5" direction="forwards" units="years"/>
		<attr name="region">SW</attr>
                </taxon>
		<taxon id="OK_598_2005.055">
			<date value="2005.055" direction="forwards" units="years"/>
		<attr name="region">SW</attr>
                </taxon>
		<taxon id="OK_743_2005.732">
			<date value="2005.732" direction="forwards" units="years"/>
		<attr name="region">SW</attr>
                </taxon>
		<taxon id="OK_801_2005.763">
			<date value="2005.763" direction="forwards" units="years"/>
		<attr name="region">SW</attr>
                </taxon>
		<taxon id="OK_802_2005.763">
			<date value="2005.763" direction="forwards" units="years"/>
		<attr name="region">SW</attr>
                </taxon>
		<taxon id="SD_31813_2009.89">
			<date value="2009.89" direction="forwards" units="years"/>
		<attr name="region">MW</attr>
                </taxon>
		<taxon id="SD_2048_2008.158 ">
			<date value="2008.158" direction="forwards" units="years"/>
		<attr name="region">MW</attr>
                </taxon>
		 		<taxon id="TX_1229_2006.74">
			<date value="2006.74" direction="forwards" units="years"/>
		<attr name="region">SW</attr>
                </taxon>
		<taxon id="TX_1230_2006.74">
			<date value="2006.74" direction="forwards" units="years"/>
		<attr name="region">SW</attr>
                </taxon>
		<taxon id="TX_1231_2006.74">
			<date value="2006.74" direction="forwards" units="years"/>
		<attr name="region">SW</attr>
                </taxon>
		<taxon id="TX_1232_2006.74">
			<date value="2006.74" direction="forwards" units="years"/>
		<attr name="region">SW</attr>
                </taxon>
		<taxon id="TX_1233_2006.74">
			<date value="2006.74" direction="forwards" units="years"/>
		<attr name="region">SW</attr>
                </taxon>
		<taxon id="TX_1234_2006.74">
			<date value="2006.74" direction="forwards" units="years"/>
		<attr name="region">SW</attr>
                </taxon>
		<taxon id="TX_1235_2006.74">
			<date value="2006.74" direction="forwards" units="years"/>
		<attr name="region">SW</attr>
                </taxon>
		<taxon id="TX_1236_2006.74">
			<date value="2006.74" direction="forwards" units="years"/>
		<attr name="region">SW</attr>
                </taxon>
		<taxon id="TX_1354_2006.93">
			<date value="2006.93" direction="forwards" units="years"/>
		<attr name="region">SW</attr>
                </taxon>
		<taxon id="TX_1412_2006.971">
			<date value="2006.971" direction="forwards" units="years"/>
		<attr name="region">SW</attr>
                </taxon>
		<taxon id="TX_1413_2006.974">
			<date value="2006.974" direction="forwards" units="years"/>
		<attr name="region">SW</attr>
                </taxon>
		<taxon id="TX_1976_2008.025">
			<date value="2008.025" direction="forwards" units="years"/>
		<attr name="region">SW</attr>
                </taxon>
		<taxon id="TX_2041_2008.138">
			<date value="2008.138" direction="forwards" units="years"/>
		<attr name="region">SW</attr>
                </taxon>
		<taxon id="TX_2351_2008.74">
			<date value="2008.74" direction="forwards" units="years"/>
		<attr name="region">SW</attr>
                </taxon>
		<taxon id="TX_2352_2008.74">
			<date value="2008.74" direction="forwards" units="years"/>
		<attr name="region">SW</attr>
                </taxon>
		<taxon id="TX_2353_2008.74">
			<date value="2008.74" direction="forwards" units="years"/>
		<attr name="region">SW</attr>
                </taxon>
		<taxon id="TX_2354_2008.74">
			<date value="2008.74" direction="forwards" units="years"/>
		<attr name="region">SW</attr>
                </taxon>
		<taxon id="TX_2355_2008.74">
			<date value="2008.74" direction="forwards" units="years"/>
		<attr name="region">SW</attr>
                </taxon>
		<taxon id="TX_50593_2008.5">
			<date value="2008.5" direction="forwards" units="years"/>
		<attr name="region">SW</attr>
                </taxon>
		<taxon id="TX_50625_2008.5">
			<date value="2008.5" direction="forwards" units="years"/>
		<attr name="region">SW</attr>
                </taxon>
		<taxon id="TX_8648_2008.5">
			<date value="2008.5" direction="forwards" units="years"/>
		<attr name="region">SW</attr>
                </taxon>
	</taxa>

	<!-- The sequence alignment (each sequence refers to a taxon above).         -->
	<!-- ntax=127 nchar=847                                                      -->
	<alignment id="H1N1alignment" dataType="nucleotide">
		<sequence>
			<taxon idref="IL_685_2005.5"/>
			ATGAAAGTAAAACTACTGGTTCTGTTATGTACATTTACAGCTACATATGCAGACACAATATGTATAGGCTACCATGCCAACAACTCAACCGACACTGTTGACACAGTACTTGAGAAGAATGTGACAGTGACACACTCTGTCAACCTACTTGAGGACAGTCACAATGGAAAACTATGTCTACTAAAAGGAATAGCTCCACTACAATTGGGTAATTGCAGCGTTGCCGGATGGATCTTAGGAAACCCAGAGTGCGAATTGCTGATTTCCAAGGAATCATGGTCCTACATTGTAGAAACACCAAATCCTGAGAATGGAGCATGTTACCCAGGGTATTTCACCGACTATGAGGAACTGAGGGAGCAATTGAGTTCAGTATCTTCATTTGAGAGGTTCGAAATATTCCCCAAAGAGAGCTCATGGCCCAACCACACCGTAACCGGAGTATCAGCATCATGCTCCCATAACGGGAAAAGCAGCTTTTACAGAAATTTGCTGTGGCTGACGGGGAAGAACGGTTTGTACCCAAACCTGAGCAAGTCCTATACAAACAACAAAGAGAAAGAAGTCCTTGTACTATGGGGTGTTCATCACCCGTCTAACATAGGGGACCAAAGGGCCCTCTATCATACAGAAAATGCTTATGTCTCTGTAGTGTCTTCACATTGTAGCAGAAGATTCACCCCAGAAATAGCCAAAAGACCCAAGGTGAGAGATCAGGAAGGAAGAATCAACTACTACTGGACTCTGCTGGAACCCGGGGATACAATAATATTTGAGGCAAATGGAAATCTAATAGCGCCAAGGTATGCTTTCGCACTGAGTAGAGGCTTTGGATCAGGAATCATCA
		</sequence>
		<sequence>
			<taxon idref="IL_1353_2006.896"/>
			ATGAANGTNNAACTACTGGTTCTGTTATGTACATTTACAGCTACATATGCAGACACAATATGTATAGGCTATCATGCCAACAACTCAACCGACACTGTTGACACAGTACTTGAGAAGAATGTGACAGTAACACACTCTGTCAACCTACTTGAGGACAGTCACAATGGAAAATTATGTCTACTAAAAGGAATAGCTCCACTACAATTGGGTAATTGCAGCGTTGCCGGATGGATCTTAGGAAACCCAGAGTGCGAATTGCTGATTTCCAAGGAGTCATGGTCCTACATTGTAGAAACACCAAATCCTGAGAATGGAACATGTTACCCAGGGTATTTCACCGACTATGAAGAACTGAGGGAGCAATTGAGTTCAGTATCTTCATTTGAGAGGTTTGAAATATTCCCCAAAGAGAGCTCATGGCCCAACCACACCGTAACCGGAGTATCAGCATCATGCTCCCATAACGGGAAAAGCAGCTTTTACAGAAATTTGCTATGGCTGACGGGGAAAAACGGTTTGTACCCAAACCTGAGCAAATCCTATACAAACGACAAAGAGAAAGAAGTCCTTGTACTATGGGGTGTTCATCACCCGCCTAACATAGGGGACCAAAGGGCCCTCTATCATACAGAAAATGCTTATGTCTCTGTAGTGTCTTCACATTATAGCAGAAGATTCACCCCAGAAATAGCCAAAAGACCCAAGGTGAGAGATCAGGAAGGAAGAATCAACTACTACTGGACTCTGCTGGAACCCGGGGATACAATAATATTTGAGGCAAATGGAAATCTAATAGCGCCAAGGTATGCTTTCGCACTGAGTAGAGGCTTTGGATCAGGAATCATCA
		</sequence>
		<sequence>
			<taxon idref="IL_1356_2006.933"/>
			ATGAAGNTAAAACTACTGGTTCTGTTATGTACATTTACAGCTACATATGCAGACACCATATGTATAGGCTACCATGCCAACAACTCAACCGACACTGTTGACACAGTACTTGARAAGAATGTGACAGTAACACACTCTGTCAACCTACTTGAGGACAGTCACAATGGAAAATTATGTCTACTAAAAGGAATAGCTCCACTACAATTGGGTAATTGCAGCGTTGCCGGATGGATCTTAGGAAACCCAGAGTGCGAATTGCTGATTTCCAAGGAATCATGGTCCTACATTGTAGAAACACCAAATCCTGAGAATGGAACATGTTACCCAGGGTATTTCACCGACTATGAGGAACTGAGGGAGCAATTGAGTTCAGTATCTTCATTTGAGAGGTTCGAAATATTCCCCAAAGAGAGCTCATGGCCCAACCACACCGTAACCGGAGTATCAGCATCATGCTCCCATAACGGGAAAAGCAGCTTTTACAGAAATTTGCTATGGCTGACGGGGAAGAACGGTTTGTACCCAAACCTGAGCAAGTCCTATACAAACGACAAAGAGAAAGAAGTCCTTGTACTATGGGGTGTTCATCACCCGCCTAACATAGGGGACCAAAGGGCCCTCTATCATACAGAAAATGCTTATGTCTCTGTAGTGTCTTCACATTATAGCAGAAGATTCACCCCAGAAATAGCCAAAAGACCCAAGGTGAGAGATCAGGAAGGAAGAATCAACTACTACTGGACTCTGCTGKAACCCGGGGATACAATAATATTTGAGGCAAATGGGAATCTAATAGCGCCAAGGTATGCTTTCGCACTGAGTAGAGGCTTTGGATCAGGAATCATCA
		</sequence>
		<sequence>
			<taxon idref="IL_1361_2006.918"/>
			ATGGAAGTAAAACTACTGGTTCTGTTATGTACATTTACAGCTACATATGCAGACACCATATGTATAGGCTACCATGCCAACAACTCAACCGACACTGTTGACACAGTACTTGAGAAGAATGTGACAGTAACACACTCTGTCAACCTACTTGAGGACAGTCACAATGGAAAATTATGTCTACTAAAAGGAATAGCTCCACTACAATTGGGTAATTGCAGCGTTGCCGGATGGATCTTAGGAAACCCAGAGTGCGAATTGCTGATTTCCAAGGAATCATGGTCCTACATTGTAGAAACACCAAATCCTGAGAATGGAACATGTTACCCAGGGTATTTCACCGACTATGAGGAACTGAGGGAGCAATTGAGTTCAGTATCTTCATTTGAGAGGTTCGAAATATTCCCCAAAGAGAGCTCATGGCCCAACCACACCGTAACCGGAGTATCAGCATCATGCTCCCATAACGGGAAAAGCAGCTTTTACAGAAATTTGCTATGGCTGACGGGGAAGAACGGTTTGTACCCAAACCTGAGCAAGTCCTATACAAACGACAAAGAGAAAGAAGTCCTTGTACTATGGGGTGTTCATCACCCGCCTAACATAGGGRACCAAAGGGCCCTCTATCATACAGAAAATGCTTATGTCTCTGTAGTGTCTTCACATTATAGCAGAAGATTCACCCCAGAAATAGCCAAAAGACCCAAGGTGAGAGATCAGGAWGGAAGAATCAACTACTACTGGACTCTGCTGGAACCCGGGGATACAATAATATTTGAGGCAAATGGGAATCTAATAGCGCCAAGGTATGCTTTCGCACTGAGTAGAGGCTTTGGATCAGGAATCAC-A
		</sequence>
		<sequence>
			<taxon idref="IL_1372_2006.918"/>
			ATGGAAGTAAAACTACTGGTTCTGTTATGTACATTTACAGCTACATATGCAGACACCATATGTATAGGCTACCATGCCAACAACTCAACCGACACTGTTGACACAGTACTTGAGAAGAATGTGACAGTAACACACTCTGTCAACCTACTTGAGGACAGTCACAATGGAAAATTATGTCTACTAAAAGGAATAGCTCCACTACAATTGGGTAATTGCAGCGTTGCCGGATGGATCTTAGGAAACCCAGAGTGCGAATTGCTGATTTCCAAGGAATCATGGTCCTACATTGTAGAAACACCAAATCCTGAGAATGGAACATGTTACCCAGGGTATTTCACCGACTATGAGGAACTGAGGGAGCAATTGAGTTCAGTATCTTCATTTGAGAGGTTCGAAATATTCCCCAAAGAGAGCTCATGGCCCAACCACACCGTAACCGGAGTATCAGCATCATGCTCCCATAACGGGAAAAGCAGCTTTTACAGAAATTTGCTATGGCTGACGGGGAAGAACGGTTTGTACCCAAACCTGAGCAAGTCCTATACAAACGACAAAGAGAAAGAAGTCCTTGTACTATGGGGTGTTCATCACCCGCCTAACATAGGGGACCAAAGGGCCCTCTATCATACAGAAAATGCTTATGTCTCTGTAGTGTCTTCACATTATAGCAGAAGATTCACCCCAGAAATAGCCAAAAGACCCAAGGTGAGAGATCAGGAAGGAAGAATCAACTACTACTGGACTCTGCTGGAACCCGGGGATACAATAATATTTGAGGCAAATGGGAATCTAATAGCGCCAAGGTATGCTTTCGCACTGAGTAGAGGCTTTGGATCAGGAATCATCA
		</sequence>
		<sequence>
			<taxon idref="IL_1374_2006.933"/>
			ATGGAAGTAAAACTACTGGTTCTGTTATGTACATTTACAGCTACATATGCAGACACCATATGTATAGGCTACCATGCCAACAACTCAACCGACACTGTTGACACAGTACTTGAGAAGAATGTGACAGTAACACACTCTGTCAACCTACTTGAGGACAGTCACAATGGAAAATTATGTCTACTAAAAGGAATAGCTCCACTACAATTGGGTAATTGCAGCGTTGCCGGATGGATCTTAGGAAACCCAGAGTGCGAATTGCTGATTTCCAAGGAATCATGGTCCTACATTGTAGAAACACCAAATCCTGAGAATGGAACATGTTACCCAGGGTATTTCACCGACTATGAGGAACTGAGGGAGCAATTGAGTTCAGTATCTTCATTTGAGAGGTTCGAAATATTCCCCAAAGAGAGCTCATGGCCCAACCACACCGTAACCGGAGTATCAGCATCATGCTCCCATAACGGGAAAAGCAGCTTTTACAGAAATTTGCTATGGCTGACGGGGAAGAACGGTTTGTACCCAAACCTGAGCAAGTCCTATACAAACGACAAAGAGAAAGAAGTCCTTGTACTATGGGGTGTTCATCACCCGTCTAACATAGGGGACCAAAGGGCCCTCTATCATACAGAAAATGCTTATGTCTCTGTAGTGTCTTCACATTATAGCAGAAGATTCACCCCAGAAATAGCCAAAAGACCCAAGGTGAGAGATCAGGAAGGAAGAATCAACTACTACTGGACTCTGCTGGAACCCGGGGATACAATAATATTTGAGGCAAATGGGAATCTAATAGCGCCAAGGTATGCTTTCGCACTGAGTAGAGGCTTTGGATCAGGAATCATCA
		</sequence>
		<sequence>
			<taxon idref="IL_2044_2008.144"/>
			ATGGAAGTAAAATTACTGGTTCTGTTATGTACATTTACAGCTACATATGCAGACACAATATGCATAGGCTATCATGCCAACAACTCAACCGACACTGTTGACACAGTACTTGAGAAGAATGTGACAGTAACACACTCTGTCAACCTACTTGAGGACAGTCACAATGGAAAATTATGTCTACTAAAAGGAATAGCTCCACTACAATTGGGTAATTGCAACGTTGCCGGATGGATCTTAGGAAACCCAGAGTGCGAATTGCTGATTTCCAAGGAATCATGGTCTTACATTGTAGAAACACCAAATCCTGAGAATGGAACATGTTACCCAGGGTATTTCACCGACTATGAAGAACTGAGGGAGCAATTGAGTTCAGTATCTTCATTTAAGAGGTTTGAAATATTCCCCAAAGAGAGCTCATGGCCCAACCACACCGTAACCGGAGTATCAGCATCATGCTCCCATAACGGGAAAAGCAGCTTTTACAGAAATTTGCTATGGCTGACGGGGAAAAACGGTTTGTACCCAAACCTGAGCAAATCCTATACAAACGACAAAGAGAAAGAAGTCCTTGTACTGTGGGGTGTTCATCACCCGCCTAACATAGGGGACCAAAGGGCCCTCTATCATACAGAAAATGCTTATGTCTCTGTAGTGTCTTCACATTATAGCAGAAGATTCACCCCAGAAATAGTCAAAAGACCCAAGGTGAGAGATCAGGAAGGAAGAATCAACTACTACTGGACTCTGCTGGAACCCAGGGATACAATAATATTTGAGGCAAATGGAAATCTAATAGCGCCAAGGTATGCTTTCGCACTGAGTAGAGGCTTTGGATCACGAATCATCA
		</sequence>
		<sequence>
			<taxon idref="IL_2268_2008.607"/>
			ATGGAAGTAAAACTACTGGTTCTGTTATGTACATTTACAGCTACATATGCAGACACAATATGTATAGGCTATCATGCCAACAACTCAACCGACACTGTTGACACAGTACTTGAGAAGAATGTGACAGTAACACACTCTGTCAACCTACTTGAGGACAGTCACAATGGAAAATTATGTCTACTAAAAGGGATAGCTCCACTACAATTGGGTAATTGCAACGTTGCCGGATGGATCTTAGGAAACCCAGAGTGCGAATTGCTGATTTCCAAGGAATCATGGTCTTACATTGTAGAAACACCAAATCCTGAGAATGGAACATGTTACCCAGGGTATTTCACCGACTATGAAGAACTGAGGGAGCAATTGAGTTCAGTATCTTCGTTTAAGAGGTTTGAAATATTCCCCAAAGAGAGCTCATGGCCCAACCACACCGTAACCGGAGTATCAGCATCATGCTCCCATAACGGGGAAAGAAGCTTTTACAGAAATTTGATATGGCTGACGGGGAAAAACGGTTTGTACCCAAACCTGAGCAAATCCTATACAAACGACAAAGAGAAAGAAGTCCTTGTACTATGGGGTGTTCATCACCCGCCTAACATAGGGGACCAAAGGGCCCTCTATCATACAGAAAATGCTTATGTCTCTGTAGTGTCTTCACATTATAGCAGAAGATTCACCCCAGAAATAGTCAAAAGACCCAAGGTGAGAGATCAGGAAGGAAGAATCAACTACTACTGGACTCTGCTGGAACCCGGGGATACAATAATATTTGAGGCAAATGGAAATCTAATAGCGCCAAGGTATGCTTTCGCACTGAGTAGAGGC-------------------
		</sequence>
		<sequence>
			<taxon idref="IL_2486_2008.949"/>
			ATGGAAGTAAAACTACTGGTTCTGTTATGTACATTTACAGCTACATATGCAGACACAATATGTATAGGCTATCATGCCAACAACTCAACCGACACTGTTGACACAGTACTTGAGAAGAATGTGACAGTAACACACTCTGTCAACCTACTTGAGGACAGTCACAATGGAAAATTATGTCTACTAAAAGGAATAGCTCCACTACAATTGGGTAATTGCAACGTTGCCGGATGGATCTTAGGAAACCCAGAGTGCGAATTGCTGATTTCCAAGGAATCATGGTCTTACATTGTAGAAACACCAAATCCTGAGAATGGAACATGTTACCCAGGGTATTTCACCGACTATGAAGAACTGAGGGAACAATTGAGTTCAGTATCTTCATTTAAGAGGTTTGAAATATTCCCCAAAGAGAGCTCATGGCCCAACCACACCGTAACCGGAGTATCAGCATCATGCTCCCATAACGGGAAAAGCAGCTTTTACAGAAATTTGCTATGGCTAACGGGGAAGAACGGTTTGTACCCAAACCTGAGCAAATCCTATACAAACGACAAAGAGAAAGAAGTCCTTGTATTATGGGGTGTTCATCACCCGTCAAACATAGGGGACCAAAGGGCCCTCTATCATAAAGAAAATGCTTATGTCTCTGTAGTGTCTTCACATTATAGCAGAAGATTCACCCCAGAAATAGTCAAAAGACCCAAGGTGAGAGATCAGGAAGGAAGAATCAACTACTACTGGACTCTGCTGGAACCCGGGGATACAATAATATTTGAGGCAAATGGAAATTTAATAGCGCCAAGGTATGCTTTCGCACTGAGTAGAGGC-------------------
		</sequence>
		<sequence>
			<taxon idref="IL_2487_2008.952"/>
			ATGGAAGTAAAACTACTGGTTCTGTTATGTACATTTACAGCTACATATGCAGACACAATATGTATAGGCTATCATGCCAACAACTCAACCGACACTGTTGACACAGTACTTGAGAAGAATGTGACAGTAACACACTCTGTCAACCTACTTGAGGACAGTCACAATGGAAAATTATGTCTACTAAAAGGAATAGCTCCACTACAATTGGGTAATTGCAACGTTGCCGGATGGATCTTAGGAAACCCAGAGTGCGAATTGCTGATTTCCAAGGAATCATGGTCTTACATTGTAGAAACACCAAATCCTGAGAATGGAACATGTTACCCAGGGTATTTCACCGACTATGAAGAACTGAGGGAACAATTGAGTTCAGTATCTTCATTTAAGAGGTTTGAAATATTCCCCAAAGAGAGCTCATGGCCCAACCACACCGTAACCGGAGTATCAGCATCATGCTCCCATAACGGGAAAAGCAGCTTTTACAGAAATTTGCTATGGCTAACGGGGAAGAACGGTTTGTACCCAAACCTGAGCAAATCCTATACAAACGACAAAGAGAAAGAAGTCCTTGTATTATGGGGTGTTCATCACCCGTCAAACATAGGGGACCAAAGGGCCCTCTATCATAAAGAAAATGCTTATGTCTCTGTAGTGTCTTCACATTATAGCAGAAGATTCACCCCAGAAATAGTCAAAAGACCCAAGGTGAGAGATCAGGAAGGAAGAATCAACTACTACTGGACTCTGCTGGAACCCGGGGATACAATAATATTTGAGGCAAATGGAAATTTAATAGCGCCAAGGTATGCTTTCGCACTGAGTAGAGGC-------------------
		</sequence>
		<sequence>
			<taxon idref="IL_2930_2009.001"/>
			ATGGAAGTAAAACTACTGGTTCTGTTATGTACATTTACAGCTACATATGCAGACACAATATGTATAGGCTATCATGCCAACAACTCAACCGACACTGTTGACACAGTACTTGAGAAGAATGTGACAGTAACACACTCTGTCAATCTACTTGAGGACAGTCACAATGGAAAATTATGTCTACTAAAAGGAATAGCTCCACTACAATTGGGTAATTGCAACGTTGCCGGATGGATCTTAGGAAACCCAGAGTGCGAATTGCTGATTTCCAAGGAATTATGGTCTTACATTGTAGAAACACCAAACCCTGAGAATGGAACATGTTACCCAGGATATTTCACCGACTATGAAGAACTGAGGGAACAAATGAGTTCAGTATCTTCATTTAAGAGGTTTGAAATATTCCCCAAAGAGAGCTCATGGCCCAACCACACCGTAACCGGAGTATCAGCATCATGCTCCCATAACGGGGAAAGCAGCTTTTACAGAAATTTGCTATGGCTAACGGGGAAGAACGGTTTGTACCCAAACCTGAGCAAATCCTATACAAACGACAAAGAGAAAGAAGTCCTTGTATTATGGGGTGTTCATCACCCGTCAAACATAGGGGACCAAAGGGCCCTCTATCATAAAGAAAATGCTTATGTCTCTGTAGTGTCTTCACATTATAGCAGAAGATTCACCCCAGAAATAGTCAAAAGACCCAAGGTGAGAGATCAGGAAGGAAGAATCAACTACTACTGGACTCTGCTGGAACCCGGGGATACAATAATATTTGAGGCAAATGGAAACTTAATAGCGCCAAGGTATGCTTTCGCACTGAGTAGAGGCTTT----------------
		</sequence>
		<sequence>
			<taxon idref="IL_2931_2009.001"/>
			ATGGAAGTAAAACTACTGGTTCTGTTATGTACATTTACAGCTACATATGCAGACACAATATGTATAGGCTATCATGCCAACAACTCAACCGACACTGTTGACACAGTACTTGAGAAGAATGTGACAGTAACACACTCTGTCAATCTACTTGAGGACAGTCACAATGGAAAATTATGTCTACTAAAAGGAATAGCTCCACTACAATTGGGTAATTGCAACGTTGCCGGATGGATCTTAGGAAACCCAGAGTGCGAATTGCTGATTTCCAAGGAATTATGGTCTTACATTGTAGAAACACCAAACCCTGAGAATGGAACATGTTACCCAGGATATTTCACCGACTATGAAGAACTGAGGGAACAAATGAGTTCAGTATCTTCATTTAAGAGGTTTGAAATATTCCCCAAAGAGAGCTCATGGCCCAACCACACCGTAACCGGAGTATCAGCATCATGCTCCCATAACGGGGAAAGCAGCTTTTACAGAAATTTGCTATGGCTAACGGGGAAGAACGGTTTGTACCCAAACCTGAGCAAATCCTATACAAACGACAAAGAGAAAGAAGTCCTTGTATTATGGGGTGTTCATCACCCGTCAAACATAGGGGACCAAAGGGCCCTCTATCATAAAGAAAATGCTTATGTCTCTGTAGTGTCTTCACATTATAGCAGAAGATTCACCCCAGAAATAGTCAAAAGACCCAAGGTGAGAGATCAGGAAGGAAGAATCAACTACTACTGGACTCTGCTGGAACCCGGGGATACAATAATATTTGAGGCAAATGGAAACTTAATAGCGCCAAGGTATGCTTTCGCACTGAGTAGAGGCTTTGGATCAGGAATCATCA
		</sequence>
		<sequence>
			<taxon idref="IL_2932_2009.001"/>
			ATGGAAGTAAAACTACTGGTTCTGTTATGTACATTTACAGCTACATATGCAGACACAATATGTATAGGCTATCMTGCCAACAACTCAACCGACACTGTTGACACAGTACTTGAGAAGAATGTGACAGTAACACACTCTGTCAATCTACTTGAGGACAGTCACAATGGAAAATTATGTCTACTAAAAGGAATAGCTCCACTACAATTGGGTAATTGCAACGTTGCCGGATGGATCTTAGGAAACCCAGAGTGCGAATTGCTGATTTCCAAGGAATTATGGTCTTACATTGTAGAAACACCAAACCCTGAGAATGGAACATGTTACCCAGGATATTTCACCGACTATGAAGAACTGAGGGAACAAATGAGTTCAGTATCTTCATTTAAGAGGTTTGAAATATTCCCCAAAGAGAGCTCATGGCCCAACCACACCGTAACCGGAGTATCAGCATCATGCTCCCATAACGGGGAAAGCAGCTTTTACAGAAATTTGCTATGGCTAACGGGGAAGAACGGTTTGTACCCAAACCTGAGCAAATCCTATACAAACGACAAAGAGAAAGAAGTCCTTGTATTATGGGGTGTTCATCACCCGTCAAACATAGGGGACCAAAGGGCCCTCTATCATAAAGAAAATGCTTATGTCTCTGTAGTGTCTTCACATTATAGCAGAAGATTCACCCCAGAAATAGTCAAAAGACCCAAGGTGAGAGATCAGGAAGGAAGAATCAACTACTACTGGACTCTGCTGGAACCCGGGGATACAATAATATTTGAGGCAAATGGAAACTTAATAGCGCCAAGGTATGCTTTCGCACTGAGTAGAGGCTTTGGATCAGGAATCATCA
		</sequence>
		<sequence>
			<taxon idref="IL_2937_2009.993"/>
			ATGGAAGTAAAACTACTGGTTCTGTTATGTACATTTACAGCTACATATGCAGACACAATATGTATAGGCTATCATGCCAACAACTCAACCGACACTGTTGACACAGTACTTGAGAAGAATGTGACAGTAACACACTCTGTCAATCTACTTGAGGACAGTCACAATGGAAAATTATGTCTACTAAAAGGAATAGCTCCACTACAATTGGGTAATTGCAACGTTGCCGGATGGATCTTAGGAAACCCAGAGTGCGAATTGCTGATTTCCAAGGAATTATGGTCTTACATTGTAGAAACACCAAACCCTGAGAATGGAACATGTTACCCAGGATATTTCACCGACTATGAAGAACTGAGGGAACAAATGAGTTCAGTATCTTCATTTAAGAGGTTTGAAATATTCCCCAAAGAGAGCTCATGGCCCAACCACACCGTAACCGGAGTATCAGCATCATGCTCCCATAACGGGGAAAGCAGCTTTTACAGAAATTTGCTATGGCTAACGGGGAAGAACGGTTTGTACCCAAACCTGAGCAAATCCTATACAAACGACAAAGAGAAAGAAGTCCTTGTATTATGGGGTGTTCATCACCCGTCAAACATAGGGGACCAAAGGGCCCTCTATCATAAAGAAAATGCTTATGTCTCTGTAGTGTCTTCACATTATAGCAGAAGATTCACCCCAGAAATAGTCAAAAGACCCAAGGTGAGAGATCAGGAAGGAAGAATCAACTACTACTGGACTCTGCTGGAACCCGGGGATACAATAATATTTGAGGCAAATGGAAACTTAATAGCGCCAAGGTATGCTTTCGCACTGAGTAGAGGC-------------------
		</sequence>
		<sequence>
			<taxon idref="IN_1622_2007.378"/>
			ATGGAAGTAAAACTACTGGTTCTGTTATGTACATTTACAGCTACATATGCAGACACAATATGTATAGGCTATCATGCCAACAACTCAACCGACACTGTTGACACAGTACTTGAGAAGAATGTGACAGTAACACACTCTGTCAACCTACTTGAGGACAGTCACAATGGAAAATTATGTCTACTAAAAGGAATAGCTCCACTACAATTGGGTAATTGCAACGTTGCCGGATGGATCTTAGGAAACCCAGAGTGCGAATTGCTGATTTCCAAGGAATCATGGTCTTACATTGTAGAAACACCAAATCCTGAGAATGGAACATGTTACCCAGGGTATTTCACCGACTATGAAGAACTGAGGGAGCAATTGAGTTCAGTATCTTCATTTAAGAGGTTTGAAATATTCCCCAAAGAGAGCTCATGGCCCAACCACACCGTAACCGGAGTATCAGCATCATGCTCCCATAACGGGAAAAGCAGCTTTTACAGAAATTTGCTATGGCTGACGGGGAAAAACGGTTTGTACCCAAACCTGAGCAAATCCTATACAAACGACAAAGAGAAAGAAGTCCTTGTACTATGGGGTGTTCATCACCCGCCTAACATAGGG-ACCAAAGGGCCCTCTATCATACAGAAAATGCTTATGTCTCTGTAGTGTCTTCACATTATAGCAGAAGATTCACCCCAGAAATAGTCAAAAGACCCAAGGTGAGAGATCAGGAAGGAAGAATCAACTACTACTGGACTCTGCTGGAACCCGGGGATACAATAATATTTGAGGCAAATGGAAATCTAATAGCGCCAAGGTATGCTTTCGCACTGAGTAGAGGCTTTGGATCA-GAATCATCA
		</sequence>
		<sequence>
			<taxon idref="IA_1960_2008.011"/>
			ATGAACGTCCACCTACTGGTTCTGTTATGTACATTTACAGCTACATATGCAGACACAATATGTATAGGCTATCATGCCAACAACTCAACCGACACTGTTGACACAGTACTTGAGAAGAATGTGACAGTAACACACTCTGTCAACCTACTTGAGGACAGTCACAATGGAAAATTATGTCTACTAAAAGGAATAGCTCCACTACAATTGGGTAATTGCAACGTTGCCGGATGGATCTTAGGAAACCCAGAGTGCGAATTGCTGATTTCCAAGGAATCATGGTCTTACATTGTAGAAACACCAAATCCTGAGAATGGAACATGTTACCCAGGGTATTTCACCGACTATGAAGAACTGAGGGAGCAATTGAGTTCAGTATCTTCATTTAAGAGGTTTGAAATATTCCCCAAAGAGAGCTCATGGCCCAACCACACCGTAACCGGAGTATCAGCATCATGCTCCCATAACGGGAAAAGCAGCTTTTACAGAAATTTGCTATGGCTGACGGGGAAAAACGGTTTGTACCCAAACCTGAGCAAATCCTATACAAACGACAAAGAGAAAGAAGTCCTTGTACTATGGGGTGTTCATCACCCGCCTAACATAGGGAACCAAAGGGCCCTCTATCATACAGAAAATGCTTATGTCTCTGTAGTGTCTTCACATTATAGTAGAAGATTCACCCCAGAAATAGTCAAAAGACCCAAGGTGAGAGATCAGGAAGGAAGAATCAACTACTATTGGACTCTGCTGGAACCCGGGGATACAATAATATTTGAGGCAAATGGAAATCTAATAGCGCCAAGGTATGCTTTCGCACTGAGTAGAGGCTTTGGATCAGGAATCATCA
		</sequence>
		<sequence>
			<taxon idref="IA_2152_2008.337"/>
			ATGAAAGTAAAACTACTGGTTCTGTTATGTACATTTACWGCTACATATGCAGACACAATATGTATAGGCTACCATGCCAACAACTCAACCGACACTGTTGACACAGTACTTGAGAAGAATGTGACAGTGACACACTCTGTCAACCTACTTGAGAACAGTCACAATGGAAAACTATGTCTACTAAAAGGAATAGCTCCACTACAATTGGGTAATTGCAGCGTTGCCGGATGGATCTTAGGAAACCCAGAGTGCGAATTGCTGATTTCCAAGGAATCATGGTCCTACATTGTAGAAACACCAAATCCTGAGAATGGAGCATGTTACCCAGGGTATTTCACCGACTATGAGGAACTGAGGGAGCAATTGAGTTCAGTATCCTCATTTAAGAGGTTCGAAATATTCCCCAAAGAGAGCTCATGGCCTAACCACACCGTAACCGGAGTATCAGCATCATGCTCCCATAACGGGGAACGCAGCTTTTACAGAAATTTGCTATGGCTGACGGTGAAGAACGGTTTGTACCCAAACCTGAGCAAGTCCTATACAAACGACAAAGAGAAGGAAGTCCTTGTACTATGGGGTGTTCATCACCCGTCTAACATAGAGGACCAAAGGGCCCTCTACCACACAGAAAATGCTTATGTCTCTGTAGTGTCTTCACATTATAGCAGAAGATTCACCCCAGAAATAGCCAAAAGACCCAAGGTGAGAGATCAGGAAGGAAGAATCAACTACTACTGGACTCTGCTGGAACCCGGGAATACAATAATATTTGAGGCAAATGGAAATCTAATAGCTCCAAGGTATGCTTTCGCACTGAGTAGAGGCTTTGGATCAGGAATCATCA
		</sequence>
		<sequence>
			<taxon idref="KS_1883_2007.933"/>
			ATGGAAGTNGAACTACTGGTTCTGTTATGTACATTTACAGCTACATATGCAGACACAATATGTATAGGCTATCATGCCAACAACTCAACCGACACTGTTGACACAGTACTTGAGAAGAATGTGACAGTAACACACTCTGTCAACCTACTTGAGGACAGTCACAATGGAAAATTATGTCTACTAAAAGGAATAGCTCCACTACAATTGGGTAATTGCAACGTTGCCGGATGGATCTTAGGAAACCCAGAGTGCGAATTGCTGATTTCCAAGGAATCATGGTCTTACATTGTAGAAACACCAAATCCTGAGAATGGAACATGTTACCCAGGGTATTTCACCGACTATGAAGAACTGAGGGAGCAATTGAGTTCAGTATCTTCATTTAAGAGGTTTGAAATATTCCCCAAAGAGAGCTCATGGCCCAACCACACCGTAACCGGAGTATCAGCATCATGCTCCCATAACGGGAAAAGCAGCTTTTACAGAAATTTGCTATGGCTGACGGGGAAAAACGGTTTGTACCCAAACCTGAGCAAATCCTATACAAACGACAAAGAGAAAGAAGTCCTTGTACTATGGGGTGTTCATCACCCGCCTAACATAGGGGACCAAAGGGCCCTCTATCATACAGAAAATGCTTATGTCTCTGTAGTGTCTTCACATTATAGTAGAAGATTCACCCCAGAAATAGTCAAAAGACCCAAGGTGAGAGATCAGGAAGGAAGAATCAACTACTATTGGACTCTGCTGGAACCCGGGGATACAATAATATTTGAGGCAAATGGAAATCTAATAGCGCCAAGGTATGCTTTCGCACTGAGTAGAGGCTTTGGATCAGGAATCATCA
		</sequence>
		<sequence>
			<taxon idref="MI_1375_2006.933"/>
			ATGAAAGTAAAACTACTGGTTSTGTTATGTACATTTACAGCTACATATGCAGACACAATATGCATAGGCTACCATGCCAACAACTCAACCGACACTGTTGACACAGTACTTGAGAAGAATGTGACAGTGACACACTCTGTCAACCTACTTGAGGACAGTCACAATGGAAAACTATGTCTACTAAAAGGAATAGCTCCACTACAATTGGGTAATTGCAGCGTTGCCGGATGGATCTTAGGAAACCCAGAGTGCGAATTGCTGATTTCCAAGGAATCATGGTCCTACATTGTAGAAACACCAAATCCTGAGAATGGAACATGTTACCCAGGGTATTTCACCGACTATGAGGAACTGAGGGAGCAATTGAGTTCAGTATCTTCATTTGAGAGGTTCGAAATATTCCCCAAAGAGAGCTCATGGCCCCACCACACCGTAACAGGAGTATCAGCATCATGCTCCCATAACGGGAAAAGCAGCTTTTACAGAAATTTGCTATGGCTGACGGGGAAGAACGGTTTGTACCCAAACCTGAGCAAGTCCTATACAAACAACAAAGAGAAAGAAGTCCTTGTACTATGGGGTGTTCATCACCCGCCTAACATAGGGGACCAAAGGGCCCTCTATCATACAGAAAATGCTTATGTCTCTGTAGTGTCTTCACATTATAGCAGAAGATTCACCCCAGAAATAGCCAAAAGACCCAAGGTGAGAGATCAGGAAGGAAGAATCAACTACTACTGGACTCTGCTGGAACCCGGGGATACAATAATATTTGAGGCAAATGGAAATCTAATAGCGCCAAGGTATGCTTTCGCACTGAGTAGAGGCTTTGGATCAGGAATCACAC
		</sequence>
		<sequence>
			<taxon idref="MI_1376_2006.933"/>
			ATGAAAGTAAAACTACTGGTTSTGTTATGTACATTTACAGCTACATATGCAGACACAATATGTATAGGCTACCATGCCAACAACTCAACCGACACTGTTGACACAGTACTTGAGAAGAATGTGACAGTGACACACTCTGTCAACCTACTTGAGGACAGTCACAATGGAAAACTATGTCTACTAAAAGGAATAGCTCCACTACAATTGGGTAATTGCAGCGTTGCCGGATGGATCTTAGGAAACCCAGAGTGCGAATTGCTGATTTCCAAGGAATCATGGTCCTACATTGTAGAAACACCAAATCCTGAGAATGGAACATGTTACCCAGGGTATTTCACCGACTATGAGGAACTGAGGGAGCAATTGAGTTCAGTATCTTCATTTGAGAGGTTCGAAATATTCCCCAAAGAGAGCTCATGGCCCTACCACACCGTAACCGGAGTGTCAGCTTCATGCTCCCATAACGGGAAAAGCAGCTTTTACAGAAATTTGCTATGGCTGACGGGGAAGAACGGTTTGTACCCAAACCTGAGCAAATCCTATACAAACAACAAAGAGAAAGAAGTCCTTGTACTATGGGGTGTTCATCACCCGCCTAACATAGGGGACCAAAGGGCCCTCTATCATACTGAAAATGCTTATGTCTCTGTAGTATCTTCACATTATAGCAGAAGATTCACCCCAGAAATAGCCAAAAGACCCAAGGTGAGAGATCAGGAAGGAAGAATCAACTACTACTGGACTCTGCTGGAACCCGGGGATACAATAATATTTGAGGCAAATGGAAATCTAATAGCGCCAAGGTATGCTTTCGCACTGAGTAGAGGCTTTGGATCAGGAATCWTCA
		</sequence>
		<sequence>
			<taxon idref="MI_1377_2006.933"/>
			ATGAAAGTAAAACTACTGGTTCTGTTATGTACATTTACAGCTACATATGCAGACACAATATGTATAGGCTACCACGCCAACAACTCAACCGACACTGTTGACACAGTACTTGAGAAGAATGTGACAGTGACACACTCTGTCAACCTACTTGAGGACAGTCACAATGGAAAACTATGTCTACTAAAAGGAATAGCTCCACTACAATTGGGTAATTGCAGCGTTGCCGGATGGATCTTAGGAAACCCAGAGTGCGAATTGCTGATTTCCAAGGAATCATGGTCCTACATTGTAGAAACACCAAATCCTGAGAACGGAATATGTTACCCAGGGTATTTCACCGACTATGAGGAACTGAGGGAGCAATTGAGTTCAGTATCTTCATTTGAGAGGTTCGAAATATTCCCCAAAGAGAGCTCATGGCCCAACCACACCGTAACCGGAGTATCAGCATCATGCTCCCACAACGGGAAAAGCAGCTTTTACAGAAATTTGCTATGGCTGACGAGGAAGAACGGTTTGTACCCAAACCTGAGCAAGTCCTATACAAACAACAAAGAGAAAGAAGTCCTTGTACTATGGGGTGTTCATCACCCACCTAACATAGGGGACCAAAGGGCCCTCTATCATACAGAAAATGCTTATGTCTCTGTAGTGTCTTCACATTATAGCAGAAGATTCACCCCAGAAATAGCCAAAAGACCCAAGGTGAGAGATCAGGAAGGAAGAATCAACTACTACTGGACTCTGCTGGAACCCGGGGATACAATAATATTTGAGACAAATGGAAATCTAATAGCGCCAAGGTATGCTTTCGCACTGAGTAGAGGCTTTGGATCAGGAATCATCA
		</sequence>
		<sequence>
			<taxon idref="MI_1736_2007.629"/>
			ATGAAAGTAAAACTACTGGTTCTGTTATGTACATTTACAGCTACATATGCAGACACAATATGCATAGGCTACCATGCCAACAACTCAACCGACACTGTTGACACAGTACTTGAGAAGAATGTGACAGTGACACACTCTGTCAACCTACTTGAGGACAGTCACAATGGAAAACTATGTCTACTAAAAGGAATAGCTCCACTACAATTGGGTAATTGCAGCGTTGCCGGATGGATCTTAGGAAACCCAGAGTGCGAATTGCTGATTTCCAAGGAATCATGGTCCTACATTGTAGAAACACCAAATCCTGAGAATGGAACATGTTACCCAGGGTATTTCACCGACTATGAGGAACTGAGGGAGCAATTGAGTTCAGTATCTTCATTTGAGAGGTTCGAAATATTCCCCAAAGAGAGCTCATGGCCCCACCACACCGTAACAGGAGTATCAGCATCATGCTCCCATAACGGGAAAAGCAGCTTTTACAGAAATTTGCTATGGCTGACGGGGAAGAACGGTTTGTACCCAAACCTGAGCAAGTCCTATACAAACAACAAAGAGAAAGAAGTCCTTGTACTATGGGGTGTTCATCACCCGCCTAACATAGGGGACCAAAGGGCCCTCTATCATACAGAAAATGCTTATGTCTCTGTAGTGTCTTCACATTATAGCAGAAGATTCACCCCAGAAATAGCCAAAAGACCCAAGGTGAGAGATCAGGAAGGAAGAATCAACTACTACTGKACTCTGCTGGAACCCGGGGATACAATAATATTTGAGGCAAATGGAAATCTAATAGCGCCAAGGTATGCTTTCGCACTGAGTAGAGGCTTTGGATCA----------
		</sequence>
		<sequence>
			<taxon idref="MN_996_2006.111"/>
			ATGAAMGTAANACTACTGGTTCTGTTATGTACATTTACAGCTACATATGCAGACACAATATGTATAGGCTACCATGCCAACAACTCAACCGACACTGTTGACACAGTACTTGAGAAGAATGTGACAGTGACACACTCTGTCAACCTACTTGAGGACAGTCACAATGGAAAACTATGTCTACTAAAAGGAATAGCTCCACTACAATTGGGTAATTGCAGCGTTGCCGGATGGATCTTAGGAAACCCAGAGTGCGAATTGCTGATTTCCAAGGAATCATGGTCCTACATTGTAGAAACACCAAATCCTGAGAATGGAACATGTTACCCAGGGTATTTCACCGACTATGAGGAACTGAGGGAGCAATTGAGTTCAGTATCTTCATTTGAGAGGTTCGAAATATTCCCCAAAGAGAGCTCATGGCCCAACCACACCGTAACCGGAGTATCAGCATCATGCTCCCATAACGGGAAAAGCAGCTTTTACAGAAATTTGCTATGGCTGACGGGGAAGAACGGTTTGTACCCACACCTGAGCAAGTCCTATACAAACAACAAAGAGAAAGAAGTCCTTGTGCTATGGGGTGTTCATCACCCGCCTAACATAGGGGACCAAAGGGCCCTCTATCATACAGAAAATGCTTATGTCTCTGTAGTGTCTTCACATTATAGCAGAAGATTCACCCCAGAAATAGCCAAAAGACCCAAGGTGAGAGATCAGGAAGGAAGAATCAACTACTACTGGACTCTGCTGGAACCCGGGGATACAATAATATTTGAGGCAAATGGAAATCTAATAGCGCCAAGGTATGCTTTCGCACTGAGTAGAGGCTTTGGATCAGGAATCATCA
		</sequence>
		<sequence>
			<taxon idref="MN_1650_2007.451"/>
			ATGAAAGTAAAACTACTGGTTCTGTTATGTACATTTACAGCTACATATGCAGACACAATATGTATAGGCTACCATGCCAACAACTCAACCGACACTGTTGACACAGTACTTGAGAAGAATGTGACAGTGACACACTCTGTCAACCTACTTGAGGACAGTCACAATGGAAAACTATGTCTACTAAAGGGAATAGCTCCACTACAATTGGGTAATTGCAGTGTAGCCGGATGGATCTTAGGAAACCCAGAGTGCGAATTGCTGATTTCCAAGGAATCATGGTCCTACATTGTAGAAACACCAAATCCTGAGAATGGAACATGTTACCCAGGGTATTTCACCGACTATGAGGAACTGAGGGAACAATTGAGTTCAGTATCTTCATTTGAGAGGTTCGAAATATTCCCCAAAGAGAGCTCATGGCCCAACCACACCGTAACCGGAGTATCAGCATCATGCTCCCATAACGGGAAAAGCAGCTTTTACAGAAATTTGCTATGGCTGACGGGGAAGAACGGTTTGTACCCAAACCTGAGCAAGTCCTATACAAACAACAAAGAGAAAGAAGTCCTTGTACTATGGGGTGTTCATCACCCGTCTAACATAGGGGACCAAAGGGTCCTCTATCATACAGAGAATGCTTATATCTCTGTAGTGTCTTCACATTATAGCAGAAGATTCACCCCAGAAATAGTCAAAAGACCCAAGGTGAGAGATCAGGAAGGAAGAATCAACTACTACTGGACTCTGCTGGAACCCGGGGATACAATAATATTTGAGGCAAATGGAAATCTAATAGCGCCAAGGTATGCTTTCGCACTGAGTAGACGCTTTGGATCAGGAATCATCA
		</sequence>
		<sequence>
			<taxon idref="MN_1854_2007.871"/>
			ATGGAAGTAAANCTACTGGTTCTGTTATGTACATTTACAGCTACATATGCAGACACAATATGTATAGGCTATCATGCCAACAACTCAACCGACACTGTTGACACAGTACTTGAGAAGAATGTGACAGTAACACACTCTGTCAACCTACTTGAGGACAGTCACAATGGAAAATTATGTCTACTAAAAGGAATAGCTCCACTACAATTGGGTAATTGCAACGTTGCCGGATGGATCTTAGGAAACCCAGAGTGCGAATTGCTGATTTCCAAGGAATCATGGTCTTACATTGTAGAAACACCAAATCCTGAGAATGGAACATGTTACCCAGGGTATTTCACCGACTATGAAGAACTGAGGGAGCAATTGAGTTCAGTATCTTCATTTAAGAGGTTTGAAATATTCCCCAAAGAGAGCTCATGGCCCAACCACACCGTAACCGGAGTATCAGCATCATGCTCCCATAACGGGAAAAGCAGCTTTTACAGAAATTTGCTATGGCTGACGGGGAAAAACGGTTTGTACCCAAACCTGAGCAAATCCTATACAAACGACAAAGAGAAAGAAGTCCTTGTACTGTGGGGTGTTCATCACCCGCCTAACATAGGGGACCAAAGGGCCCTCTATCATACAGAAAATGCTTATGTCTCTGTAGTGTCTTCACATTATAGCAGAAGATTCACCCCAGAAATAGTCAAAAGACCCAAGGTGAGAGATCAGGAAGGAAGAATCAACTACTACTGGACTCTGCTGGAACCCGGGGATACAATAATATTTGAGGCAAATGGAAATCTAATAGCGCCAAGGTATGCTTTCGCACTGAGTAGAGGCTTTGGATCAGGAATCATCA
		</sequence>
		<sequence>
			<taxon idref="MN_1938_2007.91"/>
			ATGGAAGTAAAACTACTGGTTCTGTTATGTACATTTACAGCTACATATGCAGACACAATATGTATAGGCTATCATGCCAACAACTCAACCGACACTGTTGACACAGTACTTGAGAAGAATGTGACAGTAACACACTCTGTCAACCTACTTGAGGACAGTCACAATGGAAAATTATGTCTACTAAAAGGRATAGCTCCACTACAATTGGGTAATTGCAACGTTGCCGGATGGATCTTAGGAAACCCAGAGTGCGAATTGCTGATTTCCAAGGAATCATGGTCTTACATTGTAGAAACACCAAATCCTGAGAATGGAACATGTTACCCAGGGTATTTCACCGACTATGAAGAACTGAGGGAGCAATTGAGTTCAGTATCTTCATTTAAGAGGTTTGAAATATTCCCCAAAGAGAGCTCATGGCCCAACCACACCGTAACCGGAGTATCAGCATCATGCTCCCATAACGGGAAAAGCAGCTTTTACAGAAATTTGCTATGGCTGACGGGGAAAAACGGTTTGTACCCAAACCTGAGCAAATCCTATACAAACGACAAAGAGAAAGAAGTCCTTGTACTGTGGGGTGTTCATCACCCGCCTAACATAGGGAACCAAAGGGCCCTCTATCATACAGAAAATGCTTATGTCTCTGTAGTGTCTTCACATTATAGCAGAAGATTCACCCCAGAAATAGTCAAAAGACCCAAGGTGAGAGATCAGGAAGGAAGAATCAACTACTACTGGACTCTGCTGGAACCCGGGGATACAATAATATTTGAGGCAAATGGAAATCTAATAGCGCCAAGGTATGCTTTCGCACTGAGTAGAGGCTTTGGATCAGGAATCATCA
		</sequence>
		<sequence>
			<taxon idref="MN_1968_2007.996"/>
			ATGAAAGTAAAACTACTGGTTCTGTTATGTACATTTACAGCTACATATGCAGACACAATATGTATAGGCTACCATGCCAACAACTCAACCGACACTGTTGACACAGTACTTGAGAAGAATGTGACAGTGACACACTCTGTCAACCTACTTGAGGACAGTCACAATGGAAAACTATGTCTATTAAAGGGAATAGCTCCACTACAATTGGGTAATTGCAGTGTAGCCGGATGGATCTTAGGAAACCCAGAGTGCGAATTGCTGATTTCCAAGGAATCATGGTCCTACATTGTAGAAACACCAAATCCTGAGAATGGAGCATGTTACCCAGGGTATTTCAACGACTATGAAGAACTGAGGGAGCAATTGAGTTCAGTATCTTCATTTAAGAGGTTCGAAATATTCCCCAAAGAGAGCTCATGGCCCAACCACACCGTAACCGGAGTATCAGCATCATGCTCCCATAACGGGAAAAGAAGCTTTTACAGAAATTTGCTATGGCTGACGGAGAAGAACGGTTTGTATCCAAACCTGAGCAAGTCCTATACAAACGACAAAGAGAAAGAAGTCCTTGTACTATGGGGTGTTCATCACCCGTCTAACATAGGGGACCAAAGGGTCCTCTATCATACAGAAAATGCTTATATCTCTGTAGTGTCTTCACATTATAGCAGAAGATTCACCCCAGAAATAGTCAAAAGACCCAAGGTGAGAGATCAGGAAGGAAGAATCAACTACTACTGGACTCTGCTGGAACCCGGGGATACAATAATATTTGAGGCAAATGGAAATCTAATAGCGCCAAGGTATGCTTTCGAACTGAGTAGAGGCTTTGGATCAGGAATAATCA
		</sequence>
		<sequence>
			<taxon idref="MN_2040_2008.122"/>
			ATGAAAGTNAAACTACTGGTTCTGTTATGTACATTTACAGCTACATATGCAGACACAATATGTATAGGCTACCATGCCAACAACTCAACCGACACTGTTGACACAGTACTTGAGAAGAATGTGACAGTGACACACTCTGTCAACCTACTTGAGGACAGTCACAATGGAAAACTATGTCTATTAAAGGGAATAGCTCCACTACAATTGGGTAATTGCAGTGTAGCCGGATGGATCTTAGGAAACCCAGAGTGCGAATTGCTGATTTCCAAGGAATCATGGTCCTACATTGTAGAAACACCAAATCCTGAGAATGGAGCATGTTACCCAGGGTATTTCAACGACTATGAAGAACTGAGGGAGCAATTGAGTTCAGTATCTTCATTTAAGAGGTTCGAAATATTCCCCAAAGAGAGCTCATGGCCCAACCACACCGTAACCGGAGTATCAGCATCATGCTCCCATAACGGGAAAGGAAGCTTTTACAGAAATTTGCTATGGCTGACGGTGAAGAACGGTTTGTATCCAAACCTGAGCAAGTCCTATACAAACAACAAAGAGAAAGAAGTCCTGGTACTATGGGGTGTTCATCACCCGTCTAACATAGGGGACCAAAGGGCCCTCTATCATACAGAAAATGCTTATATCTCTGTAGTGTCTTCACATTATAGCAGAAGATTCACCCCAGAAATAGTCAAAAGACCCAAGGTGAGAGATCAGGAAGGAAGAATCAACTACTACTGGACTCTGCTGGAACCCGGGGATACAATAATATTTGAGGCAAATGGAAATCTAATAGCGCCAAGGTATGCTTTCGAACTGAATAGAGGCTTTGGATCAGGAATAATCA
		</sequence>
		<sequence>
			<taxon idref="MN_2234_2008.51"/>
			ATGGAAGTAAAACTACTGGTTCTGTTATGTACATTTACAGCTACATATGCAGACACAATATGTATAGGCTATCATGCCAACAACTCAACCGACACTGTTGACACAGTACTTGAGAAGAATGTGACAGTAACACACTCTGTCAACCTACTTGAGGACAGTCACAATGGAAAATTATGTCTACTAAAAGGAATAGCTCCACTACAATTGGGTAATTGCAACGTTGCCGGATGGATCTTAGGAAACCCAGAGTGCGAATTGCTGATTTCCAAGGAATCATGGTCTTACATTGTAGAAACACCAAATCCTGAGAATGGAACATGTTACCCAGGGTATTTCACCGACTATGAAGAACTGAGGGAGCAATTGAGTTCAGTATCTTCATTTAAGAGGTTTGAAATATTCCCCAAAGAGAGCTCATGGCCCAACCACACCGTAACCGGAGTATCAGCATCATGCTCCCATAACGGGAAAAGCAGCTTTTACAGAAATTTGCTATGGCTRACGGGGAAAAACGGTTTGTACCCAAACCTGAGCAAATCCTATACAAACGACAAAGAGAAAGAAGTCCTTGTACTATGGGGTGTTCATCACCCGCCTAACATAGGGAACCAAAGGGCCCTCTATCATACAGAAAATGCTTATGTCTCTGTAGTGTCTTCACATTATAGCAGAAGATTCACCCCAGAAATAGTCAAAAGACCCAAGGTGAGAGATCAGGAAGGAAGAATCAACTACTACTGGACTCTGCTGGAACCCGGGGATACAATAATATTTGAGGCAAATGGAAATCTAATAGCGCCAAGGTATGCTTTCGCACTGAGTAGAGGC-TTGG--------------
		</sequence>
		<sequence>
			<taxon idref="MN_2236_2008.51"/>
			ATGAAAGTAAAACTACTGGTTCTGTTATGTACATTTACAGCTACATATGCAGACACAATATGTATAGGCTACCATGCCAACAACTCAACCGACACTGTTGACACAGTACTTGAGAAGAATGTGACAGTGACACACTCTGTCAACCTACTTGAGGACAGTCACAATGGAAAACTATGTCTACTAAAAGGAATAGCTCCACTACAATTGGGTAATTGCAGCGTTGCCGGATGGATCTTAGGAAACCCAGAGTGCGAATTGCTGATTTCCAAGGAATCATGGTCCTACATTGTAGAAACACCAAATCCTGAGAATGGAACATGTTACCCAGGGTATTTCACCGACTATGAGGAACTGAGGGAGCAATTGAGTTCAGTATCTTCATTTGAGAGGTTCGAAATATTCCCCAAAGAGAGCTCATGGCCCAACCACACCGTAACCGGAGTGTCAGCTTCATGCTCCCATAACGGGAAAAGCAGCTTTTACAGAAATTTGCTATGGCTGACGAGGAAGAACGGTTTGTACCCAAACCTGAGCAAATCCTATACAAACAACAAAGAGAAAGAAGTCCTTGTACTATGGGGTGTTCATCACCCGCCTAACATAGGGGACCAAAGGGCCCTCTATCATACTGAAAATGCTTATGTCTCTGTAGTATCTTCACATTATAGCAGAAGATTCACCCCAGAAATAGCCAAAAGACCCAAGGTGAGAGATCAGGAAGGAAGAATCAACTACTACTGGACTCTGCTGGAACCCGGGGATACAATAATATTTGAGGCAAATGGAAATCTAATAGCGCCAAGGTATGCTTTCGCACTGAGTAGAGGCTTTGGATCAGGAATCATCA
		</sequence>
		<sequence>
			<taxon idref="MN_2285_2008.69"/>
			ATGAANGTAAANCTACTGGTTCTGTTATGTACATTTACAGCTACATATGCAGACACAATATGTATAGGCTACCATGCCAACAACTCAACCGACACTGTTGACACAGTACTTGAGAAGAATGTGACAGTGACACATTCTGTCAACCTACTTGAGGACAGTCACAATGGAAAACTATGTCTATTAAAGGGAATAGCTCCACTACAATTGGGTAATTGCAGTGTAGCCGGATGGATCTTAGGAAACCCARAGTGCGAATTGCTGATTTCCAAGGAATCATGGTCCTACATTGTARAAACACCAAATCCTGAGAATGGAGCATGTTACCCAGGGTATTTCAACGACTATGAAGAACTGAGGGAGCAATTGAGTTCAGTATCTTCATTTAAGAGGTTCGAAATATTCCCCAAAGAGAGCTCATGGCCCAACCACACCGTAACCGGAGTATCAGCATCATGCTCCCATAACGGAAAAAGAAGCTTTTACAGAAATTTGCTATGGCTGACGGAGAAGAACGGTTTGTATCCAAACCTGAGCAAGTCCTATACAAACAACAAAGAGAAAGAAGTCCTTGTACTATGGGGTGTTCATCACCCGTCTAACATAGGGGACCAAAGGGTCCTCTATCATACAGAAAATGCTTATATCTCTGTAGTGTCTTCACATTATAGCAGAAGATTCACCCCAGAAATAGTCAAAAGACCCAAGGTGAGAGATCAGGAAGGAAGAATCAACTACTACTGGACTCTGCTGGAGCCCGGGGATACAATAATATTTGAGGCAAATGGAAATCTAATAGCACCAAGGTATGCTTTCGAACTGAGCAGAGGCTTTGGATCAGGAATAATCA
		</sequence>
		<sequence>
			<taxon idref="MN_2293_2008.696"/>
			ATGAAAGTTAAACTACTGGTTCTGTTATGTACATTTACAGCTACATGTGCAGACACAATATGTATAGGCTACCATGCCAACAACTCAACCGACACTGTTGACACAGTACTCGAGAAGAATGTGACAGTGACACACTCTGTCAATCTACTTGAGGACAGTCACAATGGAAAACTATGTCTACTAAAGGGAATAGCTCCACTACAACTGGGTAATTGCAGTGTAGCCGGATGGATCTTAGGAAACCCAGAGTGCGAATTGCTGATTTCCAAGGAATCATGGTCCTACATTGTAGAAACACCAAATCCTGAGAATGGAGCATGTTACCCAGGGTATTTCACCGACTATGAGGAACTGAGGGAGCAATTGAGTTCAGTATCTTCATTTAAGAGGTTCGAAATATTCCCCAAAGAGAGCTCATGGCCCAACCACACCGTAACCGGAGTATCAGCATCATGCTCCCATAACGGGGAAAGCAGCTTCTACAGAAATTTGCTATGGCTGACAGTGAAGAACGGTTTGTACCCAAACCTGAGCAAGTCCTATACAAACAACAAAGAGAAAGAAGTCCTTGTACTATGGGGTGTTCATCACCCGTCTAACATAGGGGACCAAAGGGTCCTCTATCATACAGAAAATGCTTATATCTCTGTAGTGTCTTCACATTATAGCAGAAGATTCACCCCAGAAATAGTCAAAAGACCCAAGGTGAGAGGTCAGGAAGGAAGAATCAACTACTACTGGACTCTGCTGGAACCCGGGGATACAATAATATTTGAGGCAAATGGAAATCTAATAGCGCCAAGGTATGCTTTCGAACTGAGTAGAGGCTTTGGATCAGGAATAATCA
		</sequence>
		<sequence>
			<taxon idref="MN_2319_2008.737"/>
			ATGAANGTAAANCTACTGGTTCTGTTATGTACATTTACAGCTACATATGCAGACACAATATGTATARGCTACCATGMCAACAACTCAACCGACRCTGTTGASACAGTMCTTGAGAARAATGTGACAATGACACACTCTGTCAACCTACTTGAGGACAGTCACAATGGAAAACTATGTCTACTAAAAGGAATAKCTCCACTACAATTGGGTAATTGCAGTGTTGCCGGATGGATCTTAGGAAACCCAGAGTGTGAAGTGCTGATTTCCAAGGAATCATGGTCCTACATTGTAKAAACACCAAATCCTGAGAATGGAACATGTTACCCAGGGTATTTCACCGACTATGAGGAACTGAGGGAGCAATTGAGTTCAGTATCTTCATTTGAGAGGTTCGAAATATTCCCCAAAGAGAGCTCATGGCCCCACCACACCGTAACCGGAGTATCAGCATCATGCTCCCATAACGGGAAAAGCAGCTTTTACAGAAATTTGCTATGGCTGACGGGGAAGAACGGTTTGTACCCAAACCTGAGCAAGTCCTATACAAACAACAAAGAGAAGGAAGTCCTTGTACTATGGGGTGTTCATCACCCGCCTAACATAGGGGACCAAAGGGCCCTCTATCATACAGAAAATGCTTATGTCTCTGTAGTGTCTTCACATTATAGCAGAAGATTCACCCCAGAAATAGCCAAAAGACCCAAGGTGAGAGATCAGGAAGGAAGAATCAACTACTATTGGACTCTGCTGGAACCCGGGGATACAATAATATTTGAGGCAAATGGAAATCTAATAGCGCCAAGGTATGCTTTCGCACTGAGTAGAGGCTT-GGATCAGGAATCATCA
		</sequence>
		<sequence>
			<taxon idref="MN_2350_2008.712"/>
			ATGAAAGTAAAACTACTGGTTCTGTTATGTACATTTACAGCTACATGTGCAGACACAATATGTATAGGCTACCATGCCAACAACTCAACCGACACTGTTGACACAGTACTCGAGAAGAATGTGACAGTGACACACTCTGTCAACCTACTTGAGGACAGTCACAATGGAAAACTATGTCTACTAAAGGGAATAGCTCCACTACAACTGGGTAATTGCAGTGTAGCCGGATGGATCTTAGGAAACCCAGAGTGSGAATTGCTAATTTCCAAGGAATCATGGTCCTACATTGTAGAAACACCAAATCCTGAGAATGGAGCATGTTACCCAGGGTATTTCACCGACTATGAGGAACTGAGGGAGCAATTGAGTTCAGTATCTTCATTTAAGAGGTTCGAAATATTCCCCAAAGAGAGCTCATGGCCCAACCACACCGTAACCGGAGTATCAGCATCATGCTCCCATAACGGGGAAAGCAGCTTCTACAGAAATTTGCTATGGCTGACAGTGAAGAACGGTTTGTACCCAAACCTGAGCAAGTCCTATACAAACAACAAAGAGAAAGAAGTCCTTGTACTATGGGGTGTTCATCACCCGTCTAACATAGGGGACCAAAGGGTCCTCTATCATACAGAAAATGCTTATATCTCTGTAGTGTCTTCACATTATAGCAGAAGATTCACCCCAGAAATAGTCAAAAGACCCAAGGTGAGAGATCAGGAAGGAAGAATCAACTACTACTGGACTCTGCTGGAACCCGGGGATACAATAATATTTGAGGCAAATGGAAATCTAATAGCGCCAAGGTATGCTTTCGAACTGAGTAGAGGCTTTGGATCAGGAATAATCA
		</sequence>
		<sequence>
			<taxon idref="MN_2371_2008.682"/>
			ATGAAAGTAAAACTACTGGTTCTGTTATGTACATTTACAGCTACATATGCAGACACAATATGTATAGGCTATCATGCCAACAACTCAACCGACACTGTTGACACAGTACTTGAGAAGAATGTGACAGTAACACACTCTGTCAACCTACTTGAGGACAGCCACAATGGAAAATTATGTCTACTAAAAGGAATAGCTCCACTACAATTGGGTAATTGCAACGTTGCCGGATGGATCTTAGGAAACCCAGAGTGCGAATTGCTGATTTCCAAGGAATCATGGTCTTACATTGTAGAAACACCAAATCCTGAGAATGGAACATGTTACCCAGGGTATTTCACCGACTATGAAGAACTGAGGGAGCAATTGAGTTCAGTATCTTCATTTAAGAGGTTTGAAATATTCCCCAAAGAGAGCTCATGGCCCAACCACACCGTAACCGGAGTATCAGCATCATGCTCCCATAACGGGAAAAGCAGCTTTTACAGAAATTTGCTATGGCTGACGGTGAAAAACGGTTTGTACCCAAACCTGAGCAAATCCTATACAAACGACAAAGAGAAAGAAGTCCTTGTACTGTGGGGTGTTCATCACCCGCCTAACATAGGGGACCAAAGGGCCCTCTATCATACAGAAAATGCTTATGTTTCTGTAGTGTCTTCACATTATAGCAGAAGATTCACCCCAGAAATAGTCAAAAGACCCAAGGTGAGAGATCAGGAAGGAAGAATCAACTACTACTGGACTCTGCTGGAACCCGGGGATACAATAATATTTGAGGCAAATGGAAATCTAATAGCGCCAAGGTATGCTTTCGCACTGAGTAGAGGCTTTGGATCAGGAATC----
		</sequence>
		<sequence>
			<taxon idref="MN_2448_2008.874"/>
			ATGAAAGTAAAACTACTGGTTCTGTTATGTACATTTACAGCTACATATGCAGACACAATATGTATAGGCTATCATGCCAACAACTCAACCGACACTGTTGACACAGTACTTGAGAAGAATGTGACAGTAACACACTCTGTCAACCTACTTGAGGACAGCCACAATGGAAAATTATGTCTACTAAAAGGAATAGCTCCACTACAATTGGGTAATTGCAACGTTGCCGGATGGATCTTAGGAAACCCAGAGTGCGAATTGCTGATTTCCAAGGAATCATGGTCTTACATTGTAGAAACACCAAATCCTGAGAATGGAACATGTTACCCAGGGTATTTCACCGACTATGAAGAACTGAGGGAGCAATTGAGTTCAGTATCTTCATTTAAGAGGTTTGAAATATTCCCCAAAGAGAGCTCATGGCCCAACCACACCGTAACCGGAGTATCAGCATCATGCTCCCATAACGGGAAAAGCAGCTTTTACAGAAATTTGCTATGGCTGACAGGGAAAAACGGTTTGTACCCAAAACTGAGCAAATCCTATACAAACGACAAAGAGAAAGAAGTCCTTGTACTGTGGGGTGTTCATCACCCGCCTAACATAGGGGACCAAAGGGCCCTCTATCATACAGAAAATGCTTATGTTTCTGTAGTGTCTTCACATTATAGCAGAAGATTCACCCCAGAAATAGTCAAAAGACCCAAGGTGAGAGATCAGGAAGGAAGAATCAACTACTACTGGACTCTGCTGGAACCCGGGGATACAATAATATTTGAGGCAAATGGAAATCTAATAGCGCCAAGGTATGCTTTCGCACTGAGTAGAGGC-TTGGATCAGGAATCACAC
		</sequence>
		<sequence>
			<taxon idref="MN_7002083_2007.5"/>
			ATGAAAGTAAAACTACTGGTTCTGTTATGTACATTTACAGCTACATATGCAGACACAATATGTATAGGCTACCATGCCAACAACTCAACCGACACTGTTGACACAGTACTTGAGAAGAATGTGACAGTGACACACTCTGTCAACCTACTTGAGGACAGTCACAATGGAAAACTATGTCTACTAAAGGGAATAGCTCCACTACAATTGGGTAATTGCAGTGTAGCCGGATGGATCTTAGGAAACCCAGAGTGCGAATTGCTGATTTCCAAGGAATCATGGTCCTACATTGTAGAAACACCAAATCCTGAGAATGGAACATGTTACCCAGGGTATTTCACCGACTATGAGGAACTGAGGGAACAATTGAGTTCAGTATCTTCATTTGAGAGGTTCGAAATATTCCCCAAAGAGAGCTCATGGCCCAACCACACCGTAACCGGAGTATCAGCATCATGCTCCCATAACGGGAAAAGCAGCTTTTACAGAAATTTGCTATGGCTGACGGGGAAGAACGGTTTGTACCCAAACCTGAGCAAGTCCTATACAAACAACAAAGAGAAAGAAGTCCTTGTACTATGGGGTGTTCATCACCCGTCTAACATAGGGGACCAAAGGGTCCTCTATCATACAGAAAATGCTTATATCTCTGTAGTGTCTTCACATTATAGCAGAAGATTCACCCCAGAAATAGTCAAAAGACCCAAGGTGAGAGATCAGGAAGGAAGAATCAACTACTACTGGACTCTGCTGGAACCCGGGGATACAATAATATTTGAGGCAAATGGAAATCTAATAGCGCCAAGGTATGCTTTCGCACTGAGTAGACGCTTTGGATCAGGAATCATCA
		</sequence>
		<sequence>
			<taxon idref="MO_992_2006.105_"/>
			ATGGAAGTAAAACTACTGGTTCTGTTATGTACATTTACAGCTACATATGCAGACACAATATGTATAGGCTACCATGCCAACAACTCAACCGACACTGTTGACACAGTACTTGAGAAGAATGTGACAGTAACACACTCTGTCAACCTACTTGAGGACAGTCACAATGGAAAATTATGTCTACTAAAAGGAATAGCTCCACTACAATTGGGTAATTGCAGCGTTGCCGGATGGATCTTAGGAAACCCAGAGTGCGAATTGCTGATTTCCAAGGAATCATGGTCCTACATTGTAGAAACACCAAATCCTGAGAATGGAGCATGTTACCCAGGGTATTTCACCGACTATGAGGAACTGAGGGAGCAATTGAGTTCAGTATCTTCATTTGAGAGGTTCGAAATATTCCCCAAAGAGAGCTCATGGCCCAACCACACCGTAACCGGAGTATCAGCATCATGCTCCCATAACGGGAAAAGCAGCTTTTACAGAAATTTGCTATGGCTGACGGGGAAGAACGGTTTGTACCCAAACCTGAGCAAGTCCTATACAAACAACAAAGAGAAAGAAGTCCTTGTACTATGGGGTGTTCATCACCCGCCTAACATAGGGGACCAAAGGGCCCTCTATCATACAGAAAATGCTTATGTCTCTGTAGTGTCTTCACATTATAGCAGAAGATTCACCCCAGAAATAGCCAAAAGACCCAAGGTGAGAGATCAGGAAGGAAGAATCAACTACTACTGGACTCTGCTGGAACCCGGGGATACAATAATATTTGAGGCAAATGGAAATCTAATAGCGCCAAGATATGCTTTCGCACTGAGTAGAGGCTTTGGATCAGGAATCATT-
		</sequence>
		<sequence>
			<taxon idref="MO_2224_2008.445"/>
			ATGGAAGTAAAATTACTGGTTCTGTTATGTACATTTACAGCTACATATGCAGACACAATATGCATAGGCTATCATGCCAACAACTCAACCGACACTGTTGACACAGTACTTGAGAAGAATGTGACAGTAACACACTCTGTCAACCTACTTGAGGACAGTCACAATGGAAAATTATGTCTACTAAAAGGAATAGCTCCACTACAATTGGGTAATTGCAACGTTGCCGGATGGATCTTAGGAAACCCAGAGTGCGAATTGCTGATTTCCAAGGAATCATGGTCTTACATTGTAGAAACACCAAATCCTGAGAATGGAACATGTTACCCAGGGTATTTCACCGACTATGAAGAACTGAGGGAGCAATTGAGTTCAGTATCTTCATTTAAGAGGTTTGAAATATTCCCCAAAGAGAGCTCATGGCCCAACCACACCGTAACCGGAGTATCAGCATCATGCTCCCATAACGGGAAAAGAAGCTTTTACAGAAATTTGCTATGGCTGACGGGGAAAAACGGTTTGTACCCGAACCTGAGCAAATCCTATACAAACGACAAAGAGAAAGAAGTCCTTGTACTGTGGGGTGTTCATCACCCGCCTAACATAGGGGACCAAAGGACCCTCTATCATACAGAAAATGCTTATGTCTCTGTAGTGTCTTCACATTATAGCAGAAGATTCACCCCAGAAATAGTCAAAAGACCCAAGGTGAGAGATCAGGAAGGAAGAATCAACTACTACTGGACTCTGCTGGAACCCAGGGATACAATAATATTTGAGGCAAATGGAAATCTAATAGCGCCAAGGTATGCTTTCGCACTAAGTAGAGGC-------------------
		</sequence>
		<sequence>
			<taxon idref="NE_2222_2008.489"/>
			ATGAANGTAAANCTACTGGTTCTGTTATGTACATTTACAGCTACATATGCAGACACAATATGTATAGGCTACCATGCCAACAACTCAACCGACACTGTTGACACAGTACTTGAGAAGAATGTGACAGTGACACACTCTGTCAACCTACTTGAGAACAGTCACAATGGAAAACTATGTCTACTAAAAGGAATAGCTCCACTACAATTGGGTAATTGCAGCGTTGCCGGATGGATCTTAGGAAACCCAGAGTGCGAATTGCTGATTTCCAAGGAATCATGGTCCTACATTGTAGAAACACCAAATCCTGAGAATGGAGCATGTTACCCAGGGTATTTCACCGACTATGAGGAACTGAGGGAGCAATTGAGTTCAGTATCTTCATTTGAGAGGTTCGAAATATTCTCCAAAGAGAGCTCATGGCCCAACCACACCGTAACCGGAGTATCAGCATCATGCTCCCATAACGGGGAAAGCAGCTTTTACAGAAATTTGCTATGGCTGACGGTGAAGAACGGTTTGTACCCAAACCTGAGCAAGTCCTATACAAACGACAAAGAGAAAGAAGTCCTTATACTGTGGGGCGTTCATCACCCGCCTAACATAAGGGACCAAAGGGCCCTCTATCATACAGAAAATGCTTATGTCTCTGTAGTGTCTTCACATTATAGCAGAAGATTCACCCCAGAAATAGCCAAAAGACCCAAGGTGAGAGATCGGGAAGGAAGAATCAACTACTACTGGACTTTGCTGGAACCCGGGGATACAATAATATTTGAGGCAAATGGAAATCTAATAGCGCCAAGGTATGCTTTCGCASTGAGTAGAGGC-------------------
		</sequence>
		<sequence>
			<taxon idref="NC_572_2005.311"/>
			ATGAAGNTAANACTACTGGTTCTGTTATGTACATTTACAGCTACATATGCAGACACAATATGTATAGGCTACCATGCCAACAACTCAACCGACACTGTTGACACAGTACTTGAGAAGAATGTGACAGTGACACACTCTGTCAACCTACTTGAGGACAGTCACAATGGAAAACTATGTCTACTAAAAGGAATAGCTCCACTACAATTGGGTAATTGCAGCGTTGCCGGATGGATCTTAGGAAACCCAGAGTGCGAATTGCTGATTTCCAAGGAATCATGGTCCTACATTGTAGAAACACCAAATCCTGAGAATGGAACATGTTACCCAGGGTATTTCACCGACTATGAGGAACTGAGGGAGCAATTGAGTTCAGTATCTTCATTTGAGAGGTTCGAAATATTCCCCAAAGAGAGCTCATGGCCCAACCACACCGTAACCGGAGTATCAGCATCATGCTCCCATAACGGGAAAAGCAGCTTTTACAGAAATTTGCTATGGCTGACGGGGAAGAACGGTTTGTACCCAAACCTGAGCAAGTCCTATACAAACAACAAAGAGAAAGAAGTCCTTGTACTATGGGGTGTTCATCACCCGCCTAACATAGGGGACCAAAGGGCCCTCTATCATACAGAAAATGCTTATGTCTCTGTAGTGTCTTCACATTATAGCAGAAGATTCACCCCAGAAATAGCCAAAAGACCCAAGGTGAGAGATCAGGAAGGAAGAATCAACTACTACTGGACTCTGCTGGAACCCGGGGATACAATAATATTTGAGGCAAATGGAAATCTAATAGCGCCAAGGTATGCTTTCGCACTGAGTAGAGGCTTTGGATCAGGAATCATCA
		</sequence>
		<sequence>
			<taxon idref="NC_573_2005.5"/>
			ATGAAAGTAAAACTACTGGTTCTGTTATGTACATTTACAGCTACATATGCAGACACAATATGTATAGGCTACCATGCCAACAACTCAACCGACACTGTTGACACAGTACTTGAGAAGAATGTGACAGTGACACACTCCGTCAACCTACTTGAGGACAGTCACAATGGAAAACTATGTCTACTAAAAGGAATAGCTCCACTACAATTGGGTAATTGCAGCGTTGCCGGATGGATCTTAGGAAACCCAGAGTGCGAATTGCTGATTTCCAAGGAATCATGGTCCTACATTGTAGAAACACCAAATCCTGAGAATGGAACATGTTACCCAGGGTATTTCACCGACTATGAGGAACTGAGGGAGCAATTGAGTTCAGTATCTTCATTTGAGAGGTTCGAAATATTCCCCAAAGAGAGCTCATGGCCCAACCACACCGTAACCGGAGTATCAGCATCATGCTCCCATAACGGGAAAAGCAGCTTTTACAGAAATTTGCTATGGCTGACGGGGAAGAACGGTTTGTACCCAAACCTGAGCAAGTCCTATACAAACAACAAAGAGAAAGAAGTCCTTGTACTATGGGGTGTTCATCACCCGCCTAACATAGGGAACCAAAGGGCCCTCTATCATACAGAAAATGCTTATGTCTCTGTAGTGTCTTCACATTATAGCAGAAGATTCACCCCAGAAATAGCCAAAAGACCCAAGGTGAGAGATCAGGAAGGAAGAATCAACTACTACTGGACTCTGCTGGAACCCGGGGATACAATAATATTTGAGGCAAATGGAAATCTAATAGCGCCAAGGTATGCTTTCGCACTGAGTAGAGGCTTTGGATCAGGAATCATCA
		</sequence>
		<sequence>
			<taxon idref="NC_591_2005.348"/>
			ATGAAGGTAANACTACTGGTTCTGTTATGTACATTTACAGCTACATATGCAGACACAATATGTATAGGCTACCATGCCAACAACTCAACCGACACTGTTGACACAGTACTTGAGAAGAATGTGACAGTGACACACTCTGTCAACCTACTTGAGGACAGTCACAATGGAAAACTATGTCTACTAAAAGGAATAGCTCCACTACAATTGGGTAATTGCAGTGTTGCCGGATGGATCTTAGGAAACCCAGAGTGCGAATTGCTGATTTCCAAGGAATCATGGTCCTACATTGTAGAAACACCAAATCCTGAGAATGGAACATGTTACCCAGGGTATTTCACCGACTATGAGGAACTGAGGGAGCAATTGAGTTCAGTATCTTCATTTGAGAGGTTCGAAATATTCCCCAAAGAGAGCTCATGGCCCAACCACACCGTAACCGGAGTATCAGCATCATGCTCCCATAACGGGAAAAGCAGCTTTTACAGAAATTTGCTATGGCTGACGGGGAAGAACGGTTTGTACCCAAACCTGAGCAAGTCCTATACAAACAACAAAGAGAAAGAAGTCCTTGTACTATGGGGTGTTCATCACCCGCCTAACATAGGGAACCAAAGGGCCCTCTATCATACAGAAAATGCTTATGTCTCTGTAGTGTCTTCACATTATAGCAGAAGATTCACCCCAGAAATAGCCAAAAGACCCAAGGTGAGAGATCAGGAAGGAAGAATCAACTACTACTGGACTCTGCTGGAACCCGGGGATACAATAATATTTGAGGCAAATGGAAATCTAATAGCGCCAAGGTATGCTTTCGCACTGAGTAGAGGCTTTGGATCAGGAATCATCA
		</sequence>
		<sequence>
			<taxon idref="NC_601_2005.311"/>
			ATGNAANGTAAACTACTGGTTCTGTTATGTACATTTACAGCCACATATGCAGACACAATATGTATAGGCTACCATGCCAACAACTCAACCGACACTGTTGACACAGTACTTGAGAAGAATGTGACAGTGACACACTCTGTCAACCTACTTGAGGACAGTCACAATGGAAAACTATGTCTACTAAAAGGAATAGCTCCACTACAATTGGGTAATTGCAGCGTTGCCGGATGGATCTTAGGAAACCCAGAGTGCGAATTGCTGATTTCCAAGGAATCATGGTCCTACATTGTAGAAACACCAAATCCTGAGAATGGAGCATGTTACCCAGGGTATTTCACCGACTATGAGGAACTGAGGGAGCAATTGAGTTCAGTATCTTCATTTGAGAGGTTCGAAATATTCCCCAAAGAGAGCTCATGGCCCAACCACACCGTAACCGGAGTATCAGCATCATGCTCCCATAACGGGAAAAGCAGCTTTTACAGAAATTTGCTATGGCTGACGGGGAAGAACGGTTTGTACCCAAACCTGAGCAAGTCCTATACAAACAACAAAGAGAAAGAAGTCCTTGTACTATGGGGTGTTCATCACCCGCCTAACATAGGGGACCAAAGGGCCCTCTATCATACAGAAAATGCTTATGTCTCTGTAGTGTCTTCACATTATAGCAGAAGAATCACCCCAGAAATAGCCAAAAGACCCAAGGTGAGAGATCAGGAAGGAAGAATCAACTACTACTGGACTCTGCTGGAACCCGGGGATACAATAATATTTGAGGCAAATGGAAATCTAATAGCGCCAAGGTATGCTTTCGCACTGAGTAGAGGCTTTGGATCAGGAATCATCA
		</sequence>
		<sequence>
			<taxon idref="NC_613_2005.403"/>
			ATGAAAGTAAAACTACTGGTTCTGTTATGTACATTTACAGCTACATATGCAGACACAATATGCATAGGCTACCATGCCAACAACTCAACCGACACTGTTGACACAGTACTTGAGAAGAATGTGACAGTGACACACTCTGTCAACCTACTTGAGGACAGTCATAATGGAAAACTATGTCTACTAAAAGGAATAGCTCCACTACAATTGGGTAATTGCAGCRTTGCCGGATGGATCTTAGGAAACCCAGAGTGCGAATTGCTGATTTCCAAGGAATCATGGTCCTACATTGTAGAAACACCAAATCCTGAGAATGGAACATGTTACCCAGGGTATTTCACCGACTATGAGGAACTGAGGGAGCAATTGAGTTCAGTATCTTCATTTGAGAGGTTCGAAATATTCCCCAAAGAGAGCTCATGGCCCAACCACACCGTAACAGGAGTATCAGCATCATGCTCCCATAACGGGAAAAGCAGCTTTTACAGAAATTTGCTATGGCTGACGGGGAAGAACGGTTTGTACCCAAACCTGAGCAAGTCCTATACAAACAACAAAGAGAAAGAAGTCCTTGTACTATGGGGTGTTCATCACCCGCCTAACATAGGGGACCAAAGGGCCCTCTATCATTCAGAAAATGCTTATGTTTTTGTAGTGTCTTCACATTATAGCMGAAGATTCACCCCGTATATCRCCARCAGACSCAAGGTGMGASATCCGGAAGGAAGAATCAACTACTACTGGACTCTGCTGGAACCCGGGGATTCAATAATATTTGAGGCAAATGGAAATCTAATAGCGCCAAGGTATGCTTTCGCACTGAGTAGAGGCTGTGGATCAGGAATCATCA
		</sequence>
		<sequence>
			<taxon idref="NC_614_2005.403"/>
			ATGAANGTAAANCTACTGGTTCTNCTATGTACATTTACAGCTACATATGCAGACACAATATGCATAGGCTACCATGCCAACAACTCAACCGACACTGTTGACACAGTACTTGAGAAGAATGTGACAGTGACACACTCTGTCAACCTACTTGAGGACAGTCACAATGGAAAACTATGTCTACTAAAAGGAATAGCTCCACTACAATTGGGTAATTGCAGCGTTGCCGGATGGATCTTAGGAAACCCAGAGTGCGAATTGCTGATTTCCAAGGAATCATGGTCCTACATTGTAGAAACACCAAATCCTGAGAATGGAACATGTTACCCAGGGTATTTCACCGACTATGAGGAACTGAGGGAGCAATTGAGTTCAGTATCTTCATTTGAGAGGTTCGAAATATTCCCCAAAGAGAGCTCATGGCCCAACCACACCGTAACAGGAGTATCAGCATCATGCTCCCATAACGGGAAAAGCAGCTTTTACAGAAATTTGCTATGGCTGACGGGGAAGAACGGTTTGTACCCAAACCTGAGCAAGTCCTATACAAACAACAAAGAGAAAGAAGTCCTTGTACTATGGGGTGTTCATCACCCGCCTAACATAGGGGACCAAAGGGCCCTCTATCATACAGAAAATGCTTATGTCTCTGTAGTGTCTTCACATTATAGCAGAAGATTCACCCCAGAAATAGCCAAAAGACCCAAGGTGAGAGATCAGGAAGGAAGAATCAACTACTACTGGACTCTGCTGGAACCCGGGGATACAATAATATTTGAGGCAAATGGAAATCTAATAGCGCCAAGGTATGCTTTCGCACTGAGTAGAGGCTTTGGATCAGGAATCATCA
		</sequence>
		<sequence>
			<taxon idref="NC_619_2005.4"/>
			ATGAAAGTAANACTACTGGTTCTGTTATGTACATTTACAGCTACATATGCAGACACAATATGTATAGGCTACCATGCCAACAACTCAACCGACACTGTTGACACAGTACTTGAGAAGAATGTGACAGTGACACACTCTGTCAACCTACTTGAGGACAGTCACAATGGAAAACTATGTCTACTAAAAGGAATAGCTCCACTACAATTGGGTAATTGCAGCGTTGCCGGATGGATCTTAGGAAACCCAGAGTGCGAATTGCTGATTTCCAAGGAATCATGGTCCTACATTGTAGAAACACCAAATCCTGAGAATGGAACATGTTACCCAGGGTATTTCACCGACTATGAGGAACTGAGGGAGCAATTGAGTTCAGTATCTTCATTTGAGAGGTTCGAAATATTCCCCAAAGAGAGCTCATGGCCCAACCACACCGTAACCGGAGTATCAGCATCATGCTCCCATAACGGGAAAAGCAGCTTTTACAGAAATTTGCTATGGCTAACGGGGAAGAACGGTTTGTACCCAAACCTGAGCAAGTCCTATACAAACAACAAAGAGAAAGAAGTCCTTGTACTATGGGGTGTTCATCACCCGCCTAACATAGGGGACCAAAGGGCCCTCTATCATACAGAAAATGCTTATGTCTCTGTAGTGTCTTCACATTATAGCAGAAGATTCACCCCAGAAATAGCCAAAAGACCCAAGGTGAGAGATCAGGAAGGAAGAATCAACTACTACTGGACTCTGCTGGAACCCGGGGATACAATAATATTTGAGGCAAATGGAAATCTAATAGCGCCAAGGTATGCTTTCGCACTGAGTAGAGGCTTTGGATCAGGAATCATCA
		</sequence>
		<sequence>
			<taxon idref="NC_661_2005.504"/>
			ATGAAAGTAANACTACTGGTTCTGTNATGTACATAAACAGCTACATATGCAGACTCAATATGTATAGGCTACCATGCCAACAACTCAACCGACACTGTTGACACAGTACTTGAGAAGAATGTGACAGTGACACACTCTGTCAACCTACTTGAGGACAGTCACAATGGAAAACTATGTCTACTAAAAGGAATAGCTCCACTACAATTGGGTAATTGCAGCGTTGCCGGATGGATCTTAGGAAACCCAGAGTGCGAATTGCTGATTTCCAAGGAATCATGGTCCTACATTGTAGAAACACCAAATCCTGAGAATGGAACATGTTACCCAGGGTATTTCACCGACTATGAGGAACTGAGGGAGCAATTGAGTTCAGTATCTTCATTTGAGAGGTTCGAAATATTCCCCAAAGAGAGCTCATGGCCCAACCACACCGTAACCGGAGTATCAGCATCATGCTCCCATAACGGGAAAAGCAGCTTTTACAGAAATTTGCTATGGCTGACGGTGAAGAACGGTTTGTACCCAAACCTGAGCAAGTCCTATACAAACAACGAAGAGAAAGAAGTCCTTGTACTATGGGGTGTTCATCACCCGCCTAACATAGGGGACCAAAGGGCCCTCTATCATACAGAAAATGCTTATGTCTCTGTAGTGTCTTCACATTATAGCAGAAGATTCACCCCAGAAATAGCCAAAAGACCCAAGGTGAGAGATCAGGAAGGAAGAATCAACTACTACTGGACTCTGCTGGAACCCGGGGATACAATAATATTTGAAGCAAATGGAAATCTAATAGCGCCAAGGTATGCTT---GCCTGAGTAGAGGCTT-GGA-CAGGA-TCATC-
		</sequence>
		<sequence>
			<taxon idref="NC_664_2005.523"/>
			ATGAAAGTAAGACTACTGGTTCTGCTATGTACATTTACAGCTACATATGCAGACACAATATGTATAGGCTACCATGCCAACAACTCAACCGACACTGTTGACACAGTACTTGAGAAGAATGTGACAGTGACACACTCTGTCAACCTACTTGAGGACAGTCACAATGGAAAACTATGTCTACTAAAAGGAATAGCTCCACTACAATTGGGTAATTGCAGCGTTGCCGGATGGATCTTAGGAAACCCAGAGTGCGAATTGCTGATTTCCAAGGAATCATGGTCCTACATTGTAGAAACACCAAATCCTGAGAATGGAACATGTTACCCAGGGTATTTCACCGACTATGAGGAACTGAGGGAGCAATTGAGTTCAGTATCTTCATTTGAGAGGTTCGAAATATTCCCCAAAGAGAGCTCATGGCCCAACCACACCGTAACCGGAGTATCAGCATCATGCTCCCATAACGGGAAAAGCAGCTTTTACAGAAATTTGCTATGGCTGACGGGGAAGAACGGTTTGTACCCAAACCTGAGCAAGTCCTATACAAACAACAAAGAGAAAGAAGTCCTTGTACTATGGGGTGTTCATCACCCGCCTAACATAGGGGACCAAAGGGCCCTCTATCATACAGAAAATGCTTATGTCTCTGTAGTGTCTTCACATTATAGCAGAAGATTCACCCCAGAAATAGCCAAAAGACCCAAGGTGAGAGATCAGGAAGGAAGAATCAACTACTACTGGACTCTGCTGGAACCCGGGGATACAATAATATTTGAGGCAAATGGAAATCTAATAGCGCCAAGGTATGCTTTCGCACTGAGTAGAGGCT------------------
		</sequence>
		<sequence>
			<taxon idref="NC_665_2005.523"/>
			ATGAANGTAAAACTACTGGTTCTGCTATGTACATTTACAGCTACATATGCAGACTCAATATGTATAGGCTACCATGCCAACAACTCAACCGACACTGTTGACACAGTACTTGAGAAGAATGTGACAGTGACACACTCTGTCAACCTACTTGAGGACAGTCACAATGGAAAACTATGTCTACTAAAAGGAATAGCTCCACTACAATTGGGTAATTGCAGTGTTGCCGGATGGATCTTAGGAAACCCAGAGTGCGAATTGCTGATTTCCAAGGAATCATGGTCCTACATTGTAGAAACACCAAATCCTGAGAATGGAACATGTTACCCAGGGTATTTCACCGACTATGAGGAACTGAGGGAGCAATTGAGTTCAGTATCTTCATTTGAGAGGTTCGAAATATTCCCCAAAGAGAGCTCATGGCCCAACCACACCGTAACCGGAGTATCAGCATCATGCTCCCATAACGGGAAAAGCAGCTTTTACAGAAATTTGCTATGGCTGACGGGGAAGAACGGTTTGTACCCAAACCTGAGCAAGTCCTATACAAACAGCAAAGAGAAAGAAGTCCTTGTACTATGGGGTGTTCATCACCCGCCTAACATAGGGAACCAAAGGGCCCTCTATCATACAGAAAATGCTTATGTCTCTGTAGTGTCTTCACATTATAGCAGAAGATTCACCCCAGAAATAGCCAAAAGACCCAAGGTGAGAGATCAGGAAGGAAGAATCAACTACTACTGGACTCTGCTGGAACCCGGGGATACAATAATATTTGAGGCAAATGGAAATCTAATAGCGCCAAGGTATGCT-------------------------------------
		</sequence>
		<sequence>
			<taxon idref="NC_673_2005.573"/>
			ATGAANGTAAAACTACTGGTTCTGTTATGTACATTTACAGCTACATATGCAGACACAATATGTATAGGCTACCATGCCAACAACTCAACCGACACTGTTGACACAGTACTTGAGAAGAATGTGACAGTGACACACTCTGTCAACCTACTTGAGGACAGTCACAATGGAAAACTATGTCTACTAAAAGGAGTAGCTCCACTACAATTGGGTAATTGCAGTGTTGCCGGATGGATCTTAGGAAACCCAGAGTGCGAATTGCTGATTTCCAAGGAATCATGGTCCTACATTGTAGAAACACCAAATCCTGAGAATGGAACATGTTACCCAGGGTATTTCACCGACTATGAGGAACTGAGGGAGCAATTGAGTTCAGTATCTTCATTTGAGAGGTTCGAAATATTCCCCAAAGAGAGCTCATGGCCCAACCACACCGTAACCGGAGTATCAGCATCATGCTCTCATAACGGGAAAAGCAGCTTTTACAGAAATTTGCTATGGCTGACGGGGAAGAACGGTTTGTACCCAAACCTGAGCAAGTCCTATACAAACAACAAAGAGAAAGAAGTCCTTGTACTATGGGGTGTTCATCACCCGCCTAACATAGGGGACCAAAGGGCCCTCTATCATACAGAAAATGCTTATGTCTCTGTAGTGTCTTCACATTATAGCAGAAGATTCACCCCAGAAATAGCCAAAAGACCCAAGGTGAGAGATCAGGAAGGAAGAATCAACTACTACTGGACTATGCTGGAACCCGGGGATACAATAATATTTGAGGCAAATGGAAATCTAATAGCGCCAAGGTATGCTTTCGCACTGAGTAGAGGCTTTGGATCAGGAATCATCA
		</sequence>
		<sequence>
			<taxon idref="NC_674_2005.573"/>
			ATGAANGTAAAACTACTGGTTCTGTTATGTACATTTACAGCTACATATGCAGACACAATATGTATAGGCTACCATGCCAACAACTCAACCGACACTGTTGACACAGTACTTGAGAAGAATGTGACAGTGACACACTCTGTCAACCTACTTGAGGACAGTCACAATGGAAAACTATGTCTACTAAAAGGAGTAGCTCCACTACAATTGGGTAATTGCAGTGTTGCCGGATGGATCTTAGGAAACCCAGAGTGCGAATTGCTGATTTCCAAGGAATCATGGTCCTACATTGTAGAAACACCAAATCCTGAGAATGGAACATGTTACCCAGGGTATTTCACCGACTATGAGGAACTGAGGGAGCAATTGAGTTCAGTATCTTCATTTGAGAGGTTCGAAATATTCCCCAAAGAGAGCTCATGGCCCAACCACACCGTAACCGGAGTATCAGCATCATGCTCTCATAACGGGAAAAGCAGCTTTTACAKAAATTTGCTATGGCTGACGGGGAAGAACGGTTTGTACCCAAACCTGAGCAAGTCCTATACAAACAACAAAGAGAAAGAAGTCCTTGTACTATGGGGTGTTCATCACCCGCCTAACATAGGGGACCAAAGGGCCCTCTATCATACAGAAAATGCTTATGTCTCTGTAGTGTCTTCACATTATAGCAGAAGATTCACCCCAGAAATAGCCAAAAGACCCAAGGTGAGAGATCAGGAAGGAAGAATCAACTACTACTGGACTATGCTGGAACCCGGGGATACAATAATATTTGAGGCAAATGGAAATCTAATAGCGCCAAGGTATGCTTTCGCACTGAGTAGAGGCTTTGGATCAGGAATCATCA
		</sequence>
		<sequence>
			<taxon idref="NC_675_2005.573"/>
			ATGAANGTAAAACTACTGGTTCTGTTATGTACATTTACAGCTACATATGCAGACACAATATGTATAGGCTACCATGCCAACAACTCAACCGACACTGTTGACACAGTACTTGAGAAGAATGTGACAGTGACACACTCTGTCAACCTACTTGAGGACAGTCACAATGGAAAACTATGTCTACTAAAAGGAGTAGCTCCACTACAATTGGGTAACTGCAGTGTTGCCGGATGGATCTTAGGAAACCCAGAGTGTGAATTGCTGATTTCCAAGGAATCATGGTCCTACATTGTAGAAACACCAAATCCTGAGAATGGAACATGTTACCCAGGGTATTTCACCGACTATGAGGAACTGAGGGAGCAATTGAGTTCAGTATCTTCATTTGAGAGGTTCGAAATATTCCCCAAAGAGAGCTCATGGCCCAACCACACCGTAACCGGAGTATCAGCATCATGCTCCCATAACGGGAAAAGCAGCTTTTACAGAAATTTGCTATGGCTGACGGGGAAGAACGGTTTGTACCCAAACCTGAGCAAGTCCTATACAAACAACAAAGAGAAAGAAGTCCTTGTACTATGGGGTGTTCATCACCCGCCTAACATAGGGGACCAAAGGGCCCTCTATCATACAGAAAATGCTTATGTCTCTGTAGTGTCTTCACATTATAGCAGAAGATTCACCCCAGAAATAGCCAAAAGACCCAAGGTGAGAGATCAGGAAGGAAGAATCAACTACTACTGGACTCTGCTGGAACCCGGGGATACAATAATATTTGAGGCAAATGGAAATCTAATAGCGCCAAGGTATGCTTTCGCACTGAGTAGAGGCTTTGGATTAGGAATCATCA
		</sequence>
		<sequence>
			<taxon idref="NC_676_2005.573"/>
			ATGAANGTAAAACTACTGGTTCTGTTATGTACATTTACAGCTACATATGCAGACACAATATGTATAGGCTACCATGCCAACAACTCAACCGACACTGTTGACACAGTACTTGAGAAGAATGTGACAGTGACACACTCTGTCAACCTACTTGAGGACAGTCACAATGGAAAACTATGTCTACTAAAAGGAATAGCCCCACTACAATTGGGTAATTGCAGCGTTGCCGGGTGGATCTTAGGAAACCCAGAGTGCGAATTGCTGATTTCCAAAGAATCATGGTCCTACATTGTAGAAACACCAAATCCTGAGAATGGAGCATGTTACCCAGGGTATTTCACCGACTATGAGGAACTGAGGGAGCAATTGAGTTCAGTATCTTCATTTAAGAGGTTCGAAATATTCCCCAAAGAGAGCTCATGGCCCAACCACACCGTAACCGGAGTATCAGCATCATGCTCCCATAACGGGAAAAGCAGCTTTTACAGAAATTTGCTATGGCTGACGGGGAAGAATGGTTTGTACCTAAACCTGAGCAAGTCCTATACAAACAACAGAGAGAAAGAAGTCCTTGTACTATGGGGTGTTCATCACCCGTCTAACATAGGGGACCAAAGGGCCCTCTATCATAAAGAAAATGCTTATGTCTCTGTAGTGTCTTCACATTATAGCAGAAGATTCACCCCAGAAATAGCCAAAAGACCCAAGGTGAGAGATCAGGAAGGAAGAATCAACTACTACTGGACTCTGCTGGAACCCGGGGATACAATAATATTTGAGGCAAATGGAAATCTAATAGCGCCAAGGTATGCTTTCGCACTGAGTAGAGGCTTTGGATCAGGAATCATCA
		</sequence>
		<sequence>
			<taxon idref="NC_702_2006.5"/>
			ATGAAAGTAAAACTACTGGTTCTGTTATGTACATTTACAGCTACATATGCAGACACAATATGTATAGGCTACCATGCCAACAACTCAACTGACACTGTTGACACAGTACTTGAGAAGAATGTGACAGTGACACACTCTGTCAACCTACTTGAGGACAGTCACAATGGAAAACTATGTCTACTAAAAGGAATAGCCCCACTACAGTTGGGTAATTGCAGCGTTGCCGGATGGATCTTAGGAAACCCAGAGTGCGAATTGCTGATTTCCAAGGAATCATGGTCCTACATTGTAGAAAAACCAAACCCTGAAAATGGAGCATGTTACCCAGGGTATTTCACCGACTATGAGGAACTGAGGGAGCAATTGAGTTCAGTAACTTCATTTGAGAGGTTCGAAATATTCCCCAAAGAGAGCTCATGGCCCAACCACACCGTAACCGGAGTATCAGCATCATGCTCCCACAACGGGAAAAGCAGCTTTTACGGAAATTTGCTATGGCTAACGGGGAAGAATGGTTTGTACCTAAACCTGAGCAAGTCCTATACAAACGACAAAGAGAAAGAAGTCCTTGTACTATGGGGTGTTCATCACCCGTCTAACATAGGGGACCAAAGGGCCCTCTATCATAAAGAGAATGCTTATGTCTCTGTAGTGTCTTCACATTATAGCAGAAGATTCACACCAGAAATAGCCAAAAGACCCAAGGTGAGAGATCAGGAAGGAAGAATCAACTACTACTGGACTCTGCTGGAACCCAGGGATACAATAATATTTGAGGCAAATGGAAATCTAATAGCGCCAAGGTATGCTTTCGCACTGAGTAGAGGCTT-GGATCAGGAATCATCA
		</sequence>
		<sequence>
			<taxon idref="NC_713_2005.653"/>
			ATGAAAGTAAA-CTTCTGGTTCTGTTATGTACATTTACAGCTACATATGCAGACACAATATGTATAGGCTACCATGCCAACAACTCAACCGACACTGTTGACACAGTACTTGAGAAGAATGTGACAGTGACACACTCTGTCAACCTACTTGAGGACAGTCACAATGGAAAACTATGTCTACTAAAAGGAATAGCTCCACTACAATTGGGTAATTGCAGCGTTGCCGGATGGATCTTAGGAAACCCAGAGTGCGAATTGCTGATTTCCAAGGAATCATGGTCCTACATTGTAGAAACACCAAATCCTGAGAATGGAACATGTTACCCAGGGTATTTCACCGACTATGAGGAACTGAGGGAGCAATTGAGTTCAGTATCTTCATTTGAGAGGTTCGAAATATTCCCCAAAGAGAGCTCATGGCCCAACCACACCGTAACCGGAGTGTCAGCTTCATGCTCCCATAACGGGAAAAGCAGCTTTTACAGAAATTTGCTATGGCTGACGGGGAAGAACGGTTTGTACCCAAACCTGAGCAAATCCTATACAAACAACAAAGAGAAAGAAGTCCTTGTACTATGGGGTGTTCATCACCCGCCTAACATAGGGGACCAAAGGGCCCTCTATCATACTGAAAATGCTTATGTCTCTGTAGTATCTTCACATTATAGCAGAAGATTCACCCCAGAAATAGCCAAAAGACCCAAGGTGAGAGATCAGGAAGGAAGAATCAACTACTACTGGACTCTGCTGGAACCCGGGGATACAATAATATTTGAGGCAAATGGAAATCTAATAGCGCCAAGGTATGCTTTCGCACTGAGTAGAGGCTTTGGATCAGGAATCATCA
		</sequence>
		<sequence>
			<taxon idref="NC_714_2005.653"/>
			ATGAAGNTAAA-CTACTGGTTCTGTTATGTACATTTACAGCTACATATGCAGACACAATATGTATAGGCTACCATGCCAACAACTCAACCGACACTGTTGACACAGTACTTGAGAAGAATGTGACAGTGACACACTCTGTCAACCTACTTGAGGACAGTCACAATGGAAAACTATGTCTACTAAAAGGAATAGCTCCACTACAATTGGGTAATTGCAGCGTTGCCGGATGGATCTTAGGAAACCCAGAGTGCGAATTGCTGATTTCCAAGGAATCATGGTCCTACATTGTAGAAACACCAAATCCTGAGAATGGAACATGTTACCCAGGGTATTTCACCGACTATGAGGAACTGAGGGAGCAATTGAGTTCAGTATCTTCATTTGAGAGGTTCGAAATATTCCCCAAAGAGAGCTCATGGCCCAACCACACCGTAACCGGAGTGTCAGCTTCATGCTCCCATAACGGGAAAAGCAGCTTTTACAGAAATTTGCTATGGCTGACGGGGAAGAACGGTTTGTACCCAAACCTGAGCAAATCCTATACAAACAACAAAGAGAAAGAAGTCCTTGTACTATGGGGTGTTCATCACCCGCCTAACATAGGGGACCAAAGGGCCCTCTATCATACTGAAAATGCTTATGTCTCTGTAGTATCTTCACATTATAGCAGAAGATTCACCCCAGAAATAGCCAAAAGACCCAAGGTGAGAGATCAGGAAGGAAGAATCAACTACTACTGGACTCTGCTGGAACCCGGGGATACAATAATATTTGAGGCAAATGGAAATCTAATAGCGCCAAGGTATGCTTTCGCACTGAGTASAGGCTTTGGATCAGGAATCATCA
		</sequence>
		<sequence>
			<taxon idref="NC_716_2005.67"/>
			ATGAAAGTAAAACTACTGGTTCTGTTATGTACATTTACAGCTACATATGCAGACACAATATGTATAGGCTACCATGCCAACAACTCAACCGACACTGTTGACACAGTACTTGAGAAGAATGTGACAGTGACACACTCTGTCAACCTACTTGAGGACAGTCACAATGGAAAACTATGTCTACTAAAAGGAATAGCTCCACTACAATTGGGTAATTGCAGCGTTGCCGGATGGATCTTAGGAAACCCAGAGTGCGAATTGCTGATTTCCAAGGAATCATGGTCCTACATTGTAGAAACACCAAATCCTGAGAATGGAACATGTTACCCAGGGTATTTCACCGACTATGAGGAACTGAGGGAGCAATTGAGTTCAGTATCTTCATTTGAGAGGTTCGAAATATTCCCCAAAGAGAGCTCATGGCCCAACCACACCGTAACCGGAGTATCAGCATCATGCTCCCATAACGGGAAAAGCAGCTTTTACAGAAATTTGCTATGGCTGACGGGGAAGAACGGTTTGTACCCAAACCTGAGCCAGTCCTATACAAACAACAAAGAGAAAGAAGTCCTTGTACTATGGGGTGTTCATCACCCGCCTAACATAGGGGACCAAAGGGCCCTCTATCATACAGAAAATGCTTATGTCTCTGTAGTGTCTTCACATTATAGCAGAAGATTCACCCCAGAAATAGCCAAAAGACCCAAGGTGAGAGATCAGGAAGGAAGAATCAACTACTACTGGACTCTGCTGGAACCTGGGGATACAATAATATTTGAGGCAAATGGAAATCTAATAGCGCCAAGGTATGCTTTCGCACTGAGTAGAGGCTTTGGATTAGGAATCAGCA
		</sequence>
		<sequence>
			<taxon idref="NC_733_2005.712"/>
			ATGAAGNTAANACTACTGGTTCTGTTATGTACATTTACAGCTACATATGCAGACACAATATGTATAGGCTACCATGCCAACAACTCAACCGACACTGTTGACACAGTACTTGAGAAGAATGTGACAGTGACACACTCTGTCAACCTACTTGAGGACAGTCACAATGGAAAACTATGTCTACTAAAAGGAATAGCTCCACTACAATTGGGTAATTGCAGCGTTGCCGGATGGATCTTAGGAAACCCAGAGTGCGAATTGCTGATTTCCAAGGAATCATGGTCCTACATTGTAGAAACACCAAATCCTGAGAATGGAACATGTTACCCAGGGTATTTCACCGACTATGAGGAACTGAGGGAGCAATTGAGTTCAGTATCTTCATTTGAGAGGTTCGAAATATTCCCCAAAGAGAGCTCATGGCCCAACCACACCGTAACCGGAGTATCAGCATCATGCTCCCATAACGGGAAAAGCAGCTTTTACAGAAATTTGCTATGGCTGACGAGGAAGAACGGTTTGTACCCAAACCTGAGCCAGTCCTATACAAACAACAAAGAGAAAGAAGTCCTTGTACTATGGGGTGTTCATCACCCGCCTAACATAGGGGACCAAAGGGCCCTCTATCATACAGAAAATGCTTATGTCTCTGTAGTATCTTCACATTATAGCAGAAGATTCACCCCAGAAATAGCCAAAAGACCCAAGGTGAGAGATCAGGAAGGAAGAATCAACTACTACTGGACTCTGCTGGAACCTGGGGATACAATAATATTTGAGGCAAATGGAAATCTAATAGCGCCAAGGTATGCTTTCGCACTGAGTAGAGGCTTTGGATCAGGAATCATCA
		</sequence>
		<sequence>
			<taxon idref="NC_734_2005.712"/>
			ATGAAGNTAANACTACTGGTTCTGTTATGTACATTTACAGCTACATATGCAGACACAATATGTATAGGCTACCATGCCAACAACTCAACCGACACTGTTGACACAGTACTTGAGAAGAATGTGACAGTGACACACTCTGTCAACCTACTTGAGGACAGTCACAATGGAAAACTATGTCTACTAAAAGGAATAGCTCCACTACAATTGGGTAATTGCAGCGTTGCCGGATGGATCTTAGGAAACCCAGAGTGCGAATTGCTGATTTCCAAGGAATCATGGTCCTACATTGTAGAAACACCAAATCCTGAGAATGGAACATGTTACCCAGGGTATTTCACCGACTATGAGGAACTGAGGGAGCAATTGAGTTCAGTATCTTCATTTGAGAGGTTCGAAATATTCCCCAAAGAGAGCTCATGGCCCAACCACACCGTAACCGGAGTATCAGCATCATGCTCCCATAACGGGAAAAGCAGCTTTTACAGAAATTTGCTATGGCTGACGGGGAAGAACGGTTTGTACCCAAACCTGAGCCAGTCCTATACAAACAACAAAGAGAAAGAAGTCCTTGTACTATGGGGTGTTCATCACCCGCCTAACATAGGGGACCAAAGGGCCCTCTATCATACAGAAAATGCTTATGTCTCCGTAGTGTCTTCACATTATAGCAGAAGATTCACCCCAGAAATAGCCAAAAGACCCAAGGTGAGAGATCAGGAAGGAAGAATCAACTACTACTGGACTCTGCTGGAACCTGGGGATACAATAATATTTGAGGCAAATGGAAATCTAATAGCGCCAAGGTATGCTTTCGCACTGAGTAGAGGCTTTGGATCAGGAATCATCA
		</sequence>
		<sequence>
			<taxon idref="NC_740_2005.732"/>
			ATGNAAGTGATACTACTGGTTCTGTTATGTACATTTACAGCTACATATGCAGACACAATATGTATAGGCTACCATGCCAACAACTCAACCGACACTGTTGACACAGTACTTGAGAAGAATGTGACAGTGACACACTCTGTCAACCTACTTGAGGACAGTCACAATGGAAAACTATGTCTACTAAAAGGAATAGCTCCACTACAATTGGGTAATTGCAGCGTTGCCGGATGGATCTTAGGAAACCCAGAGTGCGAATTGCTGATTTCCAAGGAATCATGGTCCTACATTGTAGAAACACCAAATCCTGAGAATGGAACATGTTACCCAGGGTATTTCACCGACTATGAGGAACTGAGGGAGCAATTGAGTTCAGTATCTTCATTTGAGAGGTTCGAAATATTCCCCAAAGAGAGCTCATGGCCCAACCACACCGTAACCGGAGTATCAGCATCATGCTCCCATAACGGGAAAAGCAGCTTTTACAGAAATTTGATATGGCTAACGGGGAAGAACGGTTTGTACCCAAGCCTGAGCAAGTCCTATACAAACAACAAAGAGAAAGAAGTCCTTGTACTATGGGGTGTTCATCACCCGTCTAACATAGGGGACCAAAGGACCCTCTATCATACAGAAAATGCTTATGTCTCTGTAGTGTCTTCACATTATAACAGAAGATTCACCCCAGAAATAGCCAAAAGACCCAAGGTGAGAGATCAGGAAGGAAGAATCAACTACTACTGGACTCTGCTGGAACCCGGGGATACAATAATATTTGAGGCAAATGGAAATCTAATAGCGCCAAGGTATGCTTTCGCACTGAGTAGAGGCTTTGGATCAGGAATCATAC
		</sequence>
		<sequence>
			<taxon idref="NC_742_2005.732"/>
			AGTAAACTA------CTGGTTCTGTTATGTACATTTACAGCTACATATGCAGACACAATATGTATAGGCTACCATGCCAACAACTCAACCGACACTGTTGACACAGTACTTGAGAAGAATGTGACAGTGACACACTCTGTCAACCTACTTGAGGACAGTCACAATGGAAAACTATGTCTACTAAAAGGAATAGCTCCACTACAATTGGGTAATTGCAGCGTTGCCGGATGGATCTTAGGAAACCCAGAGTGCGAATTGCTGATTTCCAAGGAATCATGGTCCTACATTGTAGAAACACCAAATCCTGAGAATGGAACATGTTACCCAGGGTATTTCACCGACTATGAGGAACTGAGGGAGCAATTGAGTTCAGTATCTTCATTTGAGAGGTTCGAAATATTCCCCAAAGAGAGCTCATGGCCCAACCACACCGTAACCGGAGTATCAGCATCATGCTCCCATAACGGGAAAAGCAGCTTTTACAGAAATTTGCTATGGCTGACGGGGAAGAACGGTTTGTACCCAAACCTGAGCAAGTCCTATACAAACAACAAAGAGAAAGAAGTCCTTGTACTATGGGGTGTTCATCACCCGCCTAACATAGGGGACCAAAGGGCCCTCTATCATAAAGAAAATGCTTATGTCTCTGTAGTGTCTTCACATTATAGCAGAAGATTCACCCCAGAAATAGCCAAAAGACCCAAGGTGAGAGGTCAGGAAGGAAGAATCAACTACTACTGGACTCTGCTGGAACCCGGGGATACAATAATATTTGAGGCAAATGGAAATCTAATAGCGCCAAGGTATGCTTTCGCACTGAGTAGAGGCTTTGGATCAGGAATCAKCA
		</sequence>
		<sequence>
			<taxon idref="NC_745_2005.779"/>
			ATGAAGTAACTACT-TGGGTTCTGTTATGTACATTTACAGCTACATATGCAGACACAATATGTATAGGCTACCATGCCAACAACTCAACCGACACTGTTGACACAGTACTTGAGAAGAATGTGACAGTGACACACTCTGTCAACCTACTTGAGGACAGTCACAATGGAAAACTATGTCTACTAAAAGGAATAGCCCCACTACAATTGGGTAATTGCAGCGTTGCCGGGTGGATCTTAGGAAACCCAGAGTGCGAATTGCTGATTTCCAAGGAATCATGGTCCTACATTGTAGAAACACCAAATCCTGAGAATGGAACATGTTACCCAGGGTATTTCACCGACTATGAGGAACTGAGGGAGCAATTGAGTTCAGTATCTTCATTTAAGAGGTTCGAAATATTCCCCAAAGAGAGCTCATGGCCCAACCACACCGTAACCGGAGTATCAGCATCATGCTCCCATAACGGGGAAAGCAGCTTTTACAGAAATTTGCTATGGCTGACGGGGAAGAATGGTTTGTACCTAAACCTGAGCAAGTCCTATACAAACAACAGAGAGAAAGAAGTCCTTGTACTATGGGGTGTTCATCACCCGTCTAACGTAGGGGACCAAAGGGCCCTCTATCATAAAGAAAATGCTTATGTCTCTGTAGTGTCTTCACATTATAGCAGAAGATTCACCCCAGAAATAGCCAAAAGACCCAAGGTGGAGAGTCAGGAAGGAAGAATCAACTACTACTGGACACTGCTGGAACCCGGGGATACAATAATATTTGAGGCAAATNGGAATCTAATAGCGCCCAGGTATGCTTTCGCCCTGAGA-------------------------
		</sequence>
		<sequence>
			<taxon idref="NC_749_2005.768"/>
			ATGAAAGTAAAACTACTGGTTCTCTTATGTACATTTACAGCTACATATGCAGACACAATATGTATAGGCTACCATGCCAACAACTCAACCGACACTGTTGACACAGTACTTGAGAAGAATGTGACAGTGACACACTCTGTCAACCTACTTGAGGACAGTCACAATGGAAAACTATGTCTACTAAAAGGAATAGCCCCACTACAATTGGGTAATTGCAGCGTTGCCGGGTGGATCTTAGGAAACCCAGAGTGCGAATTGCTGATTTCCAAGGAATCATGGTCCTACATTGTAGAAACACCAAATCCTGAGAATGGAACATGTTACCCAGGGTATTTCACCGACTATGAGGAACTGAGGGAGCAATTGAGTTCAGTATCTTCATTTAAGAGGTTCGAAATATTCCCCAAAGAGAGCTCATGGCCCAACCACACCGTAACCGGAGTATCAGCATCATGCTCCCATAACGGGGAAAGCAGCTTTTACAGAAATTTGCTATGGCTGACGGGGAAGAATGGTTTGTACCTAAACCTGAGCAAGTCCTATACAAACAACAGAGAGAAAGAAGTCCTTGTACTATGGGGTGTTCATCACCCGTCTAACGTAGGGGACCAAAGGGCCCTCTATCATAAAGAAAATGCTTATGTCTCTGTAGTGTCTTCACATTATAGCAGAAGATTCACCCCAGAAATAGCCAAAAGACCCAAGGTGAGAGATCAGGAAGGAAGAATCAACTACTACTGGACACTGCTGGAACCCGGGGATACAATAATATTTGAGGCAAATGGAAATCTAATAGCGCCAAGGTATGCTTTCGCACTGAGTAGAGGCTGTGGATCAGGAATCATCA
		</sequence>
		<sequence>
			<taxon idref="NC_754_2005.768"/>
			ATGAAAGTAAAACTACTGGTTCTGTTATGTACATTTACACGACGTGTCAAACACCCCAAATGTATGGGCTACCATGCCAACAACTCAACCGACACTGTTGACACAGTACTTGAGAAGAATGTGACAGTGACACACTCTGTCAACCTACTTGAGGACAGTCACAATGGAAAACTATGTCTACTAAAAGGAATAGCCCCACTACAATTGGGTAATTGCAGCGTTGCCGGGTGGATCTTAGGAAACCCAGAGTGCGAATTGCTGATTTCCAAGGAATCATGGTCCTACATTGTAGAAACACCAAATCCTGAGAATGGAACATGTTACCCAGGGTATTTCACCGACTATGAGGAACTGAGGGAGCAATTGAGTTCAGTATCTTCATTTAAGAGGTTCGAAATATTCCCCAAAGAGAGCTCATGGCCCAACCACACCGTAACCGGAGTATCAGCATCATGCTCCCATAACGGGGAAAGCAGCTTTTACAGAAATTTGCTATGGCTGACGGGGAAGAATGGTTTGTACCTAAACCTGAGCAAGTCCTATACAAACAACAGAGAGAAAGAAGTCCTTGTACTATGGGGTGTTCATCACCCGTCTAACGTAGGGGACCAAAGGGCCCTCTATCATAAAGAAAATGCTTATGTCTCTGTAGTGTCTTCACATTATAGCAGAAGATTCACCCCAGAAATAGCCAAAAGACCCAAGGTGAGAGATCAGGAAGGAAGAATCAACTACTACTGGACACTGCTGGAACCCGGGGATACAATAATATTTGAGGCAAATGGAAATCTAATAGCGCC-----------------------------------------------
		</sequence>
		<sequence>
			<taxon idref="NC_771_2005.325"/>
			ATGNAAGTAANACTACTGGTTCTGTTATGTACATTTACAGCTACATATGCAGACACAATATGTATAGGCTACCATGCCAACAACTCAACCGACACTGTTGACACAGTACTTGAGAAGAATGTGACAGTAACACACTCTGTCAACCTACTTGAGGACAGTCACAATGGAAAATTATGTCTACTAAAAGGAATAGCTCCACTACAATTGGGTAATTGCAGCGTTGCCGGATGGATCTTAGGAAACCCAGAGTGCGAATTGCTGATTTCCAAGGAATCATGGTCCTACATTGTAGAAACACCAAATCCTGAGAATGGAACATGTTACCCAGGGTATTTCACCGACTATGAGGAACTGAGGGAGCAATTGAGTTCAGTATCTTCATTTGAGAGGTTCGAAATATTCCCCAAAGAGAGCTCATGGCCCAACCACACCGTAACCGGAGTATCAGCATCATGCTCCCATAACGGGAAAAGCAGCTTTTACAGAAATTTGCTATGGCTGACGGGGAAGAACGGTTTGTACCCAAACCTGAGCAAGTCCTATACAAACAACAAAGAGAAAGAAGTCCTTGTACTATGGGGTGTTCATCACCCGCCTAACATAGGGGACCAAAGGGCCCTCTATCATACAGAAAATGCTTATGTCTCTGTAGTGTCTTCACATTATAGCAGAAGATTCACCCCAGAAATAGCCAAAAGACCCAAGGTGAGAGATCAGGAAGGAAGAATCAACTACTACTGGACTCTGCTGGAACCCGGGGATACAATAATATTTGAGGCAAATGGAAATCTAATAGCGCCAAGGTATGCTTTCGCACTGAGTAGAGGCTTTGGATCAGGAATCATCA
		</sequence>
		<sequence>
			<taxon idref="NC_796_2005.742"/>
			ATGAAAGTAAA-CTACTGGTTCTGTTATGTACATTTACAGCTACATATGCAGACACAATATGTATAGGCTACCACGCCAACAACTCAACCGACACTGTTGACACAGTACTTGAGAAGAATGTGACAGTGACACACTCTGTCAACCTACTTGAGGACAGTCACAATGGAAAACTATGTCTACTAAAAGGAATAGCTCCACTACAATTGGGTAATTGCAGCGTTGCCGGATGGATCTTAGGAAACCCAGAGTGCGAATTGCTGATTTCCAAGGAATCATGGTCCTACATTGTAGAAACACCAAATCCTGAGAACGGAATATGTTACCCAGGGTATTTCACCGACTATGAGGAACTGAGGGAGCAATTGAGTTCAGTATCTTCATTTGAGAGGTTCGAAATATTCCCCAAAGAGAGCTCATGGCCCAACCACACCGTAACCGGAGTATCAGCATCATGCTCCCACAACGGGAAAAGCAGCTTTTACAGAAATTTGCTATGGCTGACGAGGAAGAACGGTTTGTACCCAAACCTGAGCAAGTCCTATACAAACAACAAAGAGAAAGAAGTCCTTGTACTATGGGGTGTTCATCACCCGCCTAACATAGAGGACCAAAGGGCCCTCTATCATACAGAAAATGCTTATGTCTCTGTAGTGTCTTCACATTATAGCAGAAGATTCACCCCAGAAATAGCCAAAAGACCCAAGGTGAGAGGTCAGGAAGGAAGAATCAACTACTACTGGACTCTGCTGGAACCCGGGGATACAATAATATTTGAGACAAATGGAAATCTAATAGCGCCAAGGTATGCTTTCGCACTGAGTAGAGGCTTTGGATCAGGAATCATCA
		</sequence>
		<sequence>
			<taxon idref="NC_828_2005.81"/>
			ATGAAAGTAAAACTACTGGTTCTGTTATGTACATTTACAGCCACATATGCAGACACAATATGTATAGGCTACCATGCCAACAACTCAACCGACACTGTTGACACAGTACTTGAGAAGAATGTGACAGTGACACACTCTGTCAACCTACTTGAGGACAGTCACAATGGAAAACTATGTCTACTAAAAGGAATAGCTCCACTACAATTGGGTAATTGCAGCGTTGCCGGATGGATCTTAGGAAACCCAGAGTGCGAATTGCTGATTTCCAAGGAATCATGGTCCTACATTGTAGAAACACCAAATCCTGAGAATGGAGCATGTTACCCAGGGTATTTCACCGACTATGAGGAACTGAGGGAGCAATTGAGTTCAGTATCTTCATTTGAGAGGTTCGAAATATTCCCCAAAGAGAGCTCATGGCCCAACCACACCGTAACCGGAGTATCAGCATCATGCTCCCATAACGGGAAAAGCAGCTTTTACAGAAATTTGCTATGGCTGACGGGGAAGAACGGTTTGTACCCAAACCTGAGCAAGTCCTATACAAACAACAAAGAGAAAGAAGTCCTTGTACTATGGGGTGTTCATCACCCGTCTAACACAGGGGACCAAAGGGCCCTCTATCATACAGAAAATGCTTATGTCTCTGTAGTGTCTTCACATTATAGCAGAAGATTCACCCCAGAAATAGCCAAAAGACCCAAGGTGAGAGATCAGGAAGGAAGAATCAACTACTACTGGACTCTGCTGGAACCCGGGGACACAATAATATTTGAGGCAAATGGAAATCTAATAGCGCCAAGGTATGCTTTCGCACTGAGTAGAGGCTTTGGATCAGGAATCATCA
		</sequence>
		<sequence>
			<taxon idref="NC_839_2005.826"/>
			ATGGAAGTAAAACTACTGGTTCTGTTATGTACATTTACAGCTACATATGCAGACACAATATGTATAGGCTACCATGCCAACAACTCAACCGACACTGTTGACACAGTACTTGAGAAGAATGTGACAGTAACACACTCTGTCAACCTACTTGAGGACAGTCACAATGGAAAATTATGTCTACTAAAAGGAATAGCTCCACTACAATTGGGTAATTGCAGCGTTGCCGGATGGATCTTAGGAAACCCAGAGTGCGAATTGCTGATTTCCAAGGAATCATGGTCCTACATTGTAGAAACACCAAATCCTGAGAATGGAACATGTTACCCAGGGTATTTCACCGACTATGAGGAACTGAGGGAGCAATTGAGTTCAGTATCTTCATTTGAGAGGTTCGAAATATTCCCCAAAGAGAGCTCATGGCCCAACCACACCGTAACCGGAGTATCAGCATCATGCTCCCATAACGGGAAAAGCAGCTTTTACAGAAATTTGCTATGGCTGACGGGGAAGAACGGTTTGTACCCAAACCTGAGCAAGTCCTATACAAACAACAAAGAGAAAGAAGTCCTTGTACTATGGGGTGTTCATCACCCGCCTAACATAGGGGACCAAAGGGCCCTCTATCATACAGAAAATGCTTATGTCTCTGTAGTGTCTTCACATTATAGCAGAAGATTCACCCCAGAAATAGCCAAAAGACCCAAGGTGAGAGATCAGGAAGGAAGAATCAACTACTACTGGACTCTGCTGGAACCCGGGGATACAATAATATTTGAGGCAAATGGAAATCTAATAGCGCCAAGGTATGCTTTCGCACTGAGTAGAGGCTTTGGATCAGGAATCATCA
		</sequence>
		<sequence>
			<taxon idref="NC_919_2005.941"/>
			ATGAAGNTAANACTACTGGTTCTGTTATGTACATTTACAGCTACATATGCAGACACAATATGTATAGGCTACCATGCCAACAACTCAACCGACACTGTTGACACAGTACTTGAGAAGAATGTGACAGTGACACACTCTGTCAACCTACTTGAGGACAGTCACAATGGAAAACTATGTCTACTAAAAGGAATAGCTCCACTACAATTGGGTAATTGCAGCGTTGCCGGATGGATCTTAGGAAACCCAGAGTGCGAATTGCTGATTTCCAAGGAATCATGGTCCTACATTGTAGAAACACCAAATCCTGAGAATGGAACATGTTACCCAGGGTATTTCACCGACTATGAGGAACTGAGGGAGCAATTGAGTTCAGTATCTTCATTTGAGAGGTTCGAAATATTCCCCAAAGAGAGCTCATGGCCCAACCACACCGTAACCGGAGTATCAGCATCATGCTCCCATAACGGGGAAAGCAGCTTTTACAGAAATTTGCTATGGCTGACGGGGAAGAACGGTTTGTACCCAAACCTGAGCAAGTCCTATACAAACAACAAAGAGAAAAAAGTCCTTGTACTATGGGGTGTTCATCACCCGCCTAACATAGGGGACCAAAGGGCCCTCTATCATACAGAAAATGCTTATGTCTCTGTAGTGTCTTCACATTATAGCAGAAGATTCACCCCAGAAATAGCCAAAAGACCCAAGGTGAGAGATCAGGAAGGAAGAATCAACTATTACTGGACTCTGCTGGAACCCGGGGATACAATAATATTTGAAGCAAATGGAAATCTAATAGCGCCAAGGTATGCTTTCGCACTGAGTAGAGGCTTTGGATCAGGAACACACC
		</sequence>
		<sequence>
			<taxon idref="NC_927_2005.955"/>
			ATGAAAGTAAAACTACTGGTTCTGTTATGTACATTTACAGCTACATATGCAGACACAATATGTATAGGCTACCATGCCAACAACTCAACCGACACTGTTGACACAGTACTTGAGAAGAATGTGACAGTGACACACTCTGTCAACCTACTTGAGGACAGTCACAATGGAAAACTATGCCTACTAAAAGGAATAGCTCCACTACAATTGGGTAATTGCAGCGTTGCCGGATGGATCTTAGGAAACCCAGAGTGCGAATTGCTGATTTCCAAGGAATCATGGTCCTACATTGTAGAAACACCAAATCCTGAGAATGGAACATGTTACCCAGGGTATTTCACCGACTATGAGGAACTGAGGGAGCAATTGAGTTCAGTATCTTCATTTGAGAGGTTCGAAATATTCCCCAAAGAGAGCTCATGGCCCAACCACACCGTAACCGGAGTATCAGCATCATGCTCCCATAAAGGGAAAAGCAGCTTTTACAGAAATTTGCTATGGCTGACGGGGAAGAACGGTTTGTACCCAAAACTGAGCCAGTCCTATACAAACAACAAAGAGAAAGAAGTCCTTGTACTATGGGGTGTTCATCACCCGCCTAACATAGGGGACCAAAGGGCCCTCTATCATACAGAAAATGCTTATGTCTCTGTAGTGTCTTCACATTATAGCAGAAGATTCACCCCAGAAATAGCCAAAAGACCCAAGGTGAGAGATCAGGAAGGAAGAATCAACTACTACTGGACTCTGCTGGAACCTGGGGATACAATAATATTTGAGGCAAATGGAAATCTAATAGCGCCAAGGTATGCTTTCGCACTGAGTAGAGGCTTTGGATCAGGAATCATCA
		</sequence>
		<sequence>
			<taxon idref="NC_928_2005.96"/>
			ATGAANGTANAACTACTGGTTCTGTTATGTACATTTACAGCTACATATGCAGACACAATATGTATAGGCTACCATGCCAACAACTCAACCGACACTGTTGACACAGTACTTGAGAAGAATGTGACAGTGACACACTCTGTCAACCTACTTGAGGACAGTCACAATGGAAAACTATGCCTACTAAAAGGAATAGCTCCACTACAATTGGGTAATTGCAGCGTTGCCGGATGGATCTTAGGAAACCCAGAGTGCGAATTGCTGATTTCCAAGGAATCATGGTCCTACATTGTAGAAACACCAAATCCTGAGAATGGAACATGTTACCCAGGGTATTTCACCGACTATGAGGAACTGAGGGAGCAATTGAGTTCAGTATCTTCATTTGAGAGGTTCGAAATATTCCCCAAAGAGAGCTCATGGCCCAACCACACCGTAACCGGAGTATCAGCATCATGCTCCCATAACGGGAAAAGCAGCTTTTACAGAAATTTGCTATGGCTGACGGGGAAGAACGGTTTGTACCCAAACCTGAGCCAGTCCTATACAAACAACAAAGAGAAAGAAGTCCTTGTACTATGGGGTGTTCATCACCCGCCTAACATARGGGACCAAAGGGCCCTCTATCATACAGAAAATGCTTATGTCTCTGTAGTGTCTTCACATTATAGCAGAAGATTCACCCCAGAAATAGCCAAAAGACCCAAGGTGAGAGATCAGGAAGGAAGAATCAACTACTACTGGACTCTGCTGGAACCTGGGGATACAATAATATTTGAGGCAAATGGAAATCTAATAGCGCCAAGGTATGCTTTCGCACTGAGTAGAGGCTTTGGATCAGGAATCATCA
		</sequence>
		<sequence>
			<taxon idref="NC_989_2006.103"/>
			ATGAAAGTAAAACTACTGGTTCTGTTATGTACATTTACAGCTACATATGCAGACACAATATGTATAGGCTACCATGCCAACAACTCAACCGACACTGTTGACACAGTACTTGAGAAGAATGTGACAGTGACACACTCTGTCAACCTACTTGAGGACAGTCACAATGGAAAACTATGTCTACTAAAAGGAATAGCTCCACTACAATTGGGTAATTGCAGCGTTGCCGGATGGATCTTAGGAAACCCAGAGTGCGAATTGCTGATTTCCAAGGAATCATGGTCCTACATTGTAGAAACACCAAATCCTGAGAATGGAACATGTTACCCAGGGTATTTCACCGACTATGAGGAACTGAGGGAGCAATTGAGTTCAGTATCTTCATTTGAGAGGTTCGAAATATTCCCCAAAGAGAGCTCATGGCCCAACCACACCGTAACCGGAGTATCAGCATCATGCTCCCATAACGGGAAAAGCAGCTTTTACAGAAATTTGCTATGGCTGACGGGGAAGAACGGTTTGTACCCACACCTGAGCAAGTCCTATACAAACAACAAAGAGAAAGAAGTCCTTGTGCTATGGGGTGTTCATCACCCGCCTAACATAGGGGACCAAAGGGCCCTCTATCATACAGAAAATGCTTATGTCTCTGTAGTGTCTTCACATTATAGCAGAAGATTCACCCCAGAAATAGCCAAAAGACCCAAGGTGAGAGATCAGGAAGGAAGAATCAACTACTACTGGACTCTGCTGGAACCCGGGGATACAATAATATTTGAGGCAAATGGAAATCTAATAGCGCCAAGGTATGCTTTCGCACTGAGTAGAGGCTTTGGATCAGGAATCATCA
		</sequence>
		<sequence>
			<taxon idref="NC_990_2006.103"/>
			--------------CTGTGTTCTGTTATGTACATTTACAGCCACATATGCAGACACAATATGTATAGGCTACCATGCCAACAACTCAACCGACACTGTTGACACAGTACTTGAGAAGAATGTGACAGTGACACACTCTGTCAACCTACTTGAGGACAGTCACAATGGAAAACTATGTCTACTAAAAGGAATAGCTCCACTACAATTGGGTAATTGCAGCGTTGCCGGATGGATCTTAGGAAACCCAGAGTGCGAATTGCTGATTTCCAAGGAATCATGGTCCTACATTGTAGAAACACCAAATCCTGAGAATGGAGCATGTTACCCAGGGTATTTCACCGACTATGAGGAACTGAGGGAGCAATTGAGTTCAGTATCTTCATTTGAGAGGTTCGAAATATTCCCCAAAGAGAGCTCATGGCCCAACCACACCGTAACCGGAGTATCAGCATCATGCTCCCATAACGGGAAAAGCAGCTTTTACAGAAATTTGCTATGGCTGACGGGGAAGAACGGTTTGTACCCAAACCTGAGCAAGTCCTATACAAACAACAAAGAGAAAGAAGTCCTTGTACTATGGGGTGTTCATCACCCGTCTAACACAGGGGACCAAAGGGCCCTCTATCATACAGAAAATGCTTATATCTCTGTAGTGTCTTCACATTATAGCAGAAGATTCACCCCAGAAATAGCCAAAAGACCCAAGGTGAGAGATCAGGAAGGAAGAATCAACTACTACTGGACTCTGCTGGAACCCGGGGACACAATAATATTTGAGGCAAATGGAAATCTAATAGCGCCAAGGTATGCTTTCGCACTGAGTAGAGGCTT-GGATCAGGAATCACA-
		</sequence>
		<sequence>
			<taxon idref="NC_997_2006.111"/>
			ATGAAG-TAAAACTAATGGTTCTGTTATGTACATTTACAGCTACATATGCAGACACGATATGTATAGGCTACCATGCCAACAACTCAACCGACACTGTTGACACAGTACTTGAGAAGAATGTGACAGTGACACACTCTGTCAACCTACTTGAGGACAGTCACAATGGAAAACTATGTCTACTAAAAGGAATAGCTCCACTACAATTGGGTAATTGCAGCGTTGCCGGATGGATCTTAGGAAACCCAGAGTGCGAATTGCTGATTTCCAAGGAATCATGGTCCTACATTGTAGAAACACCAAATCCTGAGAATGGAACATGTTACCCAGGGTATTTCACCGACTATGAGGAACTGAGGGAGCAATTGAGTTCAGTATCTTCATTTGAGAGGTTCGAAATATTCCCCAAAGAGAGCTCATGGCCCAACCACACCATAACCGGAGTATCAGCATCATGCTCCCATAAAGGGAAAAGAAGCTTTTACAGAAATTTGCTATGGCTGACGGGGAAGAACGGTTTGTACCCAAACCTGAGCAAGTCCTATACAAACAACAAAGAGAAAGAAGTCCTTGTACTATGGGGTGTTCATCACCCGCCTAACATAGGGGACCAAAGGGCCCTCTATCATACAGAAAATGCTTATGTCTCTGTAGTGTCTTCACATTATAGCAGAAGATTCACCCCAGAAATAGTCAAAAGACCCAAGGTGAGAGATCAGGAAGGAAGAATCAACTACTACTGGACTCTGCTGGAACCCGGGGATACAATAATATTTGAGGCAAATGGAAATCTAATAGCGCCAAGGTATGCTTTCGCACTAAGTAGAGGCTTTGGATCAGGAATCATCA
		</sequence>
		<sequence>
			<taxon idref="NC_1018_2006.17"/>
			ATGAAAGTAANACTNGTGGTTCTGTTATGTACATTTACAGCTACATATGCAGACACAATATGTATAGGCTACCATGCCAACAACTCAACCGACACTGTTGACACAGTACTTGAGAAGAATGTGACAGTGACACACTCTGTCAACCTACTTGAGGACAGTCACAATGGAAAACTATGTCTACTAAAAGGAATAGCTCCACTACAATTGGGTAATTGCAGTGTTGCCGGATGGATCTTAGGAAACCCAGAGTGCGAATTGCTGATTTCCAAGGAATCATGGTCCTACATTGTAGAAACACCAAATCCTGAGAATGGAACATGTTACCCAGGGTATTTCACCGACTATGAGGAACTGAGGGAGCAATTGAGTTCAGTATCTTCATTTGAGAGGTTCGAAATATTCCCCAAAGAGAGCTCATGGCCCAACCACACCGTAACCGGAGTATCAGCATCATGCTCCCATAACGGGAAAAGCAGCTTTTACAGAAATTTGCTATGGCTGACGGGGAAGAACGGTTTGTACCCAAACCTGAGCAAGTCCTATACAAACAACAAAGAGAAAGAAGTCCTTGTACTATGGGGTGTTCATCACCCGCCTAACATAGGGGACCAAAGGGCCCTCTATCATACAGAAAATGCTTATGTCTCTGTAGTGTCTTCACATTATAGCAGAAGGTTCACCCCAGAAATAGCCAAAAGACCCAAGGTGAGAGATCAGGAAGGAAGAATCAACTACTACTGGACTCTGCTGGAACCCGGGGATACAATAATATTTGAGGCAAATGGAAATCTAATAGCGCCAAGGTATGCTTTCGCACTGAGTAGAGGCTTTGGATCAGGAATNCATG
		</sequence>
		<sequence>
			<taxon idref="NC_1023_2006.17"/>
			ATGAAG-TAAAACTACTGGTTCTGTTATGTACATTTACGGCCACATATGCAGACACAATATGTATAGGCTACCATGCCAACAACTCAACCGACACTGTTGACACCGTACTTGAGAAGAATGTGACAGTGACACACTCTGTCAACCTACTTGAGGACAGTCACAATGGAAAACTATGTCTACTAAAAGGAATAGCTCCACTACAATTGGGTAATTGCAGCGTTGCCGGATGGATCTTAGGAAACCCAGAGTGCGAATTGCTGATTTCCAAGGAATCATGGTCCTACATTGTAGAAACACCAAATCCTGAGAATGGAGCATGTTACCCAGGGTATTTCACCGACTATGAGGAACTGAGGGAGCAATTGAGTTCAGTATCTTCATTTGAGAGGTTCGAAATATTCCCCAAAGAGAGCTCATGGCCCAACCACACCGTAACCGGAGTATCAGCATCATGCTCCCATAACGGGAAAAGCAGCTTTTACAGAAATTTGCTATGGCTGACGGTGAAGAACGGTTTGTACCCAAACCTGAGCAAGTCCTATACAAACAACAAAGAGAAAGAAGTCCTCGTACTATGGGGTGTTCATCACCCGCCTAACATAGGGGACCAAAGGGCCCTCTATCATACAGAAAATGCTTATGTCTCTGTAGTGTCTTCACATTATAGCAGAAGATTCACCCCAGAAATAGCCAAAAGACCCAAGGTGAGAGATCAGGAAGGAAGAATCAACTACTACTGGACTCTGCTGGAACCCGGGGATACAATAATATTTGAGGCAAATGGAAATCTAATAGCGCCAAGGTATGCTTTCGAACTGAGTAGAGGCTTTGGATCAGGAATCATCA
		</sequence>
		<sequence>
			<taxon idref="NC_1024_2006.17"/>
			ATGAAAGTAAA-CTACTGGTTCTGTTATGTACATTTACAGCTACATATGCAGACACAATATGTATAGGCTACCATGCCAACAACTCAACCGACACTGTTGACACAGTACTTGAGAAGAATGTGACAGTAACACACTCTGTCAACCTACTTGAGGACAGTCACAATGGAAAATTATGTCTACTAAAAGGAATAGCTCCACTACAATTGGGTAATTGCAGCGTTGCCGGATGGATCTTAGGAAACCCAGAGTGCGAATTGCTGATTTCCAAGGAATCATGGTCCTACATTATAGAAACACCAAATCCTGAGAATGGAACATGTTACCCAGGGTATTTCACCGACTATGAGGAACTGAGGGAGCAATTGAGTTCAGTATCTTCATTTGAGAGGTTCGAAATATTCCCCAAAGAGAGCTCATGGCCCAAACACACCGTAACCGGAGTATCAGCATCATGCTCCCATAACGGGAAAAGCAGCTTTTACAGAAATTTGCTATGGCTGACGGGGAAGAACGGTTTGTACCCAAACCTGAGCAAGTCCTATACAAACAACAAAGAGAAAGAAGTCCTTGTACTATGGGGTGTTCATCACCCGCCTAACATAGGGGACCAAAGGGCCCTCTATCATACAGAAAATGCTTATGTCTCTGTAGTGTCTTCACATTATAGCAGAAGATTCACCCCAGAAATAGCCAAAAGACCCAAGGTGAGAGATCAGGAAGGAAGAATCAACTACTACTGGACTCTGCTGGAACCCGGGGATACAATAATATTTGAGGCAAATGGAAATCTAATAGCGCCAAGGTATGCTTTCGCACTGAGTAGAGGCTTTGGATCAGGAATCATCA
		</sequence>
		<sequence>
			<taxon idref="NC_1025_2006.17"/>
			ATGAAG-TAAA-CTACTGGTTCTGTTATGTACATTTACAGCTACATATGCAGACACAATATGTATAGGCTACCATGCCAACAACTCAACCGACACTGTTGACACAGTACTTGAGAAGAATGTGACAGTGACACACTCTGTTAACCTACTTGAGGACAGTCACAATGGAAAACTATGTCTACTAAAAGGAATAGCTCCACTACAATTGGGTAATTGCAGCGTTGCCGGATGGATCTTAGGAAACCCAGAGTGCGAATTACTGATTTCCAAGGAATCATGGTCCTACATTGTAGAAACACCAAATCCTGAGAATGGAACATGTTACCCAGGGTATTTCACCGACTATGAGGAACTGAGGGAGCAATTGAGTTCAGTATCTTCATTTGAGAGGTTCGAAATATTCCCCAAAGAGAGCTCATGGCCCAACCACACCGTAACCGGAGTGTCAGCATCATGCTCCCATAACGGGAAAAGCAGCTTTTACAGAAATTTGCTATGGCTGACGGGGAAGAACGGTTTGTACCCAAACCTGAGCAAGTCCTATACAAACGACAAAGAGAAAGAAGTCCTTGTACTATGGGGTGTTCATCACCCGCCTAACATAGGGGACCAAAGGGCCCTCTATCATACAGAAAATGCTTATGTCTCTGTAGTGTCTTCACATTATAGCAGAAGATTCACCCCAGAAATAGCCAAAAGACCCAAGGTGAGAGATCAGGAAGGAAGAATCAACTACTACTGGACTCTGCTGGAACCCGGGGATACAATAATATTTGAGGCAAATGGAAATCTAATAGCGCCAAGGTATGCTTTCGCACTGAGTAGAGGCTTTGGATCAGGAATCATCA
		</sequence>
		<sequence>
			<taxon idref="NC_1039_2006.175"/>
			ATGAAAGTAAAACTAATGGTTCTGTTATGTACATTTACAGCTACATATGCAGACACGATATGTATAGGCTACCATGCCAACAACTCAACCGACACTGTTGACACAGTACTTGAGAAGAATGTGACAGTGACACACTCTGTCAACCTACTTGAGGACAGTCACAATGGAAAACTATGTCTACTAAAAGGAATAGCTCCACTACAATTGGGTAATTGCAGCGTTGCCGGATGGATCTTAGGAAACCCAGAGTGCGAATTGCTGATTTCCAAGGAATCATGGTCCTACATTGTAGAAACACCAAATCCTGAGAATGGAGCATGTTACCCAGGGTATTTCACCGACTATGAGGAACTGAGGGAGCAATTGAGTTCAGTATCTTCATTTGAGAGGTTCGAAATATTCCCCAAAGAGAGCTCATGGCCCAACCACACCGTAACCGGAGTATCAGCATCATGCTCCCATAAAGGGAAAAGCAGCTTTTACAGAAATTTGCTATGGCTGACGGGGAAGAACGGTTTGTACCCAAACCTGAGCAAGTCCTATACAAACAACAAAGAGAAAGAAGTCCTTGTACTATGGGGTGTTCATCACCCGCCTAACATAGGGGACCAAAGGGCCCTCTATCATACAGAAAATGCTTATGTCTCTGTAGTGTCTTCACATTATAGCAGAAGATTCACCCCAGAAATAGCCAAAAGACCCAAGGTGAGAGATCAGGAAGGAAGAATCAACTACTACTGGACTCTGCTGGAACCCGGGGATACAATAATATTTGAGGCAAATGGAAATCTAATAGCGCCAAGGTATGCTTTCGCACTAAGTAGAGGCTTTGGATCAGGAATCATCA
		</sequence>
		<sequence>
			<taxon idref="NC_1044_2006.192"/>
			----------AACTACTGGTTCTGTTATGTACATTTACAGCTACATATGCAGACACAATATGTATAGGCTACCATGCCAACAACTCAACCGACACTGTTGACACAGTACTTGAGAAGAATGTGACAGTGACACACTCTGTCAACCTACTTGAGAACAGTCACAATGGAAAACTATGTCTACTAAAAGGAATAGCTCCACTACAATTGGGTAATTGCAGCGTTGCCGGATGGATCTTAGGAAACCCAGAGTGCGAATTGCTGATTTCCAAGGAATCATGGTCCTACATTGTAGAAACACCAAATCCTGAGAATGGAGCATGTTACCCAGGGTATTTCACCGACTATGAGGAACTGAGGGAGCAATTGAGTTCAGTATCTTCATTTGAGAGGTTCGAAATATTCTCCAAAGAGAGCTCATGGCCCAACCACACCGTAACCGGAGTATCAGCATCATGCTCCCATAACGGGGAAAGCAGCTTTTACAGAAATTTGCTATGGCTGACGGTGAAGAACGGTTTGTACCCAAACCTGAGCAAGTCCTATACAAACGACAAAGAGAAAGAAGTCCTTATACTGTGGGGCGTTCATCACCCGCCTAACATAGGGGACCAAAGGGCCCTCTATCATACAGAAAATGCTTATGTCTCTGTAGTGTCTTCACATTATAGCAGAAGATTCACCCCAGAAATAGCCAAAAGACCCAAGGTGAGAGATCAGGAAGGAAGAATCAACTACTACTGGACTTTGCTGGAACCCGGGGATACAATAATATTTGAGGCAAATGGAAATCTAATAGCGCCAAGGTATGCTTTCGCACTGAGTAGAGGCTTTGGATCAGGAATCATCA
		</sequence>
		<sequence>
			<taxon idref="NC_1045_2006.192"/>
			ATGAAAGTAAAACTACTGGTTCTGTTATGTACATTTACAGCTACATATGCAGACACAATATGTATAGGCTACCATGCCAACAACTCAACCGACACTGTTGACACAGTACTTGAGAAGAATGTGACAGTGACACACTCTGTCAACCTACTTGAGGACAGTCACAATGGAAAACTATGTCTACTAAAAGGAATAGCTCCACTACAATTGGGTAATTGCAGCGTTGCCGGATGGATCTTAGGAAACCCAGAGTGCGAATTGCTGATTTTCAAGGAATCATGGTCCTACATTGTAGAAACACCAAACCCTGAGAATGGAGCATGTTACCCAGGGTATTTCACCGACTATGAGGAACTGAGGGAGCAATTGAGTTCAGTATCTTCATTTGAGAGGTTCGAAATATTCCCCAGAGAGAGCTCATGGCCCAACCACACCGTAACCGGAGTATCAGCATCATGCTCCCATAACGGGAAAAGCAGCTTTTACAGAAATTTGCTATGGCTGACGGGGAAGAACGGTTTGTACCCAAACCTGAGCAAGTCCTATACAAACAACAAAGAGAAAGAAGTCCTTGTACTATGGGGTGTTCATCACCCGCCTAACATAGGGGACCAAAGGGCCCTCTATCATACAGAAAATGCTTATGTCTCTGTAGTGTCTACACATTATAGCAGAAGATTCACCCCAGAAATAGCCAAAAGACCCAAGGTGAGAGATCAGGAAGGAAGAATCAACTACTACTGGACTCTGCTGGAACCCGGGGATACAATAATATTTGAGGCAAATGGAAATCTAATAGCGCCAAGGTATGCTTTCGCACTGAGTAGAGGC-TTGGATCAGGAATCACAC
		</sequence>
		<sequence>
			<taxon idref="NC_1047_2006.192"/>
			ATGAA-GTAAA-CTACTGGTTCTGTTATGTACATTTACAGCTACATATGCAGACACAATATGTATAGGCTACCATGCCAACAACTCAACCGACACTGTTGACACAGTACTTGAGAAGAATGTGACAGTGACACACTCTGTCAACCTACTTGAGAACAGTCACAATGGAAAACTATGTCTACTAAAAGGAATAGCTCCACTACAATTGGGTAATTGCAGCGTTGCCGGATGGATCTTAGGAAACCCAGAGTGCGAATTGCTGATTTCCAAGGAATCATGGTCCTACATTGTAGAAACACCAAATCCTGAGAATGGAGCATGTTACCCAGGGTATTTCACCGACTATGAGGAACTGAGGGAGCAATTGAGTTCAGTATCTTCATTTGAGAGGTTCGAAATATTCTCCAAAGAGAGCTCATGGCCCAACCACACCGTAACCGGAGTATCAGCATCATGCTCCCATAACGGGGAAAGCAGCTTTTACAGAAATTTGCTATGGCTGACGGTGAAGAACGGTTTGTACCCAAACCTGAGCAAGTCCTATACAAACGACAAAGAGAAAGAAGTCCTTATACTGTGGGGCGTTCATCACCCGCCTAACATAGGGGACCAAAGGGCCCTCTATCATACAGAAAATGCTTATGTCTCTGTAGTGTCTTCACATTATAGCAGAAGATTCACCCCAGAAATAGCCAAAAGACCCAAGGTGAGAGATCAGGAAGGAAGAATCAACTACTACTGGACTTTGCTGGAACCCGGGGATACAATAATATTTGAGGCAAATGGAAATCTAATAGCGCCAAGGTATGCTTTCGCACTGAGTAGAGGCTTTGGATCAGGAATCATCA
		</sequence>
		<sequence>
			<taxon idref="NC_1048_2006.192"/>
			ATGAAAGTAAAACTACTGGTTCTGTTATGTACATTTACAGCTACATATGCAGACACAATATGTATAGGCTACCATGCCAACAACTCAACCGACACTGTTGACACAGTACTTGAGAAGAATGTGGCAGTGACACACTCTGTCAACCTACTTGAGAACAGTCACAATGGAAAACTATGTCTACTAAAAGGAATAGCTCCACTACAATTGGGTAATTGCAGCGTTGCCGGATGGATCTTAGGAAACCCAGAGTGCGAATTGCTGATTTCCAAGGAATCATGGTCCTACATTGTAGAAACACCAAATCCTGAGAATGGAGCATGTTACCCAGGGTATTTCACCGACTATGAGGAACTGAGGGAGCAATTGAGTTCAGTATCTTCATTTGAGAGGTTCGAAATATTCCCCAAAGAGAGCTCATGGCCCAACCACACCGTAACCGGAGTATCAGCATCATGCTCCCATAACGGGGAAAGCAGCTTTTACAGAAATTTGCTATGGCTGACGGTGAAGAACGGTTTGTACCCAAACCTGAGCAAGTCCTATACAAACGACAAAGAGAAAGAAGTCCTTATACTGTGGGGCGTTCATCACCCGCCTAACATAGGGAACCAAAGGGCCCTCTATCATACAGAAAATGCTTATGTCTCTGTAGTGTCTTCACATTATAGCAGAAGATTCACCCCAGAAATAGCCAAAAGACCCAAGGTGAGAGATCAGGAAGGAAGAATCAACTACTACTGGACTTTGCTGGAACCCGGGGATACAATAATATTTGAGGCAAATGGAAATCTAATAGCGCCAAGGTATGCTTTCGCACTGAGTAGAGGCTTTGGATCAGGAATC----
		</sequence>
		<sequence>
			<taxon idref="NC_1049_2006.192"/>
			TGAGTAAACT----ACTGGTTCTGTTATGTACATTTACAGCTACATATGCAGACACAATATGTATAGGCTACCATGCCAACAACTCAACCGACACTGTTGACACAGTACTTGAGAAGAATGTGACAGTGACACACTCTGTCAACCTACTTGAGAACAGTCACAATGGAAAACTATGTCTACTAAAAGGAATAGCTCCACTACAATTGGGTAATTGCAGCGTTGCCGGATGGATCTTAGGAAACCCAGAGTGCGAATTGCTGATTTCCAAGGAATCATGGTCCTACATTGTAGAAACACCAAATCCTGAGAATGGAGCATGTTACCCAGGGTATTTCACCGACTATGAGGAACTGAGGGAGCAATTGAGTTCAGTATCTTCATTTGAGAGGTTCGAAATATTCTCCAAAGAGAGCTCATGGCCCAACCACACCGTAACCGGAGTATCAGCATCATGCTCCCATAACGGGGAAAGCAGCTTTTACAGAAATTTGCTATGGCTGACGGTGAAGAACGGTTTGTACCCAAACCTGAGCAAGTCCTATACAAACGACAAAGAGAAAGAAGTCCTTATACTGTGGGGCGTTCATCACCCGCCTAACATAGGGGACCAAAGGGCCCTCTATCATACAGAAAATGCTTATGTCTCTGTAGTGTCTTCACATTATAGCAGAAGATTCACCCCAGAAATAGCCAAAAGACCCAAGGTGAGAGATCAGGAAGGAAGAATCAACTACTACTGGACTTTGCTGGAACCCGGGGATACAATAATATTTGAGGCAAATGGAAATCTAATAGCGCCAAGGTATGCTTTCGCACTGAGTAGAGGCTTTGGATCAGGAATCA-CT
		</sequence>
		<sequence>
			<taxon idref="NC_1084_2006.281"/>
			ATGAAAGTAAAACTACTGGTTCTGTTATGTACATTTACAGCTACATATGCAGACACAATATGTATAGGCTACCATGCCAACAACTCAACCGACACTGTTGACACAGTACTTGAGAAGAATGTGACAGTGACACACTCTGTCAACCTACTTGAGGACAGTCACAATGGAAAACTATGTCTACTAAAAGGAATAGCTCCACTACAATTGGGTAATTGCAGTGTTGCCGGATGGATCTTAGGAAACCCAGAGTGTGAAGTGCTGATTTCCAAGGAATCATGGTCCTACATTGTAGAAACACCAAATCCTGAGAATGGAACATGTTACCCAGGGTATTTCACCGACTATGAGGAACTGAGGGAGCAATTGAGTTCAGTATCTTCATTTGAGAGGTTCGAAATATTCCCCAAAGAGAGCTCATGGCCCAACCACACCGTAACCGGAGTATCAGCATCATGCTCCCATAACGGGAAAAGCAGCTTTTACAGAAATTTGCTATGGCTGACGGGGAAGAACGGTTTGTACCCAAACCTGAGCAAGTCCTATACAAACAACAAAGAGAAGGAAGTCCTTGTACTATGGGGTGTTCATCACCCGCCTAACATAGGGGACCAAAGGGCCCTCTATCATACAGAAAATGCTTATGTCTCTGTAGTGTCTTCACATTATAGCAGAAGATTCACCCCAGAAATAGCCAAAAGACCCAAGGTGAGAGATCAGGAAGGAAGAATCAACTACTACTGGACTCTGCTGGAACCCGGGGATACAATAATATTTGAGGCAAATGGAAATCTAATAGCGCCAAGGTATGCTTTCGCACTGAGTAGAGGCTTTGGATCAGGAATCATCA
		</sequence>
		<sequence>
			<taxon idref="NC_1107_2006.308"/>
			ATGAAAGTAAAACTACTGGTTCTGTTATGTACATTTACAGCTACATATGCAGACACAATATGTATAGGCTACCATGCCAACAACTCAACCGACACTGTTGACACAGTACTTGAGAAGAATGTGACAGTGACACACTCTGTCAACCTACTTGAGGACAGTCACAATGGAAAACTATGTCTACTAAAAGGAATAGCTCCACTACAATTGGGTAATTGCAGCGTTGCCGGATGGATATTAGGAAACCCAGAGTGCGAATTGCTGATTTCCAAGGAATCATGGTCMTACATTGTAGAAACACCAAATCCTGAGAATGGAGCATGTTACCCAGGGTATTTCACCGACTATGAGGAACTGAGGGAGCAATTGAGTTCAGTATCTTCATTTGAGAGGTTCGAAATATTCCCCAAAGAGAGCTCATGGCCCAACCACACCGTAACCGGAGTGTCAGCATCATGCTCCCATAACGGGAAAAGCAGCTTTTACAGAAATTTGCTATGGCTGACGGGGAAGAACGGTTTGTACCCAAACCTGAGCAAGTCCTATACAAACAACAAAGAGAAAGAAGTCCTTGTAATATGGGGTGTTCATCACCCGTCTAACATAGGGGACCAAAGGGCCCTCTATCATACAGAAAATGCTTATGTCTCTGTAGTGTCTTCACATTATAGCAGAAGATTCACCCCAGAAATAGCCAAAAGACCCAAGGTGAGAGATCAGGAAGGAAGAATCAACTACTACTGGACCCTGCTGGAACCCGGGGATACAATAATATTTGAGGCAAATGGAAATCTAATAGCGCCAAGGTATGCTTTCGCACTGAGTAGAGGCTTTGGATCAGGAATCATCA
		</sequence>
		<sequence>
			<taxon idref="NC_1112_2006.322"/>
			ATGAAAGTAAAACTACTGGTTCTGTTATGTACATTTACAGCTACATATGCAGACACAATATGTATAGGCTACCATGCCAACAACTCAACCGACACTGTTGACACAGTGCTTGAGAAGAATGTGACAGTGACACACTCTGTCAACCTACTTGAGGACAGTCACAATGGAAAACTATGTCTACTAAAAGGAATAGCTCCACTACAATTGGGTAATTGCAGCGTTGCCGGATGGATCTTAGGAAACCCAGAATGCGAATTGCTGATTTCCAAGGAATCATGGTCCTACATTGTAGAAACACCAAATCCTGAGAATGGAACATGTTACCCAGGGTATTTCACCGACTATGAGGAACTGAGGGAGCAATTGAGTTCAGTATCTTCATTTGAGAGGTTCGAAATATTCCCCAAAGAGAGCTCATGGCCCAACCACACCGTAACCGGAGTATCAGCATCATGCTCCCATAACGGGAAAAGCAGCTTTTACAGAAATTTGCTATGGCTGACGGGGAAGAACGGTTTGTACCCAAACCTGAGCAAGTCCTATACAAACAACAAAGAGAAAGAAGTCCTTGTACTATGGGGTGTTCATCACCCGCCTAACATAGGGGACCAAAGGGCCCTCTATCATACAGAAAATGCTTATGTCTCTGTAGTGTCTTCACATTATAGCAGAAGATTCACCCCAGAAATAGCCAAAAGACCCAAGGTGAGAGATCAGGAAGGAAGAATCAACTACTACTGGACTCTGCTGGAACCCGGGGATACAATAATATTTGAAGCAAATGGAAATCTAATAGCGCCAAGGTATGCTTTCGAACTGAGTAGAGGCTTTGGATCAGGAATCATCA
		</sequence>
		<sequence>
			<taxon idref="NC_1129_2006.348"/>
			ATGAAGACAAMACTACTGGTTCTGTTATATACATTTACAGCTACATATGCAGACACAATATGTATAGGCTACCATGCCAACAACTCAACCGACACTGTTGACACAGTACTTGAGAAGAATGTGACAGTGACACACTCTGTCAACCTACTTGAGGACAGTCACAATGGAAAACTATGTCTACTAAAAGGAGTAGCTCCACTACAATTGGGTAATTGCAGTGTTGCCGGATGGATCTTAGGAAACCCAGAGTGCGAATTGCTGATTTCCAAGGAATCATGGTCCTACATTGTAGAAACACCAAATCCTGAGAATGGAGCATGTTACCCAGGGTATTTCACCGACTATGAGGAACTGAGGGAGCAATTGAGTTCAGTATCTTCATTTGAGAGGTTCGAAATATTCCCCAAAGAGAGCTCATGGCCCAACCACACCGTAACTGGAGTATCAGCATCATGCTCCCATAACGGGAAAAGCAGCTTTTACAGAAATTTGCTATGGCTGACGGGGAAGAACGGTTTGTACCCAAACCTGAGCAAGTCCTATACAAACAACAAAGAGAAAGAAGTCCTTGTACTATGGGGTGTTCATCACCCGCCTAACATAGGGGACCAAAGGGCCCTCTATCATACAGAAAATGCTTATGTCTCTGTAGTGTCTTCACATTATAGCAGAAGGTTCACCCCAGAAATAGCCAAAAGACCCAAGGTGAGAGATCAAGAAGGAAGAATCAACTACTACTGGACTCTGCTGGAACCCGGGGATACAATGATATTTGAGGCAAATGGAAATCTAATAGCGCCAAGGTATGCTTTTCGCATGAGTAGAGGCTTTGGATCAGGAATCATCA
		</sequence>
		<sequence>
			<taxon idref="NC_1132_2006.348"/>
			ATGAAAGTAAAACTACTGGTTCTGTTATGTACATTTACGGCCACATATGCAGACACAATATGTATAGGCTACCATGCCAACAACTCAACCGACACTGTTGACACAGTACTTGAGAAGAATGTGACAGTGACACACTCTGTCAACCTACTTGAGGACAGTCACAATGGAAAACTATGTCTACTAAAAGGAATAGCTCCACTACAATTGGGTAATTGCAGCGTTGCCGGATGGATCTTAGGAAACCCAGAGTGCGAATTGCTGATTTCCAAGGAATCATGGTCCTACATTGTARAAACACCAAATCCTGAGAATGGAGCATGTTACCCAGGGTATTTCACCGACTATGAGGAACTGAGGGAGCAATTGAGTTCAGTATCTTCATTTGAGAGGTTCGAAATATTCCCCAAAGAGAGCTCATGGCCAAACCACACCGTAACCGGAGTATCAGCATCATGCTCCCATAACGGGAAAAGCAGCTTTTACAGAAATTTGCTATGGCTGACGGAGAAGAACGGTTTGTACCCAAACCTGAGCAAGTCCTATACAAACAACAAAGAGAAAGAAGTCCTCGTGCTATGGGGTGTTCATCACCCGTCTAACATAGGGGACCAAAGGACCCTCTATCATACAGAAAATGCTTATGTCTCTGTAGTGTCTTCACATTATAGCAGAAGATTCACCCCAGAAATAGCCAAAAGACCCAAGGTGAGAGATCAGGAAGGAAGAATGAACTACTACTGGACTCTGCTGGAACCCGGGGATACAATAATATTTGAGGCAAATGGAAATCTAATAGCGCCAAGGTATGCTTTTGAACTGAGTAGAGGCTTTGGATCAGGAATCATCA
		</sequence>
		<sequence>
			<taxon idref="NC_1152_2006.421"/>
			ATGAAAGTAAAACTMYGRGTTCTGTTATGTACATTAACAGCTACATATGCAGACACAATATGTATAGGCTACCATGCCAACAACTCAACCGACACTGTTGACACAGTACTTGAGAAGAATGTGACAGTGACACACTCTGTCAATCTACTTGAGGACAGTCACAATGGAAAACTATGTCTACTAAAAGGAATAGCTCCACTACAATTGGGTAATTGCAGCGTTGCCGGATGGATCTTAGGAAACCCAGAGTGCGAATTGCTGATTTCCAGGGAATCATGGTCCTACATTGTAGAAACACCAAATCCTGAGAATGGAAAATGTTACCCAGGGTATTTCACCGACTATGAGGAACTGAGGGAGCAATTGAGTTCAGTATCTTCATTTGTGAGGTTCGAAATATTCCCCAAAGAGAGCTCATGGCCCAACCACACCGTAACCGGAGTATCAGCATCATGCTCCCATAACGGGAAAAGCAGCTTTTACAGAAATTTGCTATGGCTGACGGGGAAGAACGGCTTGTACCCAAACCTGAGCAAGTCCTATACAAACAACAACGAGAAAGAAGTCCTTGTACTATGGGGTGTTCATCACCCGTCTAACATAGGGGACCAAAGGGCCCTCTATCATACAGAAAATGCTTATGTCTCTGTAGTGTCTTCACATTATAGCAGAAGATTCACCCCAGAAATAGCCAAAAGACCCAAGGTGAGAGATCAGGAAGGAAGAATCAACTACTACTGGACTCTGCTGGAACCCGGGGATACAATAATATTTGAGGCAAATGGAAACCTAATAGCGCCAAGGTATGCTTTCGCACTGAGTAGAGGCTT-GGATCAGGAATCATCA
		</sequence>
		<sequence>
			<taxon idref="NC_1154_2006.434"/>
			ATGAAAGTAAAACTACTGGTTCTGTTATGTACATTTACAGCTACATATGCAGACACAATATGTATAGGCTACCATGCCAACAACTCAACCGACACTGTTGACACAGTACTTGAGAAGAATGTGACAGTGACACACTCTGTCAACCTACTTGAGGACAGTCACAATGGAAAACTATGTCTACTAAAAGGAATAGCTCCACTACAATTGGGTAATTGCAGCGTTGCCGGATGGATCTTAGGAAACCCAGAGTGCGAATTGCTGATTTCCAAGGAATCATGGTCCTACATTGTAGAAACACCAAATCCTGAGAAAGGAACATGTTACCCAGGGTATTTCACCGACTATGAGGAACTGAGGGAGCAATTGAGTTCAGTATCTTCATTTGAGAGGTTCGAAATATTCCCCAAAGAGAGCTCATGGCCCAACCACACCGTAACCGGAGTATCAGCATCATGCTCCCATAACGGGAAAAGCAGCTTTTACAGAAATTTGCTATGGCTGACGGGGAAGAACGGTTTGTACCCAAACCTGAGCAAGTCCTATACAAACAACAAAGAGAAAGAAGTCCTTGTACTATGGGGTGTTCATCACCCGCCTAACATAGGGGACCAAAGGGCCCTCTATCATAAAGAAAATGCTTATGTCTCTGTAGTGTCTTCACATTATAGCAGAAGATTCACCCCAGAAATAGCCAAAAGACCCAAGGTGAGAGATCAGGAAGGAAGAATAAACTACTACTGGACTCTGCTGGAACCCGGGGATACAATAATATTTGAGGCAAATGGAAATCTAATAGCGCCAAGGTATGCTTTCGCACTGAGTAGAGGCTTTGGATCAGGAATCATCA
		</sequence>
		<sequence>
			<taxon idref="NC_1155_2006.437"/>
			ATGAAAGTAAAACTACTGGTTCTGTTATGTACATTTACAGCTACATATGCAGACACAATATGTATAGGCTACCATGCCAACAACTCAACCGACACTGTTGACACAGTACTTGAGAAGAATGTGACAGTGACACACTCTGTCAACCTACTTGAGGACAGTCACAATGGAAAACTATGTCTACTAAAAGGAATAGCTCCACTACAATTGGGTAATTGCAGCGTTGCCGGATGGATCTTAGGAAACCCAGAGTGCGAATTGCTGATTTCCAAGGAATCATGGTCCTACATTGTAGAAACACCAAATCCTGAGAATGGAAAATGTTACCCAGGGTATTTCACCGACTATGAGGAACTGAGGGAGCAATTGAGTTCAGTATCTTCATTTGAGAGGTTCGAAATATTCCCCAAAGAGAGCTCATGGCCCAACCACACCGTAACTGGAGTGTCAGCATCATGCTCCCATAACGGGGAAAGCAGCTTTTACAGAAATTTGCTATGGCTGACGGGGAAGAACGGTTTGTACCCAAACCTGAGCAAGTCCTATACAAACAACAAAGAGAAAGAAGTCCTTGTACTATGGGGTGTTCATCACCCGCCTAACATAGGGAACCAAAGGGCCCTCTATCATACAGAAAATGCTTATGTCTCTGTAGTGTCTTCACATTATAGCAGAAGATTCACCCCAGAAATAGCCAAAAGACCCAAGGTGAGAGATCAGGAAGGAAGAATCAACTACTACTGGACTCTGCTGGAACCCGGGGATACAATAATATTTGAGGCAAATGGAAATCTAATAGCGCCAAGGTATGCTTTCGCACTGAATAGAGGCTTTGGATCAGGAATCATCA
		</sequence>
		<sequence>
			<taxon idref="NC_1197_2006.615"/>
			ATGAAAAGTAAACTACTGGTTCTGTTATGTACATTTACGGCCACATATGCAGACACAATATGTATAGGCTACCATGCCAACAACTCAACCGACACTGTTGACACAGTACTTGAGAAGAATGTGACAGTGACACACTCTGTCAACCTACTTGAGGACAGTCACAATGGAAAACTATGCCTACTAAAAGGAATAGCTCCACTACAATTGGGTAATTGCAGCGTTGCCGGATGGATCTTAGGAAACCCAGAGTGCGAATTGCTGATTTCCAAGGAATCATGGTCCTACATTGTAGAAACACCAAATCCTGAGAATGGAGCATGTTACCCAGGGTATTTCACCGACTATGAGGAACTAAGGGAGCAATTGAGTTCAGTATCTTCATTTGAGAGGTTCGAAATATTCCCCAAAGAGAGCTCATGGCCAAACCACACCGTAACCGGAGTATCAGCATCATGCTCCCATAACGGGGAAAGAAGCTTTTACAGAAATTTGCTATGGCTGACGGAGAAGAACGGTTTGTACCCAAACCTGAGCAAGTCCTATACAAACAACAAAGAGAAAGAAGTCCTCGTGCTATGGGGTGTTCATCACCCGTCTAACATAGGGGACCAAAGGACCCTCTATCATACAGAAAATGCTTATGTCTCTGTAGTGTCTTCACATTATAGCAGAAGATTCACCCCAGAAATAGCCAAAAGACCCAAGGTGAGAGATCAGGAAGGAAGAATGAACTACTACTGGACCCTGCTGGAACCCGGGGATACAATAATATTTGAGGCAAATGGAAACCTAATAGCGCCAAGGTATGCTTTCGAACTGAGTAGAGGCTTTGGATCAGGAATCATCA
		</sequence>
		<sequence>
			<taxon idref="NC_1202_2006.629"/>
			ATGAATTGYWAACTWCTGGTTCTGTTATGTACATTTACAGCTACATATGCAGACACAATATGTATAGGCTACCATGCCAACAACTCAACCGACACTGTTGACACAGTACTTGAGAAGAATGTGACAGTGACACACTCTGTCAACCTACTTGAGGACAGTCACAATGGAAAACTATGTCTACTAAAAGGAATAGCTCCACTACAATTGGGTAATTGCAGCGTTGCCGGATGGATCTTAGGAAACCCAGAGTGCGAATTGCTGATTTCCAGGGAATCATGGTCCTACATTGTAGAAACACCAAATCCTGAGAATGGAACATGTTACCCAGGGTATTTCACCGACTATGAGGAACTGAGGGAGCAATTGAGTTCAGTATCTTCATTTGTGAGGTTCGAAATATTCCCCAAAGAGAGCTCATGGCCCAACCACACCGTAACCGGAGTATCAGCATCATGCTCCCATAACGGGAAAAGCAGCTTTTACAGAAATTTGCTATGGCTGACGGGGAAGAACGGCTTGTACCCAAACCTGAGCAAGTCCTATACAAACAACAACGAGAAAGAAGTCCTTGTACTATGGGGTGTTCATCACCCATCTAACATAGGGGACCAAAGGGCCCTCTATCATACAGAAAATGCTTATGTCTCTGTAGTGTCTTCACATTATAGCAGAAGATTCACCCCAGAAATAGCCAAAAGACCCAAGGTGAGAGATCAGGAAGGAAGAATCAACTACTACTGGACTCTGCTAGAACCCGGGGATACAATAATATTTGAGGCAAATGGAAATCTAATAGCGCCAAGGTATGCTTTCGCACTGAGTAAAGGCTTTGGATCAGGAATCATCA
		</sequence>
		<sequence>
			<taxon idref="NC_1242_2006.785"/>
			ATGAAAGTAAWACTACTGGTTCTGTTATGTACATTTACAGCTACATATGCAGACACAATATGTATAGGCTACCATGCCAACAACTCAACCGACACTGTTGACACAGTACTTGAGAAGAATGTGACAGTGACACACTCTGTCAACCTACTTGAGGACAGTCACAATGGAAAACTATGTCTACTAAAAGGGGTAGCTCCACTACAATTGGGTAATTGCAGTGTTGCCGGATGGATCTTAGGAAACCCAGAGTGCGAATTGCTGATTTCCAAGGAATCATGGTCCTACATTGTAGAAACACCAAATCCTGAGAATGGAGCATGTTACCCAGGGTATTTCACCGACTATGAGGAACTGAGGGAGCAATTGAGTTCAGTATCTTCATTTAAGAGGTTCGAAATATTCCCCAAAGAGAGCTCATGGCCCAACCACACCGTAACCGGAGTATCAGTATCATGCTCCCATAACGGGGAAAGCAGCTTTTACAGAAATTTGCTATGGCTGACGGGGAAGAACGGTTTGTACCCAAACCTGAGCAAGTCCTATACAAACAATGAAGAGAAAGAAGTCCTTGTACTATGGGGTGTTCATCACCCACCTAACATAGGGGACCAAAGGGCCCTCTATCATACAGAAAATGCTTATGTCTCTGTAGTGTCTTCACATTATAGCAGAAGATTCACCCCAGAAATAGCCAAAAGACCCAAGGTGAGAAATCAGGAAGGAAGAATCAACTACTACTGGACTCTGCTGGAACCCGGGGATACAATAATATTTGAGGCAAATGGAAATCTAATAGCGCCAAGGTATGCTTTCGCACTGAGTAGAGGCTTTGGATCAGGAATCATCA
		</sequence>
		<sequence>
			<taxon idref="NC_1248_2006.823"/>
			ATGAAAGTAAAACTACTGGTTCTGTTATGTACATTTACAGCTACATATGCAGACACAATATGTATAGGCTACCATGCCAACAACTCAACCGACACTGTTGACACAGTACTTGAGAAGAATGTGACAGTGACACACTCTGTCAACCTACTTGAGAACAGTCACAATGGAAAACTATGTCTACTAAAAGGAATAGCTCCACTACAATTGGGTAATTGCAGCGTTGCCGGATGGATCTTAGGAAACCCAGAGTGCGAATTGCTGATTTCCAAGGAATCATGGTCCTACATTGTAGAAACACCAAATCCTGAGAATGGAGCATGTTACCCAGGGTATTTCACCGACTATGAGGAACTGAGGGAGCAATTGAGTTCAGTATCTTCATTTGAGAGGTTCGAAATATTCTCCAAAGAGAGCTCATGGCCCAACCACACCGTAACCGGAGTATCAGCATCATGCTCCCATAACGGGGAAAGCAGCTTTTACAGAAATTTGCTATGGCTGACGGTGAAGAACGGTTTGTACCCAAACCTGAGCAAGTCCTATACAAACGACAAAGAGAAAGAAGTCCTTATACTGTGGGGCGTTCATCACCCGCCTAACATAGGGGACCAAAGGGCCCTCTATCATACAGAAAATGCTTATGTCTCTGTAGTGTCTTCACATTATAGCAGAAGATTCACCCCAGAAATAGCCAAAAGACCCAAGGTGAGAGATCAGGAAGGAAGAATCAACTACTACTGGACTTTGCTGGAACCCGGGGATACAATAATATTTGAGGCAAATGGAAATCTAATAGCGCCAAGGTATGCTTTCGCACTGAGTAGAGGCTTTGGATCAGGAATCATCA
		</sequence>
		<sequence>
			<taxon idref="NC_1249_2006.823"/>
			ATGAAAGTAAAACTAMTGGTTSTGTTATGTACATTTACGGCCACATATGCAGACACAATATGTATAGGCTACCATGCCAACAACTCAACCGACACTGTTGACACCGTACTTGAGAAGAATGTGACAGTGACACACTCTGTCAACCTACTTGAGGACAGTCACAATGGAAAACTATGTCTACTAAAAGGAATAGCTCCACTACAATTGGGTAATTGCAGCGTTGCCGGATGGATCTTAGGAAACCCAGAGTGCGAATTGCTGATTTCCAAGGAATCATGGTCCTACATTGTAGAAACACCAAATCCTGAGAATGGAGCATGTTACCCAGGGTATTTCACCGACTATGAGGAACTGAGGGAGCAATTGAGTTCAGTATCTTCATTTGAGAGGTTCGAAATATTCCCCAAAGAGAGCTCATGGCCCAACCACACCGTAACCGGAGTATCAGCATCATGCTCCCATAACGGGAAAAGCAGCTTTTACAGAAATTTGCTATGGCTGACGGTGAAGAACGGTTTGTACCCAAACCTGAGCAAGTCCTATACAAACAACAAAGAGAAAGAAGTCCTCGTACTATGGGGTGTTCATCACCCGCCTAACATAGGGGACCAAAGGGCCCTCTATCATACAGAAAATGCTTATGTCTCTGTAGTGTCTTCACATTATAGCAGAAGATTCACCCCAGAAATAGCCAAAAGACCCAAGGTGAGAGATCAGGAAGGAAGAATCAACTACTACTGGACTCTGCTGGAACCCGGGGATACAATAATATTTGAGGCAAATGGAAATCTAATAGCGCCAAGGTATGCTTTCGAACTGAGTAGAGGCTTTGGATCAGGAATCATCA
		</sequence>
		<sequence>
			<taxon idref="NC_1252_2006.823"/>
			ATGAAAGTAAAACTACTGGTTCTGTTATGTACATTTACAGCTACATATGCAGACACAATATGTATAGGCTACCATGCCAACAACTCAACCGACACTGTTGACACAGTACTTGAGAAGAATGTGACAGTGACACACTCTGTCAACCTACTTGAGGACAGTCACAATGGAAAACTATGTCTACTAAAAGGAGTAGCTCCACTACAATTGGGTAATTGCAGTGTTGCCGGATGGATCTTAGGAAACCCAGAGTGCGAATTGCTGATTTCCAAGGAATCATGGTCCTACATTGTAGAAACACCAAATCCTGAGAATGGAACATGTTACCCAGGGTATTTCACCGACTATGAGGAACTGAGGGAGCAATTGAGTTCAGTATCTTCATTTGAGAGGTTCGAAATATTCCCCAAAGAGAGCTCATGGCCCAACCACACCGTAACCGGAGTATCATCATCATGCTCCCATAACGGGAAAAGCAGCTTTTACAGAAACTTGCTATGGCTGACAGGGAAGAACGGTTTGTACCCAAACCTGAGCAAGTCCTATACAAACGACAAAGAGAAAGAAGTCCTTGTACTATGGGGTGTTCATCACCCGCCTAACATAGGGAACCAAAGGGCCCTCTATCATACAGAAAATGCTTATGTCTCTGTAGTGTCTTCACATTATAGCAGAAGATTCACCCCAGAAATAGCCAAAAGACCCAAGGTGAGAGATCAGGAAGGAAGAATCAACTACTACTGGACTCTGCTGGAACCCGGGGATACAATAATATTTGAGGCAAATGGAAATCTAATAGCACCAAGGTATGCTTTCGCACTGAGTAGAGGCTTTGGATCAGGAATCATCA
		</sequence>
		<sequence>
			<taxon idref="NC_1255_2006.823"/>
			ATGAAAGCAAAACTACTGGTTCTGTTATGTACATTTACAGCTACATATGCAGACACAATATGTATAGGTTACCATGCCAACAACTCAACCGACACTGTTGACACAGTACTTGAGAAGAATGTGACAGTGACACACTCTGTCAACCTACTTGAGGACAGTCACAATGGAAAACTATGTCTACTAAAAGGAATAGCTCCACTACAATTGGGTAATTGCAGCGTTGCCGGATGGATCTTAGGAAACCCAGAGTGCGAATTGCTGATTTCCAAGGAATCATGGTCCTACATTGTAGAAACACCAAATCCTGAGAATGGAGCATGTTACCCAGGGTATTTCACCGACTATGAGGAACTGAGGGAGCAATTGAGTTCAGTATCTTCATTTGAGAGGTTCGAAATATTCCCCAAAGAGAGCTCATGGCCCAACCACACCGTAACCGGAGTGTCAGCATCATGCTCCCATAACGGGAAAAGCAGCTTTTACAGAAATTTGCTATGGCTGACGGGGAAGAACGGTTTGTACCCAAACCTGAGCAAGTCCTATACAAACAACAACGAGAGAGAAGTCCTTGTACTATGGGGTGTTCATCATCCGTCTAACATAGGGGACCAAAGGGCCCTCTATCATACAGAAAATGCTTATGTCTCTGTAGTGTCTTCACATTATGGCAGAAGACTCACCCCAGAAATAGCCAAAAGACCCAAGGTGAGAGATCAGGAAGGAAGAATCAACTACTACTGGACTCTGCTAGAACCCGGGGATACAATAATATTTGAGGCAAATGGAAATCTAATAGCGCCAAGGTATGCTTTCGCACTGAGTAGAGGCTTTGGATCAGGAATCATTA
		</sequence>
		<sequence>
			<taxon idref="NC_1268_2006.799"/>
			AGTGAGTAACTACTGGT---TCTGTTATGTACATTTACAGCTACATATGCAGACACAATATGTATAGGCTACCATGCCAACAACTCAACTGACACTGTTGACACAGTACTTGAGAAGAATGTGACAGTGACACACTCTGTCAACCTACTTGAGGACAGTCACAATGGAAAACTATGTCTACTAAAAGGAATAGCCCCACTACAGTTGGGTAATTGCAGCGTTGCCGGATGGATCTTAGGAAACCCAGAGTGCGAATTGCTGATTTCCAAGGAATCATGGTCCTACATTGTAGAAAAACCAAACCCTGAAAATGGAGCATGTTACCCAGGGTATTTCACCGACTATGAGGAACTGAGGGAGCAATTGAGTTCAGTAACTTCATTTGAGAGGTTCGAAATATTCCCCAAAGAGAGCTCATGGCCCAACCACACCGTAACCGGAGTATCAGCATCATGCTCCCACAACGGGAAAAGCAGCTTTTACGGAAATTTGCTATGGCTAACGGGGAAGAATGGTTTGTACCTAAACCTGAGCAAGTCCTATACAAACGACAAAGAGAAAGAAGTCCTTGTACTATGGGGTGTTCATCACCCGTCTAACATARGGGACCAAAGGGCCCTCTATCATAAAGAGAATGCTTATGTCTCTGTAGTGTCTTCACATTATAGCAGAAGATTCACACCAGAAATAGCCAAAAGACCCAAGGTGAGAGATCAGGAAGGAAGAATCAACTACTACTGGACTCTGCTGGAACCCAGGGATACAATAATATTTGAGGCAAATGGAAATCTAATAGCGCCAAGGTATGCTTTCGCACTGAGTAGAGGCTTTGGATCAGGAATCATCA
		</sequence>
		<sequence>
			<taxon idref="NC_1289_2006.788"/>
			ATGGAAAGTAAACTACTGGTTCTGTTATGTACATTTACAGCTACATATGCAGACACAATATGTATAGGCYACCATGCCAACAATTCAACCGACACTGTTGACACAGTACTTGAGAAGAATGTGACAGTGACACACTCTGTCAACCTACTTGAGGACAGTCACAATGGAAAACTATGTCTACTAAAAGGAATAGCTCCACTACAATTGGGTAATTGCAGTGTTGCCGGATGGATCTTAGGAAACCCAGAGTGCGAATTGCTGATTTCCAAGGAATCATGGTCCTACATTGTAGAAACACCAAATCCTAAGAATGGAATATGTTACCCAGGGTGTTTCACCGACTATGAGGAACTGAGGGAGCAATTGAGTTCAGTATCTTCATTTGAGAGGTTCGAAATATTCCCCAAAGAGAGCTCATGGCCCAACCACACCGTAACCGGAGTATCAGCATCATGCTCCCATAACGGGAAAAGCAGCTTTTACAGAAATTTGCTATGGCTGACGGGGAAGAACGGTTTGTACCAAAACCTGAGCAAGTCCTATACAAACAACAATGAGAAAGAAGTCCTTGTACTATGGGGTGTTCATCACCCGCCTAACATAGGGGACCAAAGGGCCCTCTATCATACAGAAAATGCTTATGTCTCTGTAGTGTCTTCACATTATAGCAGAAGATTCACCCCAGAAATAGCCAAAAGACCCAAGGTGAGAGATCAGGAAGGAAGAATCAACTACTACTGGACTCYGCTGGAACCCGGGGATACAATAATATTTGAGGCAAATGGAAATCTAATAGCGCCATGGTATGCTTTCGCACTAAGTAGAGGCTTTGGATCAGGAATCWTCA
		</sequence>
		<sequence>
			<taxon idref="NC_1397_2006.999"/>
			ATGAAAGTAAAACTACTGGTTCTGCTATGTACATTTACAGCTACATATGCAGACACAATATGTATAGGCTACCATGCCAACAACTCAACCGACACTGTTGACACAGTACTTGAGAAGAATGTGACAGTGACACACTCTGTCAACCTACTTGAGGACAGTCACAATGGAAAACTATGTCTACTAAAAGGAGTAGCTCCACTACAATTGGGTAATTGCAGTGTTGCCGGATGGATCTTAGGAAACCCAGAGTGCGAATTGCTGATTTCCAAGGAATCATGGTCCTACATTATAGAAACACCAAATCCTGAGAATGGAACATGTTACCCAGGGTATTTCACCGACTATGAGGAACTGAGGGAGCAATTGAGTTCAGTATCTTCATTTAAGAGGTTCGAAATATTCCCCAAAGAGAGCTCATGGCCCAACCACACCGTAACCGGAGCATCAGCATCATGCTCCCATAACGGGAAAAACAGCTTTTACAGAAATTTGCTATGGCTGACGGGGAAGAACGGTTTGTACCCAAACCTGAGCAAGTCCTATACAAACAACGAAGAGAAAGAAGTCCTTGTACTATGGGGTGTTCATCACCCGCCCAACATAGGGGACCAAAGGGCCCTCTATCATACAGAAAATGCTTATGTCTCTGTAGTGTCTTCACATTATAGCAGAAGATTCACCCCAGAAATAGCCAAAAGACCCAAGGTGAGAGATCAGGAAGGAAGAATCAACTACTACTGGACTCTGCTGGAACCCGGGGATACAATAATATTTGAGGCAAATGGAAATCTAATAGCGCCAAGGTATGCTTTCACACTGAGTAGAGGCTTTGGATCAGGAATCATCA
		</sequence>
		<sequence>
			<taxon idref="NC_1565_2006.893"/>
			ATGAAAGTAAAACTACTGGTTSTGTTATGTACATTTACAGCTACATATGCAGACACAATATGTATAGGCTACCATGCCAACAACTCAACCGACACTGTTGACACAGTACTTGAGAAGAATGTGACAGTGACACACTCTGTTAACCTACTTGAGGACAGTCACAATGGAAAACTATGTCTACTAAAAGGAATAGCTCCACTACAATTGGGTAATTGCAGCGTTGCCGGATGGATCTTAGGAAACCCAGAGTGCGAATTGCTGATTTCCAAGGAATCATGGTCCTACATTGTAGAAACACCAAACCCTGAGAATGGAGCATGTTACCCAGGGTATTTCACCGACTATGAGGAACTGAGGGAGCAATTGAGTTCAGTATCTTCATTTGAGAGGTTCGAAATATTCCCCAGAGAGAGCTCATGGCCCAACCACACCGTAACCGGAGTATCAGCATCATGCTCCCATAACGGGAAAAGCAGCTTTTACAGAAATTTGCTATGGCTGACGGGGAAGAACGGTTTGTACCCAAACCTGAGCAAGTCCTATACAAACGACAAAGAGAAAGAAGTCCTTGTACTATGGGGTGTTCATCACCCGTCTAACATAGGGGACCAAAGGGCCCTCTATCATACAGAAAATGCTTATGTCTCTGTAGTGTCTACACATTATAGCAGAAGATTCACCCCAGAAATAGCCAAAAGACCCAAGGTGAGAGATCAGGAAGGAAGAATCAACTACTACTGGACTCTGCTGGAACCCGGGGATACAATAATATTTGAGGCAAATGGAAATCTAATAGCGCCAAGGTATGCTTTCGCACTGAGTAGAGGCTTTGGATCAGGAATCATCA
		</sequence>
		<sequence>
			<taxon idref="NC_2035_2008.103"/>
			ATGAAAGGTGAACTACTGGTTCTGTTATGCACATTTGCAGCTACATATGCAGACACAATATGTATAGGCTACCATGCCAACAACTCAACCGACACTGTTGACACTGTGCTTGAGAAGAATGTGACAGTAACACACTCTGTCAACCTACTTGAGAACAGCCACAATGGAAAATTATGTCTACTAAAAGGAATAGCTCCACTACAATTGGGTAATTGCAGCGTTGCCGGATGGATTTTGGGAAACCCAGAGTGCGAATTGCTGATTTCCAAGGAATCATGGTCCTACATTGTAGAAACACCAAACCCTGAAAATGGAGCATGTTACCCAGGGTATTTCACCGACTATGAGGAACTGAGGGAGCAATTGAGTTCAGTATCTTCATTTGAGAGGTTCGAAATATTCCCCAAAGAGAGCTCATGGCCCAACCACGCCGTAACCGGAGTATCAGCATCATGCTCCCATAACGGGAAAAGCAGCTTTTACAGAAATTTGCTATGGCTGACGGGGAAGAACGGTTTGTACCCAAACCTGAGCAAGTCCTATACAAACAACAAAGAGAAAGAAGTCCTTGTACTATGGGGTGTTCATCACCCGTCTAACATAGGGGACCAAAGGGCCCTCTATCATACAGAAAATGCTTATGTCTCTGTAGTGTCTTCACATTATAGCAGAAGATTCACCCCAGAAATAGCCAAGAGACCAAAGGTGAGAGATCAGGAAGGAAGAATCAACTACTACTGGACTCTGCTGGAACCCGGGGATACAATAATATTTGAGGCAAACGGAAATCTAATAGCGCCAATGTATGCTTTCGCATTGAGTAGGGGCTTTGGATCACG--------
		</sequence>
		<sequence>
			<taxon idref="NC_2141_2008.297"/>
			ATGAAAGTAAAACTACTGGTTCTGTTATGTACATTTACAGCTGCATATGGAGACACAATATGTATAGGCTATCATGCCAACAACTCAACCGACACTGTTGACACAGTACTTGAGAAAAATGTGACAGTGACACACTCTGTCAACCTACTTGAGGACAGTCACAATGGAAAACTATGTCTACTAAAAGGAATAGCTCCACTACAATTGGGTAACTGCAGCGTTGCCGGATGGATCTTAGGAAACCCAGAGTGCGAATTGCTGATTTCCAAGGAATCATGGTCCTACATTGTAGAAACACCAAATCCTGAGATTGGAACATGTTACCCAGGGTATTTCACCGACTATGAGGAACTGAGGGAGCAATTGAGTTCAGTATCTTCATTTGAGAGGTTCGAAATATTCCCCAAAGAGAGCTCATGGCCCAACCACACCGTAACTGGAGTATCAGCATCATGCTCCCATAACGGGAAAAGCAGCTTTTACAGAAATTTGCTATGGCTGACGGGGAAAAACGGTTTGTACCCAAACCTGAGCAAGTCCTATACAAACAACAAAGGGAAAGAAGTCCTTGTACTATGGGGTGTTCATCACCCGCCTAACATAGGGGACCAAAGGGCCCTCTATCATACAGAAAATGCTTATGTCTCTGTAGTGTCTTCACATTATAGCAGAAGATTCACCCCAGAAATAGCCAAAAGACCCAAGGTGAGAGATCAGGAAGGAAGAATCAACTACTACTGGACTCTGCTGGAACCCGGGGATACAATAATATTTGAGGCAAATGGAAATCTAATAGCGCCAAGGTATGCTTTCGCACTGGGTAGAGGCTTTGGATCAGGAATCATCA
		</sequence>
		<sequence>
			<taxon idref="NC_2187_2008.378"/>
			ATGAAAGTATAACTACTGGTTCTGTTATGTACATTTACAGCTGCATATGGAGACACAATATGTATAGGCTATCATGCCAACAACTCAACCGACACTGTTGACACAGTACTTGAGAAAAATGTGACAGTGACACACTCTGTCAACCTACTTGAGGACAGTCACAATGGAAAACTATGTCTACTAAAAGGAATAGCTCCACTACAATTGGGTAACTGCAGCGTTGCCGGATGGATCTTAGGAAACCCAGAGTGCGAATTGCTGATTTCCAAAGAATCATGGTCCTACATTGTAGAAACACCAAATCCTGAGAATGGAACATGTTACCCAGGGTATTTCACCGACTATGAGGAACTGAGGGAGCAATTGAGTTCAGTATCTTCATTTGAGAGGTTCGAAATATTCCCCAAAGAGAGCTCATGGCCCAACCACACCGTAACTGGAGTATCAGCATCATGCTCCCATAACGGGAAAAGCAGCTTTTACAGAAATTTGCTATGGCTGACGGGGAAAAACGGTTTGTACCCAAACCTGAGCAAGTCCTATACAAACAACAAAGGGAAAGAAGTCCTTGTACTATGGGGTGTTCATCACCCGCCTAACATAAGGGACCAAAGGGCCCTCTATCATACAGAAAATGCTTATGTCTCTGTAGTGTCTTCACATTATAGCAGAAGATTCACCCCAGAAATAGCCAAAAGACCCAAGGTGAGAGATCAGGAAGGAAGAATCAACTACTACTGGACTCTGCTGGAACCCGGGGATACAATAATATTTGAGGCAAATGGAAATCTAATAGCGCCAAGGTATGCTTTCGCACTGGGTAGAGGCTTTGGATCAGGAATCATCA
		</sequence>
		<sequence>
			<taxon idref="NC_2188_2008.378"/>
			ATGAAAGTAAAACTACTGGTTCTGTTATGTACATTTACAGCTGCATATGGAGACACAATATGTATAGGCTATCATGCCAACAACTCAACCGACACTGTTGACACAGTACTTGAGAAAAATGTGACAGTGACACACTCTGTCAACCTACTTGAGGACAGTCACAATGGAAAACTATGTCTACTAAAAGGAATAGCTCCACTACAATTGGGTAACTGCAGCGTTGCCGGATGGATCTTAGGAAACCCAGAGTGCGAATTGCTGATTTCCAAAGAATCATGGTCCTACATTGTAGAAACACCAAATCCTGAGAATGGAACATGTTACCCAGGGTATTTCACCGACTATGAGGAACTGAGGGAGCAATTGAGTTCAGTATCTTCATTTGAGAGGTTCGAAATATTCCCCAAAGAGAGCTCATGGCCCAACCACACCGTAACTGGAGTATCAGCATCATGCTCCCATAACGGGAAAAGCAGCTTTTACAGAAATTTGCTATGGCTGACGGGGAAAAACGGTTTGTACCCAAACCTGAGCAAGTCCTATACAAACAACAAAGGGAAAGAAGTCCTTGTACTATGGGGTGTTCATCACCCGCCTAACATAAGGGACCAAAGGGCCCTCTATCATACAGAAAATGCTTATGTCTCTGTAGTGTCTTCACATTATAGCAGAAGATTCACCCCAGAAATAGCCAAAAGACCCAAGGTGAGAGATCAGGAAGGAAGAATCAACTACTACTGGACTCTGCTGGAACCCGGGGATACAATAATATTTGAGGCAAATGGAAATCTAATAGCGCCAAGGTATGCTTTCGCACTGGGTAGAGGC-------------------
		</sequence>
		<sequence>
			<taxon idref="NC_2228_2008.492"/>
			ATGAAAGTAAAACTACTGGTTCTGTTATGTACATTTACAGCTGCATATGGAGACACAATATGTATAGGCTATCATGCCAACAACTCAACCGACACTGTTGACACAGTACTTGAGAAAAATGTGACAGTGACACACTCTGTCAACCTACTTGAGGACAGTCACAATGGAAAACTATGTCTACTAAAAGGAATAGCTCCACTACAATTGGGTAACTGCAGCGTTGCCGGATGGATCTTAGGAAACCCAGAGTGCGAATTGCTGATTTCCAAAGAATCATGGTCCTACATTGTAGAAACACCAAATCCTGAGAATGGAACATGTTACCCAGGGTATTTCACCGACTATGAGGAACTGAGGGAGCAATTGAGTTCAGTATCTTCATTTGAGAGGTTCGAAATATTCCCCAAAGAGAGCTCATGGCCCAACCACACCGTAACTGGAGTATCAGCATCATGCTCCCATAACGGGAAAAGCAGCTTTTACAGAAATTTGCTATGGCTGACGGGGAAAAACGGTTTGTACCCAAACCTGAGCAAGTCCTATACAAACAACAAAGGGAAAGAAGTCCTTGTACTATGGGGTGTTCATCACCCGTCTAACATAAGGGACCAAAGGGCCCTCTATCATACAGAAAATGCTTATGTCTCTGTAGTGTCTTCACATTATAGCAGAAGATTCACCCCAGAAATAGCCAAAAGACCCAAGGTGAGAGATCAGGAAGGAAGAATCAACTACTACTGGACTCTGCTGGAACCCGGGGATACAATAATATTTGAGGCAAATGGAAATCTAATAGCGCCAAGGTATGCTTTCGCACTGGGTAGAGGCTTTGGATCAGGAATCATCA
		</sequence>
		<sequence>
			<taxon idref="NC_2249_2008.584"/>
			ATGAAAGTAAAACTACTGGTTCTGTTATGTACATTTACAGCTGCATATGGAGACACAATATGTATAGGCTATCATGCCAACAACTCAACCGACACTGTTGACACAGTACTTGAGAAAAATGTGACAGTGACACACTCTGTCAACCTACTTGAGGACAGTCACAATGGAAAACTATGTCTACTAAAAGGAATAGCTCCACTACAATTGGGTAACTGCAGCGTTGCCGGATGGATCTTAGGAAACCCAGAGTGCGAATTGCTGATTTCCAAGGAATCATGGTCCTACATTGTAGAAACATCAAATCCTGAGAATGGAACATGTTACCCAGGGTATTTCACCGACTATGAGGAACTGAGGGAGCAATTGAGTTCAGTATCTTCATTTGAGAGGTTCGAAATATTCCCCAAAGAGAGCTCATGGCCCAACCACACCGTAACTGGAGTATCAGCATCATGCTCCCATAACGGGAAAAGCAGCTTTTACAGAAATTTGCTATGGCTGACGGGGAAAAACGGTTTGTACCCAAACCTGAGCAAGTCCTATACAAACAACAAAGGGAAAGAAGTCCTTATACTATGGGGTGTTCATCACCCGCCTAACATAGGGGACCAAAGGGCCCTCTATCATACAGAAAATGCTTATGTCTCTGTAGTGTCTTCACATTATAGCAGAAGATTCACCCCAGAAATAGCCAAAAGACCCAAGGTGAGAGATCAGGAAGGAAGAATCAACTACTACTGGACTCTGCTGGAACCCGGGGATACAATAATATTTGAGGCAAATGGAAATCTAATAGCGCCAAGGTATGCTTTCGCACTGGGTAGAGG--------------------
		</sequence>
		<sequence>
			<taxon idref="NC_2269_2008.618"/>
			ATGANNGTAAANCTACTGGTTCTGTTATGTACATTTACAGCTGCATATGGAGACACAATATGTATAGGCTATCATGCCAACAACTCAACCGACACTGTTGACACAGTACTTGAGAAAAATGTGACAGTGACACACTCTGTCAACCTACTTGAGGACAGTCACAATGGAAAACTATGTCTACTAAAAGGAATAGCTCCACTACAATTGGGTAACTGCAGCGTTGCCGGATGGATCTTACKRAACYCWGAKKGMVMMTKGSTRATTTCCAAAAAATSATGGWCMTRCATTGYAAAAACACCMAATCCTKRCAATGGAACWTGTTACCMAGGKTATTWCMCCGACTATGASSAACTGAGGGASCAWKTGAGATCGKTATCTTCATTKGARARGWTCCAAATAWTCCCCAAAGAGAGCTCATGGCCCAACCACACCGYAACTGGAGTATCAGCATCATGCTCCCATAACGGGAAAAGCAGCTTTTACAGAAATTTGCTATGGCTGACGGGGAAAAACGGTTTGTAYCCAAACYTGASCAAGTCMTATACAAACAACAAAGGGAAAGAAGTCCTTGTACTATGGGGTGTTCATCACCCSTCTAACATAASGGACCAAAGGGCCMTYTATCATACAGAAAATGCTTATGTCTYTGTAGTGTCTTCACATTATAGCAGAAGATTCACCCCAGAAATAGCCAAAAGACCCAAGGTGAGAGATCAGGAAGGAAGAATCAAATATTACTGGACTCTGCTGGAACCCGGGGATACAATAATATTTGAGGCAAATGGAAATCTAATAGCGCCAAGGTATGCTTTCGCACTGGGTAGAGGCTTTGGATCAGGAATCATCA
		</sequence>
		<sequence>
			<taxon idref="NC_2303_2008.467"/>
			ATGAAGGTAAAACTACTGGTTCTGTTATGTACATTTACAGCTGCATATGGAGACACAATATGTATAGGCTATCATGCCAACAACTCAACCGACACTGTTGACACAGTACTTGAGAAAAATGTGACAGTGACACACTCTGTCAACCTACTTGAGGACAGTCACAATGGAAAACTATGTCTACTAAAAGGAATAGCTCCACTACAATTGGGTAACTGCAGCGTTGCCGGATGGATCTTAGGAAACCCAGAGTGCGAATTGCTGATTTCCAAAGAATCATGGTCCTACATTGTAGAAACACCAAATCCTGAGAATGGAAAATGTTACCCAGGGTATTTCACCGACTATGAGGAACTGAGGGAGCAATTGAGTTCAGTATCTTCATTTGAGAGGTTCGAAATATTCCCCAAAGAGAGCTCATGGCCCAACCACACCGTAACTGGAGTATCAGCATCATGCTCCCATAACGGGAAAAGCAGCTTTTACAGAAATTTGCTATGGCTGACGGGGAAAAACGGTTTGTACCCAAACCTGAGCAAGTCCTATACAAACAACAAAGGGAAAGAAGTCCTTGTACTATGGGGTGTTCATCACCCGCCTAACATAAGGGACCAAAGGGCCCTCTATCATACAGAAAATGCTTATATCTCTGTAGTGTCTTCACATTATAGCAGAAGATTCACCCCAGAAATAGCCAAAAGACCCAAGGTGAGAGATCAGGAAGGAAGAATCAACTACTACTGGACTCTGCTGGAACCCGGGGATACAATAATATTTGAGGCAAATGGAAATCTAATAGCGCCAAGGTATGCTTTCGCACTGGGTAGAGGC-------------------
		</sequence>
		<sequence>
			<taxon idref="NC_2336_2008.777"/>
			ATGAAAGGTAAACTACTGNTTCTGTTATGTACATTTACAGCTGCATATGGAGACACAATATGTATAGGCTATCATGCCAACAACTCAACCGACACTGTTGACACAGTACTTGAGAAAAATGTGACAGTGACACACTCTGTCAACCTACTTGAGGACAGTCACAATGGAAAACTATGTCTACTAAAAGGAATAKCTCCACTACAATTGGGTAACTGCAGCGTTGCCGGATGGATCTTAGGAAACCCAGAGTGCGAATTGCTGATTTCCAAAGAATCATGGTCCTACATTGTAGAAACACCAAATCCTGASAATGGAACATGTTACCCAGGGTATTTCACCGACTATGAGGAACTGAGGGAGCAATTGAGTTCAGTATCTTCATTTGAGAGGTTCGAAATATTCCCCAAAGAGAGCTCATGGCCCAACCACACCGTAACTGGAGTATCAGCATCATGCTCCCATAACGGGAAAAGCAGCTTTTACAGAAATTTGCTATGGCTGACGGGGAAAAACGGTTTGTACCCAAACCTGAGCAAGTCCTATACAAACAACAAAGGGAAAGAAGTCCTTGTACTATGGGGTGTTCATCACCCGCCTAACATAAGGGACCAAAGGGCCCTCTATCATACAGAAAATGCTTATGTCTCTGTAGTGTCTTCACATTATAGCAGAAGATTCACCCCAGAAATAGCCAAAAGACCCAAGGTGAGAGATCAGGAAGGAAGAATCAACTACTACTGGACTCTGCTGGAMCCCGGGGATACAATAATATTTGAGGCAAATGGAAATCTAATAGCGCCAAGGTATGCTTTCGCAYWGGGTAGAGGCTKTGGATCAGGAATCA---
		</sequence>
		<sequence>
			<taxon idref="NC_2342_2008.682"/>
			ATGAAAGTGAAACTACTGGTTCTGTTATGTACATTTACAACTACATATGCAGACACAATATGTATAGGTTACCATGCCAACAACTCAACCGACACTGTTGACACAGTACTTGAGAAGAATGTGACAGTAACACACTCTGTCAACCTACTTGAGGACAGTCACAATGGAAAACTATGTCTACTAAAAGGAATAGCTCCACTACAATTGGGTAATTGCAGTGTTGCCGGATGGATCTTAGGAAACCCAGAGTGCGAATTACTGATTTCCAAGGAATCATGGTCCTACATTGTAGAAACACCAAATCCTGAGAATGGAGCATGTTACCCAGGATATTTCACCGACTATGAGGAACTGAGAGAGCAATTGAGTTCAGTATCTTCATTTAAGAGGTTCGAAATATTCCCCAAAGAGAGCTCATGGCCCAACCACACCGTAACCGGAGTATCAGCATCATGCTCCCATAACGGGAAAAGCAGCTTTTACAGAAATTTGCTATGGCTGACGAGGAAAAACGGTTTGTACCCAAACCTGAGCAAGTCCTATACAAACGACAAAGAGAAAGAAGTCCTTGTACTATGGGGTGTTCATCACCCGTCTAACATAGGGGACCAAAGGGTCCTCTATCATACAGAAAATGCTTATGTCTCTGTAATGTCTTCACATTATAGCAGAAGATTCACCCCAGAAATAACCAAAAGACCCAAGGTAAGAGATCAGGAAGGAAGAATCAACTACTACTGGACTCTGCTKKAACCCAGGGATACAATAATATTTGAGGCAAATGGAAATCTAATAGCGCCAAGGTATGCTTTCGCATTGAGTAGAGGC-------------------
		</sequence>
		<sequence>
			<taxon idref="NC_2356_2008.751"/>
			ATGAAAGTGAAACTACTGGTTCTGTTATGTACATTTACAGCTACATATGCAGACACAATATGTATAGGCTACCATGCCAACAACTCAACCGACACTGTTGACACAGTGCTTGAGAAGAATGTGACAGTGACACACTCTGTCAACCTACTTGAGGACAGTCACAATGGAAAACTATGTCTACTAAAAGGAATGGCTCCACTACAATTGGGTAATTGTAGCGTTGCCGGATGGATCTTAGGAAACCCAGAATGCGAATTGCTGATTTCCAAGGAATCATGGTCCTACATTGTAGAAACACCAAATCCTGAGAATGGAACATGTTACCCAGGGCATTTCACCGACTATGAGGAACTAAGGGAGCAATTGAGCTCAGTATCTTCATTTGAGAGGTTCGAAATATTCCCCAAAGAGAGCTCATGGCCCAAACACACCGTAACCGGAGTATCAGCATCATGCTCCCATAACGGGAAAAGCAGCTTTTACAAAAATTTACTATGGCTGACGGGGAAGAACGGTTTATACCCAAACCTGAGCAAGTCCTATACAAACGACAAAGATAAAGAGGTCCTTGTACTATGGGGTGTTCATCACCCGTCTAACATAGAGGACCAAAGGGCCCTCTATCATAAAGAAAATGCTTATGTCTCAGTAGTGTCTTCACATTATAGCAGAAGATTCAACCCAGAAATAGCCCGAAGACCCAAGGTGAGAGATCAGGAAGGAAGAATCAACTACTACTGGACTTTGCTGGAACCCAGGAATACAATAATATTTGAGGCAAATGGAAATTTAATAGCGCCAAGGTATGCTTTCGCACTGAGTAAAGGCTTTGGATCAGGAATCATCA
		</sequence>
		<sequence>
			<taxon idref="NC_2421_2008.829"/>
			ATGAAAGTAAAACTAATGGTTCTGTTATGTACATTTACAGCTACATATGCAGACACAATATGTGTAGGCTACCATGCCAACAACTCAACTGACACTGTTGACACAGTACTTGAGAAGAATGTGACAGTGACACACTCTGTCAACCTACTTGAGGACAGCCACAATGGAAAACTATGTCTACTAAAAGGAATAGCTCCACTACAATTGGGTAGTTGCAGCGTTGCCGGATGGATCTTAGGAAACCCAGAGTGCGAATTGCTGATTTCCAAGGAATCATGGTCCTACATTGTAGAAACACCAAATCCTGAGAATGGAACATGTTACCCAGGGTATTTCACAGACTATGAAGAACTGAGGGAACAATTGAGTTCAGTATCTTCATTTAAGAGGTTCGAAATATTCCCCAAAGAGAGCTCATGGCCCAACCACACCGTAACCGGAGTGTCATCATCATGCTCCCATAACGGGAAAAGCAGCTTCTACAGAAATTTGCTATGGCTGACGGTGAAGAACGGTTTGTACCCAAACCTGAGCAAGTCCTATACAAACAAAAAGGAGAAAGAAGTCCTTGTACTATGGGGTGTTCATCACCCATCTAACATAGGGGACCAAAGGGCCCTCTATCATACAGAAAATGCTTATGTCTCTGTAGTGTCTTCACATTATAGCAGAAGATTCACCCCAGAAATAGCCAAAAGACCCAAGGTGAGAAATCAGGAAGGAAGAATCAACTACTACTGGACTCTGCTAGAACCCGGGGATACAATAATATTTGAGGCAAATGGAAATCTAATAGCACCAAGGTATGCCTTCGAACTGAGTAAGGGTTTTGGATCAGGAATCATCA
		</sequence>
		<sequence>
			<taxon idref="NC_2441_2008.847"/>
			ATGAANGTAAANCTAATGGTTCTGTTATGTACATTTACAGCTACATATGCAGACACAATATGTGTAGGCTACCATGCCAACAACTCAACTGACACTGTTGACACAGTACTTGAGAAGAATGTGACAGTGACACACTCTGTCAACCTACTTGAGGACAGCCACAATGGAAAACTATGTCTACTAAAAGGAATAGCTCCACTACAATTGGGTAGTTGCAGCGTTGCCGGATGGATCTTAGGAAACCCAGAGTGCGAATTGCTGATTTCCAAGGAATCATGGTCCTACATTGTAGAAACACCAAATCCTGAGAATGGAACATGTTACCCAGGGTATTTCACAGACTATGAAGAACTGAGGGAACAATTGAGTTCAGTATCTTCATTTAAGAGGTTCGAAATATTCCCCAAAGAGAGCTCATGGCCCAACCACACCGTAACCGGAGTGTCATCATCATGCTCCCATAACGGGAAAAGCAGCTTCTACAGAAATTTGCTATGGCTGACGGTGAAGAACGGTTTGTACCCAAACCTGAGCAAGTCCTATACAAACAAAAAGGAGAAAGAAGTCCTTGTACTATGGGGTGTTCATCACCCATCTAACATAGGGGACCAAAGGGCCCTCTATCATACAGAAAATGCTTATGTCTCTGTAGTGTCTTCACATTATAGCAGAAGATTCACCCCAGAAATAGCCAAAAGACCCAAGGTGAGAAATCAGGAAGGAAGAATCAACTACTACTGGACTCTGCTAGAACCCGGGGATACAATAATATTTGAGGCAAATGGAAATCTAATAGCACCAAGGTATGCCTTCGAACTGAGTAAGGGTTTTGGATCAGGAATCATCA
		</sequence>
		<sequence>
			<taxon idref="NC_2523_2008.837"/>
			ATGAAAGTAAAACTACTGGTTCTGTTATGTACATTTACAGCTACATATGCAGACACAATATGTATAGGCTACCATGCCAACAACTCAACCGACACTGTTGACACAGTACTTGAGAAGAATGTGACAGTGACACACTCTGTCAACCTACTTGAGGACAGTCACAATGGAAAGCTATGTCTACTAAAAGGAGTAGCTCCACTACAATTGGGTAATTGCAGTGTTGCCGGATGGATCTTAGGAAACCCAGAATGCGAATTGCTGATTTCCAAGGAATCATGGTCCTACATTGTAGAAACATCAAATCCTGAGAACGGAGCATGTTACCCAGGGTATTTCACCGACTATGAGGAACTGAGGGAGCAATTGAGTTCAGTATCTTCATTTGAGAGGTTCGAAATATTCCCCAAAGAGAGCTCATGGCCCAACCACACCGTAACCGGAGTATCAGCATCATGCTCCCACAACGGGACAAGCAGCTTTTACAGAAATTTGCTATGGCTGACAGTGAAGAACGGTTTGTACCCAAACCTGAGCAAGTCCTATACAAACGACAAAGAGAAAGAAGTCCTTGTACTATGGGGTGTTCATCACCCGTCTAACATAGGGGACCAAAGGGCCCTCTATCATACAGAAAATGCTTATGTCTCTGTAGTGTCTTCACATTATAGCAGAAGATTCACCCCAGAAATAGCCAAAAGACCCAAGGTGAGAGATCAGGAAGGAAGAATCAACTACTACTGGACTCTGCTGGAACCCGGGGATACAATAATATTTGAGACAAATGGAAATCTAATAGCACCAAGGTATGCTTTCGCACTGAATAGAGGCTTTGGGTCAGGAATCA---
		</sequence>
		<sequence>
			<taxon idref="NC_63607-10_2008.771"/>
			ATGAAA--AAA-CTAATGGTTCTGTTATGTACATTTACAGCTACATATGCAGACACAATATGTGTAGGCTACCATGCCAACAACTCAACTGACACTGTTGACACAGTACTTGAGAAGAATGTGACAGTGACACACTCTGTCAACCTACTTGAGGACAGCCACAATGGAAAACTATGTCTACTAAAAGGAATAGCTCCACTACAATTGGGTAGTTGCAGCGTTGCCGGATGGATCTTAGGAAACCCAGAGTGCGAATTGCTGATTTCCAAGGAATCATGGTCCTACATTGTAGAAACACCAAATCCTGAGAATGGAACATGTTACCCAGGGTATTTCACAGACTATGAAGAACTGAGGGAGCAATTGAGTTCAGTATCTTCATTTAAGAGGTTCGAAATATTCCCCAAAGAGAGCTCATGGCCCAACCACACCGTAACCGGAGTGTCATCATCATGCTCCCATAACGGGAAAAGCAGCTTCTACAGAAATTTGCTATGGCTGACGGTGAAGAACGGTTTGTACCCAAACCTGAGCAAGTCCTATACAAACAAAAAGGAGAAAGAAGTCCTTGTACTATGGGGTGTTCATCACCCATCTAACATAGGGGACCAAAGGGCCCTCTATCATACAGAAAATGCTTATGTCTCTGTAGTGTCTTCACATTATAGCAGAAGATTCACCCCAGAAATAGCCAAAAGACCCAAGGTGAGAAATCAGGAAGGAAGAATCAACTACTACTGGACTCTGCTAGAACCCGGGGATACAATAATATTTGAGGCAAATGGAAATCTAATAGCACCAAGGTATGCCTTCGAACTGAGTAAGGGTTTTGGATCAGGAATCATCA
		</sequence>
		<sequence>
			<taxon idref="NC_63607-39_2008.837"/>
			ATGAAAGTAAAACTACTGGTTCTGTTATGTACATTTACAGCTACATATGCAGACACAATATGTATAGGCTACCATGCCAACAACTCAACCGACACTGTTGACACAGTACTTGAGAAGAATGTGACAGTGACACACTCTGTCAACCTACTTGAGGACAGTCACAATGGAAAGCTATGTCTACTAAAAGGAGTAGCTCCACTACAATTGGGTAATTGCAGTGTTGCCGGATGGATCTTAGGAAACCCAGAATGCGAATTGCTGATTTCCAAGGAATCATGGTCCTACATTGTAGAAACATCAAATCCTGAGAACGGAGCATGTTACCCAGGGTATTTCACCGACTATGAGGAACTGAGGGAGCAATTGAGTTCAGTATCTTCATTTGAGAGGTTCGAAATATTCCCCAAAGAGAGCTCATGGCCCAACCACACCGTAACCGGAGTATCAGCATCATGCTCCCACAACGGGACAAGCAGCTTTTACAGAAATTTGCTATGGCTGACAGTGAAGAACGGTTTGTACCCAAACCTGAGCAAGTCCTATACAAACGACAAAGAGAAAGAAGTCCTTGTACTATGGGGTGTTCATCACCCGTCTAACATAGGGGACCAAAGGGCCCTCTATCATACAGAAAATGCTTATGTCTCTGTAGTGTCTTCACATTATAGCAGAAGATTCACCCCAGAAATAGCCAAAAGACCCAAGGTGAGAGATCAGGAAGGAAGAATCAACTACTACTGGACTCTGCTGGAACCCGGGGATACAATAATATTTGAGACAAATGGAAATCTAATAGCACCAAGGTATGCTTTCGCACTGAATAGAGGCTTTGGGTCAGGAATCATCA
		</sequence>
		<sequence>
			<taxon idref="OH_2327_2008.715"/>
			ATGGAAGTTAAACTACTGGTTCTGTTATGTACATTTACAGCTACATATGCAGACACAATATGTATAGGCTATCATGCCAACAACTCAACCGACACTGTTGACACAGTACTTGAGAAGAATGTGACAGTAACACACTCTGTCAACCTACTTGAGGACAGTCACAATGGAAAATTATGTCTACTAAAAGGAATAGCTCCACTACAATTGGGTAATTGCAACGTTGCCGGATGGATCTTAGGAAACCCAGAGTGCGAATTGCTGATTTCCAAGGAATCATGGTCTTACATTGTAGAAACACCAAATCCTGAGAATGGAACATGTTACCCAGGGTATTTCACCGACTATGAAGAACTGAGGGAACAATTGAGTTCAGTATCTTCATTTAAGAGGTTTGAAATATTCCCCAAAGAGAGCTCATGGCCCAACCACACCGTAACCGGAGTATCAGCATCATGCTCCCATAACGGGAAAAGCAGCTTTTACAGAAATTTGCTATGGCTAACGGGGAAGAACGGTTTGTACCCAAACCTGAGCAAATCCTATACAAACGACAAAGAGAAAGAAGTCCTTGTATTATGGGGTGTTCATCACCCGTCAAACATAGGGAACCAAAGGGCCCTCTATCATAAAGAAAATGCTTATGTCTCTGTAGTGTCTTCACATTATAGCAGAAGATTCACCCCAGAAATAGTCAAAAGACCCAAGGTGAGAGATCAGGAAGGAAGAATCAACTACTACTGGACTCTGCTGGAACCCGGGGATACAATAATATTTGAGGCAAATGGAAATTTAATAGCGCCAAGGTATGCTTTCGCACTGAGTAGAGGCTTTGGATCAGGAATCWTCA
		</sequence>
		<sequence>
			<taxon idref="OH_2382_2008.796"/>
			ATGGAAGTAAAACTACTGGTTCTGTTATGTACATTTACAGCTACATATGCAGACACAATATGTATAGGCTATCATGCCAACAACTCAACCGACACTGTTGACACAGTACTTGAGAAGAATGTGACAGTAACACACTCTGTCAACCTACTTGAGGACAGTCACAATGGAAAATTATGTCTACTAAAAGGAATAGCTCCACTACAATTGGGTAATTGCAACGTTGCCGGATGGATCTTAGGAAACCCAGAGTGCGAATTGCTGATTTCCAAGGAATCATGGTCTTACATTGTAGAAACACCAAATCCTGAGAATGGAACATGTTACCCAGGGTATTTCACCGACTATGAAGAACTGAGGGAACAATTGAGTTCAGTATCTTCATTTAAGAGGTTTGAAATATTCCCCAAAGAGAGCTCATGGCCCAACCACACCGTAACCGGAGTATCAGCATCATGCTCCCATAACGGGAAAAGAAGCTTTTACAGAAATTTGCTATGGCTAACGGGGAAGGACGGTTTGTACCCAAACCTGAGCAAATCCTATACAAATGACAAAGAGAAAGAAGTCCTTGTATTATGGGGTGTTCATCACCCGTCAAACATAGGGGACCAAAGGGCCCTCTATCATAAAGAAAATGCTTATGTCTCTGTAGTGTCTTCACATTATAGCAGAAGATTCACCCCAGAAATAGTCAAAAGACCCAAGGTGAGAGATCAGGAAGGAAGAATCAACTACTACTGGACTCTGCTGGAACCCGGGGATACAATAATATTTGAGGCAAATGGAAATTTAATAGCGCCAAGGTATGCTTTCGCACTGAGTAGAGGCTTTGGATCAGGAATCATC-
		</sequence>
		<sequence>
			<taxon idref="OH_2383_2008.796"/>
			ATGGAAGTAAAACTACTGGTTCTGTTATGTACATTTACAGCTACATATGCAGACACAATATGTATAGGCTATCATGCCAACAACTCAACCGACACTGTTGACACAGTACTTGAGAAGAATGTGACAGTAACACACTCTGTCAACCTACTTGAGGACAGTCACAATGGAAAATTATGTCTACTAAAAGGAATAGCTCCACTACAATTGGGTAATTGCAACGTTGCCGGATGGATCTTAGGAAACCCAGAGTGCGAATTGCTGATTTCCAAGGAATCATGGTCTTACATTGTAGAAACACCAAATCCTGAGAATGGAACATGTTACCCAGGGTATTTCACCGACTATGAAGAACTGAGGGAACAATTGAGTTCAGTATCTTCATTTAAGAGGTTTGAAATATTCCCCAAAGAGAGCTCATGGCCCAACCACACCGTAACCGGAGTATCAGCATCATGCTCCCATAACGGGAAAAGAAGCTTTTACAGAAATTTGCTATGGCTAACGGGGAAGGACGGTTTGTACCCAAACCTGATCAAATCCTATACAAATGACAAAGAGAAAGAAGTCCTTGTATTATGGGGTGTTCATCACCCGTCAAACATAGGGGACCAAAGGGCCCTCTATCATAAAGAAAATGCTTATGTCTCTGTAGTGTCTTCACATTATAGCAGAAGATTCACCCCAGAAATAGTCAAAAGACCCAAGGTGAGAGATCAGGAAGGAAGAATCAACTACTACTGGACTCTGCTGGAACCCGGGGATACAATAATATTTGAGGCAAATGGAAATTTAATAGCGCCAAGGTATGCTTTCGCACTGAGTAGAGGCTTTGGATCAGGAATCATCA
		</sequence>
		<sequence>
			<taxon idref="OH_2521_2008.737"/>
			ATGGAAGTAAAACTACTGGTTCTGTTATGTACATTTACAGCTACATATGCAGACACAATATGTATAGGCTATCATGCCAACAACTCAACCGACACTGTTGACACAGTACTTGAGAAGAATGTGACAGTAACACACTCTGTCAACCTACTTGAGGACAGTCACAATGGAAAATTATGTCTACTAAAAGGAATAGCTCCACTACAATTGGGTAATTGCAACGTTGCCGGATGGATCTTAGGAAACCCAGAGTGCGAATTGCTGATTTCCAAGGAATCATGGTCTTACATTGTAGAAACACCAAATCCTGAGAATGGAACATGTTACCCAGGGTATTTCACCGACTATGAAGAACTGAGGGAGCAATTGAGTTCAGTATCTTCATTTAAGAGGTTTGAAATATTCCCCAAAGAGAGCTCATGGCCCAACCACACCGTAACCGGAGTATCAGCATCATGCTCCCATAACGGGAAAAGCAGCTTTTACAGAAATTTGCTATGGCTAACGGGGAAGAACGGTTTGTACCCAAACCTGAGCAAATCCTATACAAACGACAAAGAGAAAGAAGTCCTTGTATTATGGGGTGTTCATCACCCGTCAAACATAGGGGACCAAAGGGCCCTCTATCATAAAGAAAATGCTTATGTCTCTGTAGTGTCTTCACATTATAGCAGAAGATTCACCCCAGAAATAGTCAAAAGACCCAAGGTGAGAGATCAGGAAGGAAGAATCAACTACTACTGGACTCTGYTGGAACCCGGGGATACAATAATATTTGAGGCAAATGGAAATTTAATAGCGCCAAGGTATGCTTTCGCACTGAGTAGAGG--------------------
		</sequence>
		<sequence>
			<taxon idref="OH_2522_2008.737"/>
			ATGGAAGTAAAACTACTGGTTCTGTTATGTACATTTACAGCTACATATGCAGACACAATATGTATAGGCTATCATGCCAACAACTCAACCGACACTGTTGACACAGTACTTGAGAAGAATGTGACAGTAACACACTCTGTCAACCTACTTGAGGACAGTCACAATGGAAAATTATGTCTACTAAAAGGAATAGCTCCACTACAATTGGGTAATTGCAACGTTGCCGGATGGATCTTAGGAAACCCAGAGTGCGAATTGCTGATTTCCAAGGAATCATGGTCTTACATTGTAGAAACACCAAAYCCTGAGAATGGAACATGTTACCCAGGGTATTTCACCGACTATGAAGAACTGAGGGAGCAATTGAGTTCAGTATCTTCATTTAAGAGGTTTGAAATATTCCCCAAAGAGAGCTCATGGCCCAACCACACCGTAACCGGAGTATCAGCATCATGCTCCCATAACGGGAAAAGCAGCTTTTACAGAAATTTGCTATGGCTAACGGGGAAGAACGGTTTGTACCCAAACCTGAGCAAATCCTATACAAACGACAAAGAGAAAGAAGTCCTTGTATTATGGGGTGTTCATCACCCGTCAAACATAGGGGACCAAAGGGCCCTCTATCATAAAGAAAATGCTTATGTCTCTGTAGTGTCTTCACATTATAGCAGAAGATTCACCCCAGAAATAGTCAAAAGACCCAAGGTGAGAGATCAGGAAGGAAGAATCAACTACTACTGGACTCTGCTGGAACCCGGGGATACAATAATATTTGAGGCAAATGGAAATTTAATAGCGCCAAGGTATGCTTTCGCACTGAGTAGAGGC-TTGGATCAGGAATCATCA
		</sequence>
		<sequence>
			<taxon idref="SC_1414_2006.999"/>
			ATGAAAGTAAAACTAATGGTTCTGTTATGTACATTTACAGCTACATATGCAGACACAATATGTATAGGCTACCATGCCAACAACTCAACCGACACTGTTGACACAGTACTTGAGAAGAATGTGGCAGTGACACACTCTGTCAACCTACTTGAGGACAGTCACAATGGAAAACTATGTCTACTAAAAGGAATAGCTCCACTACAATTGGGTAATTGCAGTGTTGCTGGATGGATCTTAGGAAACCCAGAGTGCGAATTGCTGATTTCCAAGGAATCATGGTCCTACATTGTARAAACACCAAATCCTGAGAATGGAACATGTTACCCAGGGTATTTCACCGACTATGAGGAACTGAGGGAGCAACTGAGTTCAGTATCTTCATTTAAGAGGTTCGAAATATTCCCCAAAGAGAGCTCATGGCCCAACCACACCGTCACCGGAGTATCAGCATCATGCTCCCATAACGGGGAAAGCAGCTTTTACAGAAATTTGCTATGGCTGACGAGGAAGAACGGTTTGTACCCAAACCTGAGCAAGTCCTATACAAACGACAAAGAGAAAGAAGTCCTTGTACTATGGGGTGTTCATCACCCGTCTAACATAGAGGACCAAAGGGCCCTCTATCATACAGAAAATGCTTATGTCTCTGTAGTGTCTTCACATTATARCARAAGATTCACCCCAGAAATAGCCAAAAGACCCAAGGTGAGAGATCAGGAGGGAAGAATCAACTACTACTGGATTCTGCTGGAACCCGGGGATACAATAATATTTGAGGCAAATGGAAATCTAATAGCGCCAAGGTATGCTTTCACACTGAGTAGAGGCTTTGGATCAGGAATCA-CA
		</sequence>
		<sequence>
			<taxon idref="WI_2120_2008.281"/>
			ATGAAAGTAAAACTACTGGTTCTGTTATGTACATTTACAGCTACATATGCAGACACAATATGTATAGGCTATCATGCCAACAACTCAACTGACACTGTTGACACAGTACTTGAGAAGAATGTGAAAGTGACACACTCTGTCAACTTACTTGAGGACAGTCACAATGGAAAACTATGTCTACTAAAAGGAGTAGCTCCACTACAATTGGGTAACTGCAGTGTTGCCGGATGGATCTTAGGAAACCCAGAGTGCGAATTGCTGATTTCCAAGGAATCATGGTCCTACATTGTAGAAACACCAAATCCTGAGAATGGAACATGTTACCCAGGGTATTTCACCGACTATGAGGAACTGAGGGAGCAATTGAGTTCAGTATCTTCATTTGAGAGGTTTGAAATATTCCCCAAAGAGAGCTCATGGCCCAACCACACCATAACCGGAGCATCAGCATCATGCTCCCATAACGGGAAAAGCAGCTTTTACAGAAATTTGCTATGGCTGACGGGGAAGAACGGTTTGTATCCAAACCTGAGCAAGTCCTATACAAACAACAAAGAAAAAGAAGTCCTTGTACTATGGGGTGTTCATCACCCGCCTAACATAGGGGACCAAAGGGCACTCTATCATAAAGAAAATGCTTATGTTTCTGTAGTGTCTTCACATTATAGCAGAAGATTCACCCCAGAAATAGCCAAAAGACCCAAGGTGAGGGATCAGGAAGGAAGAATCAACTACTACTGGACTCTRCTGGAACCCGGGGATACAATAATATTTGAGGCAAATGGAAATCTAATAGCGCCAAGGTATGCTTTCGCACTGAGTAAAGG--------------------
		</sequence>
	</alignment>

	<!-- The sequence alignment (each sequence refers to a taxon above).         -->
	<!-- ntax=169 nchar=847                                                      -->
	<alignment id="H1N2alignment" dataType="nucleotide">
		<sequence>
			<taxon idref="IL_7003243_2007.5"/>
			ATGAAAGTAAAACTACTGATCCTGTTATGTACATTTACAGCTACATATGCGGACACAATATGTATAGGCTACCATGCCAACAACTCAACCGACACAGTTGACACAGTACTTGAGAAGAATGTGACAGTTACACACTCTGTCAACCTACTTGAGGACAGTCACAATGGAAAGCTGTGCCTACTAAAGGGAATAGCCCCCCTACAATTGGGTAATTGCAGCGTTGCCGGATGGATCTTAGGAAACCCAGAATGCGAATTACTGATTTCCAAGAAATCATGGTCCTACATTGTAGAAACACCAAATCCTGAGAATGGAGCATGTTACCCAGGGTATTTCGCCGACTATGAGGAGCTAAGGGAGCAATTGAGTTCAGTATCTTCATTTGAGAGATTCGAAATATTCCCCAAAGAAAGCTCATGGCCCAACCACAACGTAAACGGAGTATCAGCATCATGCTCCCATAATGGGAAAAGCAGTTTTTACAGAAATCTGCTATGGCTGACGGGGAAAAATGGTTTGTACCCAAACCTGACCAAGTCCTATGCAAACAACAAAGAGAAAGAAGTCCTTATACTATGGGGTGTTCATCACCCGTCTAACATAGGGGACCAAAGGACCCTCTATCACACAGAAAATGCTTATGTCTCTGTAATGTCTTCACATTATAGCAGAAGATTCACCCCAGAAATAACCAAAAGGTCCAAAGTAAGAGATCAGGAAGGAAGAATCAACTACTACTGGACTCTGCTAGAACCCGGGGATACAATAATATTTGAGGCAAATGGGAATCTAATAGCGCCATGGTATGCTTTCGCACTGAGTAGAGGCTTTGGATCAGGAATCATCA
		</sequence>
		<sequence>
			<taxon idref="IL_2010_2008.027"/>
			ATGAAAGTAAAACTACTGATCCTGTTATGTACATTTACAGCTACATATGCGGACACAATATGTATAGGCTACCATGCCAACAACTCAACCGACACAGTTGACACAGTACTTGAGAAGAATGTGACAGTTACACACTCTGTCAACCTACTTGAGGACAGTCACAATGGAAAGCTGTGCCTACTAAAGGGAATAGCCCCCCTACAATTGGGTAATTGCAGCGTTGCCGGATGGATCTTAGGAAACCCAGAATGCGAATTACTGATTTCCAAGAAATCATGGTCCTACATTGTAGAAACACCAAATCCTGAGAATGGAGCATGTTACCCAGGGTATTTCGCCGACTATGAGGAGCTAAGGGAGCAATTGAGTTCAGTATCTTCATTTGAGAGATTCGAAATATTCCCCAAAGAAAGCTCATGGCCCAACCACAACGTAAATGGAGTATCAGCATCATGCTCCCATAATGGGAAAAGCAGTTTTTACAGAAATCTTCTATGGCTGACGAGGAAAAATGGTTTGTACCCAAACCTGACCAAGTCCTATGCAAACAACAAAGAGAAAGAAATCCTTATACTATGGGGTGTTCATCACCCGTCTAACATAGGGGACCAAAGGACCCTCTATCACACAGAAAATGCTTATGTCTCTGTAATGTCTTCACATTATAGCAGAAGATTCACCCCAGAAATAACCAAAAGGCCCAAAGTAAGAGATCAGGAAGGAAGAATCAACTACTACTGGACTCTGCTAGAACCCGGGGATACAATAATATTTGAGGCAAATGGGAATCTAATAGCGCCATGGTATGCTTTCGCACTGAGTAGAGGCTTTGGATCAGGAATCATCA
		</sequence>
		<sequence>
			<taxon idref="IL_2066_2008.203"/>
			ATGAAAGTAAAACTACTGATCCTGTTATGTACATTTACAGCTACATATGCGGACACAATATGTATAGGCTACCATGCCAACAACTCAACCGACACAGTTGACACAGTACTTGAGAAGAATGTGACAGTTACACACTCTGTCAATCTACTTGAGGACAGTCACAATGGAAAGCTGTGCCTACTAAAGGGAATAGCCCCCCTACAATTGGGTAATTGCAGCGTTGCCGGATGGATCTTAGGAAACCCAGAATGCGAATTACTGATTTCCAAGAAATCATGGTCCTACATTGTAGAAACACCAAATCCTGAGAATGGAGCATGTTACCCAGGGTATTTCGCCGACTATGAGGAGCTAAGGGAGCAATTGAGTTCAGTATCTTCATTTGAGAGATTCGAAATATTCCCCAAAGAAAGCTCATGGCCCAACCACAACGTAAACGGAGTATCAGCATCATGCTCCCATAATGGAAAAAGCAGTTTTTACAGAAATCTGCTATGGCTGACGGGAAAAAATGGTTTGTACCCAAACCTGACCAAGTCCTATGCAAACGACAAAGAGAAAGAAGTCCTTATACTATGGGGTGTTCATCACCCGTCTAACATAGGGGACCAAAGGACCCTCTATCACACAGAAAATGCTTATGTCTCTGTAATGTCTTCACATTATAGCAGAAGATTCACCCCAGAAATAACCAAAAGGCCCAAAGTAAGAGATCAGGAAGGAAGAATCAACTACTACTGGACTCTGCTGGAACCCGGGGAAACAATAATATTTGAGGCAAATGGGAATCTAATAGCGCCATGGTATGCTTTCGAACTGAGTAGAGGC-------------------
		</sequence>
		<sequence>
			<taxon idref="IL_2329_2008.721"/>
			ATGAAAGTAAAACTACTGATCCTGTTATGTACATTTACAGCTACATATGCGGACACAATATGTATAGGATACCATGCCAACAACTCAACCGACACTGTTGACACAGTACTTGAAAAGAATGTGACAGTGACACACTCTGTCAACCTACTTGAGGACAGTCACAATGGAAAGCTGTGCCTACTAAAGGGAATAGCCCCCCTACAATTGGGTAATTGCAGCGTTGCCGGATGGATATTAGGAAACCCAGAATGCGAATCACTGATTTCCAAGGAATCATGGTCCTACATTGTAGAAACACCTAATTCTGATAATGGAGCATGTTACCCAGGGCAGTTCGCCGACTATGAGGAGCTAAGGGAGCAATTGAGTTCAGTATCTTCATTTGAGAGATTCGAGATATTCCCCAAAGAAAGCTCATGGCCCAACCACACCGTAACCGGAGTGTCAGCATCATGCTCCCATAATGGGGAAAGAAGTTTTTACAGAAATCTGATATGGCTGACAGTGAAAAATGGTTTGTACCCAAACCTGAGCAAGTCCTATGAAAACGACAAAGGGAAAGAAGTCCTTATATTATGGGGTGTTCATCATCCGCCCAACATAGGGGACCAAAGGACACTCTATCACACAGAAAATGCTTATGTTTCTGTAGTGTCTTCACATTATAGCGGAAGATTCACCCCAGAAATAACCAAAAGGCCCAAAGTAAGAGATCAGGAAGGAAGAATCAACTACTACTGGACTCTGCTGGAACCCGGGGATACAATAATATTTGAGGCAAATGGAAATCTAATAGCGCCATGGTATGCTTTCGCACTGAGTAGAGGCCTTGGATCAGGAATC----
		</sequence>
		<sequence>
			<taxon idref="IL_2443_2008.849"/>
			ATGAAAGTAAAACTACTGATCCTGTTATGTRCATTTACRGCTACATATGCGGACACAATATGTATAGGATACCATGCCAACAACTCAACCGACACTGTTGACACAGTACTTGAAAAGAATGTGACAGTGACACACTCTGTCAACCTACTTGAGGACAGTCACAATGGAAAGCTGTGCCTACTAAAGGGAATAGCCCCCCTACAATTGGGTAATTGCAGCGTTGCCGGATGGATATTAGGAAACCCAGAATGCGAATCACTGATTTCCAAGGAATCATGGTCCTACATTGTAGAAACACCTAATTCTGATAATGGAGCATGTTACCCAGGGCAGTTCGCCGACTATGAGGAGCTAAGGGAGCAATTGAGTTCAGTATCTTCATTTGAGAGATTCGAGATATTCCCCAAAGAAAGCTCATGGCCCAACCACACTGTAACCGGAGTGTCAGCATCATGCTCCCATAATGGGGAAAGAAGTTTTTACAGAAATCTGATATGGCTGACAGTGAAAAATGGTTTGTACCCAAACCTGAGCAAGTCCTATGAAAACGACAAAGGGAAAGAAGTCCTTATATTATGGGGTGTTCATCATCCGCCCAACATAGGGAACCAAAGGACACTCTATCACACAGAAAATGCTTATGTCTCTGTAGTGTCTTCACATTATAGCGGAAGATTCACCCCAGAAATAACCAAAAGGCCCAAAGTAAGAGATCAGGAAGGAAGAATCAACTACTACTGGACTCTGCTGGAACCCGGGGATACAATAATATTTGAGGCAAATGGAAATCT--------------------------------------------------------
		</sequence>
		<sequence>
			<taxon idref="IA_1438_2007.052"/>
			ATGAAAGTAAAACTACTGATCCTGTTATGTACATTTACAGCTACATATGCGGACACAATATGTATAGGCTACCATGCCAACAACTCAACCGACACAGTTGACACAGTACTTGAGAAGAATGTGACAGTTACACACTCTGTCAACCTACTTGAGGACAGTCACAATGGAAAGCTGTGCCTACTAAAGGGAATAGCCCCCCTACAATTGGGTAATTGCAGCGTTGCCGGATGGATCTTAGGAAACCCAGAATGCGAATTACTGATTTCCAAGAAATCATGGTCCTACATTGTAGAAACACCAAATCCTGAGAATGGAGCATGTTACCCAGGGTATTTCGCCGACTATGAGGAGCTAAGGGAGCAATTGAGTTCAGTATCTTCATTTGAGAGATTCGAAATATTCCCCAAAGAAAGCTCATGGCCCAACCACAACGTAAACGGAGTATCAGCATCATGCTCCCATAATGGGAAAAGCAGTTTTTACAGAAATCTGCTATGGCTGACGAGGAAAAATGGTTTGTACCCAAACCTGACCAAGTCCTATGCAAACAACAAAGAGAAAGAAGTCCTTATACTATGGGGTGTTCATCACCCGTCTAACATAGGGGACCAAAGGACCCTCTATCACACAGAAAATGCTTATGTCTCTGTAATGTCTTCACATTATAGCAGAAGATTCACCCCAGAAATAACCAAAAGGCCCAAAGTAAGAGATCAGGAAGGAAGAATCAACTACTACTGGACTCTGCTAGAACCCGGGGATACAATAATATTTGAGGCAAATGGGAATCTAATAGCGCCATGGTATGCTTTCGCACTGAGTAGAGGCTTTGGATCAGGAATCWTCA
		</sequence>
		<sequence>
			<taxon idref="IA_1439_2007.052"/>
			ATGAAAGTAAAACTACTGATCCTGTTATGTACATTTACAGCTACATATGCGGACACAATATGTATAGGCTACCATGCCAACAACTCAACCGACACAGTTGACACAGTACTTGAGAAGAATGTGACAGTTACACACTCTGTCAACCTACTTGAGGACAGTCACAATGGAAAGCTGTGCCTACTAAAGGGAATAGCCCCCCTACAATTGGGTAATTGCAGCGTTGCCGGATGGATCTTAGGAAACCCAGAATGCGAATTACTGATTTCCAAGAAATCATGGTCCTACATTGTAGAAACACCAAATCCTGAGAATGGAGCATGTTACCCAGGGTATTTCGCCGACTATGAGGAGCTAAGGGAGCAATTGAGTTCAGTATCTTCATTTGAGAGATTCGAAATATTCCCCAAAGAAAGCTCATGGCCCAACCACAACGTAAACGGAGTATCAGCATCATGCTCCCATAATGGGAAAAGCAGTTTTTACAGAAATCTGCTATGGCTGACGAGGAAAAATGGTTTGTACCCAAACCTGACCAAGTCCTATGCAAACAACAAAGAGAAAGAAGTCCTTATACTATGGGGTGTTCATCACCCGTCTAACATAGGGGACCAAAGGACCCTCTATCACACAGAAAATGCCTATGTCTCTGTAATGTCTTCACATTATAGCAGAAGATTCACCCCAGAAATAACCAAAAGGCCCAAAGTAAGAGATCAGGAAGGAAGAATCAACTACTACTGGACTCTGCTAGAACCCGGGGATACAATAATATTTGAGGCAAATGGGAATCTAATAGCGCCATGGTATGCTTTCGCACTGAGTAGAGGCTTTGGATCAGGAATCA-CA
		</sequence>
		<sequence>
			<taxon idref="IA_1440_2007.052"/>
			ATGAAAGTAAAACTACTGATCCTGTTATGTACATTTACAGCTACATATGCGGACACAATATGTATAGGCTACCATGCCAACAACTCAACCGACACAGTTGACACAGTACTTGAGAAGAATGTGACAGTTACACACTCTGTCAACCTACTTGAGGACAGTCACAATGGAAAGCTGTGCCTACTAAAGGGAATAGCCCCCCTACAATTGGGTAATTGCAGCGTTGCCGGATGGATCTTAGGAAACCCAGAATGCGAATTACTGATTTCCAAGAAATCATGGTCCTACATTGTAGAAACACCAAATCCTGAGAATGGAGCATGTTACCCAGGGTATTTCGCCGACTATGAGGAGCTAAGGGAGCAATTGAGTTCAGTATCTTCATTTGAGAGATTCGAAATATTCCCCAAAGAAAGCTCATGGCCCAACCACAACGTAAACGGAGTATCAGCATCATGCTCCCATAATGGGAAAAGCAGTTTTTACAGAAATCTGCTATGGCTGACGGGGAAAAATGGTTTGTACCCAAACCTGACCAAGTCCTATGCAAACAACAAAGAGAAAGAAGTCCTTATACTATGGGGTGTTCATCACCCGTCTAACATAGGGGACCAAAGGACCCTCTATCACACAGAAAATGCTTATGTCTCTGTAATGTCTTCACATTATAGCAGAAGATTCACCCCAGAAATAACCAAAAGGCCCAAAGTAAGAGATCAGGAAGGAAGAATCAACTACTACTGGACTCTGCTAGAACCCGGGGATACAATAATATTTGAGGCAAATGGGAATCTAATAGCGCCATGGTATGCTTTCGCACTGAGTAGAGGCTTTGGATCAGGAATCA-CA
		</sequence>
		<sequence>
			<taxon idref="IA_1441_2007.052"/>
			ATGAAAGTAAAACTACTGATCCTGTTATGTACATTTACAGCTACATATGCGGACACAATATGTATAGGCTACCATGCCAACAACTCAACCGACACAGTTGACACAGTACTTGAGAAGAATGTGACAGTTACACACTCTGTCAACCTACTTGAGGACAGTCACAATGGAAAGCTGTGCCTACTAAAGGGAATAGCCCCCCTACAATTGGGTAATTGCAGCGTTGCCGGATGGATCTTAGGAAACCCAGAATGCGAATTACTGATTTCCAAGAAATCATGGTCCTACATTGTAGAAACACCAAATCCTGAGAATGGAGCATGTTACCCAGGGTATTTCGCCGACTATGAGGAGCTAAGGGAGCAATTGAGTTCAGTATCTTCATTTGAGAGATTCGAAATATTCCCCAAAGAAAGCTCATGGCCCAACCACAACGTAAACGGAGTATCAGCATCATGCTCCCATAATGGGAAAAGCAGTTTTTACAGAAATCTGCTATGGCTGACGGGGAAAAATGGTTTGTACCCAAACCTGACCAAGTCCTATGCAAACAACAAAGAGAAAGAAGTCCTTATACTATGGGGTGTTCATCACCCGTCTAACATAGGGGACCAAAGGACCCTCTATCACACAGAAAATGCTTATGTCTCTGTAATGTCTTCACATTATAGCAGAAGATTCACCCCAGAAATAACCAAAAGGCCCAAAGTAAGAGATCAGGAAGGAAGAATCAACTACTACTGGACTCTGCTAGAACCCGGGGATACAATAATATTTGAGGCAAATGGGAATCTAATAGCGCCATGGTATGCTTTCGCACTGAGTAGAGGCTTTGGATCAGGAATCA-CA
		</sequence>
		<sequence>
			<taxon idref="IA_1895_2007.952"/>
			ATGAAAGTAAAACTACTGATCCTGTTATGTACATTTACAGCTACATATGCGGACACAATATGTATAGGATACCATGCCAACAACTCAACCGACACTGTTGACACAGTACTTGAAAAGAATGTGACAGTGACACACTCTGTCAACCTACTTGAGGACAGTCACAATGGAAAGCTGTGCCTACTAAAGGGAATAGCCCCCCTACAATTGGGTAATTGCAGCGTTGCCGGATGGATATTAGGAAACCCAGAATGCGAATCACTGATTTCCAAGGAATCATGGTCCTACATTGTAGAAACACCAAATTCTGATAATGGAGCATGTTACCCAGGGCAGTTCGCCGACTATGAGGAGCTAAGGGAGCAATTAAGTTCAGTATCTTCATTTGAGAGATTCGAAATGTTCCCCAAAGAAAGCTCATGGCCCAACCACACTGTAACCGGAGGGTCAGCATCATGCTCCCATAATGGGGAAAGAAGTTTTTACAGAAATCTGATATGGCTGACAGTGAAAAATGGTTTGTACCCAAACCTGAGCAAGTCCTATGAAAACGACAAAGGGAAAGAAGTCCTTATATTATGGGGTGTTCATCATCCGCCTAACATAGGGGACCAAAGGACCCTCTATCACACAGAAAATGCTTATGTCTCTGTAGTGTCTTCACATTATAGCGGAAGATTCACCCCAGAAATAACCAAAAGGCCCAAAGTAAGAGATCAGGAAGGAAGAATCAACTACTACTGGACTCTGCTGGAACCCGGGGATACAATAATATTTGAGGCAAATGGAAATCTAATAGCGCCATGGTATGCTTTCGCACTGAATAGAGGCCT-GGATCAGGAATCATCA
		</sequence>
		<sequence>
			<taxon idref="IA_1896_2007.952"/>
			ATGAAAGTAAAACTAMTGATCCTGTTATGTACATTTACAGCTACATATGCGGACACAATATGTATAGGATACCATGCCAACAACTCAACCGACACTGTTGACACAGTACTTGAAAAGAATGTGACAGTGACACACTCTGTCAACCTACTTGAGGACAGTCACAATGGAAAGCTGTGCCTACTAAAGGGAATAGCCCCCCTACAATTGGGTAATTGCAGCGTTGCCGGATGGATATTAGGAAACCCAGAATGCGAATCACTGATTTCCAAGGAATCATGGTCCTACATTGTAGAAACACCAAATTCTGATAATGGAGCATGTTACCCAGGGCAGTTCGCCGACTATGAGGAGCTAAGGGAGCAATTAAGTTCAGTATCTTCATTTGAGAGATTCGAAATGTTCCCCAAAGAAAGCTCATGGCCCAACCACACTGTAACCGGAGGGTCAGCATCATGCTCCCATAATGGGGAAAGAAGTTTTTACAGAAATCTGATATGGCTGACAGTGAAAAATGGTTTGTACCCAAACCTGAGCAAGTCCTATGAAAACGACAAAGGGAAAGAAGTCCTTATATTATGGGGTGTTCATCATCCGCCTAACATAGGGGACCAAAGGACCCTCTATCACACAGAAAATGCTTATGTCTCTGTAGTGTCTTCACATTATAGCGGAAGATTCACCCCAGAAATAACCAAAAGGCCCAAAGTAAGAGATCAGGAAGGAAGAATCAACTACTACTGGACTCTGCTGGAACCCGGGGATACAATAATATTTGAGGCAAATGGAAATCTAATAGCGCCATGGTATGCTTTCGCACTGAATAGAGGCCTTGGATCAGGAATCATCA
		</sequence>
		<sequence>
			<taxon idref="IA_1897_2007.952"/>
			ATGAAAGTAAAACTACTGATCCTGTTATGTACATTTACAGCTACATATGCGGACACAATATGTATAGGATACCATGCCAACAACTCAACCGACACTGTTGACACAGTACTTGAAAAGAATGTGACAGTGACACACTCTGTCAACCTACTTGAGGACAGTCACAATGGAAAGCTGTGCCTACTAAAGGGAATAGCCCCCCTACAATTGGGTAATTGCAGCGTTGCCGGATGGATATTAGGAAACCCAGAATGCGAATCACTGATTTCCAAGGAATCATGGTCCTACATTGTAGAAACACCAAATTCTGATAATGGAGCATGTTACCCAGGGCAGTTCGCCGACTATGAGGAGCTAAGGGAGCAATTAAGTTCAGTATCTTCATTTGAGAGATTCGAAATGTTCCCCAAAGAAAGCTCATGGCCCAACCACACTGTAACCGGAGGGTCAGCATCATGCTCCCATAATGGGGAAAGAAGTTTTTACAGAAATCTGATATGGCTGACAGTGAAAAATGGTTTGTACCCAAACCTGAGCAAGTCCTATGAAAACGACAAAGGGAAAGAAGTCCTTATATTATGGGGTGTTCATCATCCGCCTAACATAGGGGACCAAAGGACCCTCTATCACACAGAAAATGCTTATGTCTCTGTAGTGTCTTCACATTATAGCGGAAGATTCACCCCAGAAATAACCAAAAGGCCCAAAGTAAGAGATCAGGAAGGAAGAATCAACTACTACTGGACTCTGCTGGAACCCGGGGATACAATAATATTTGAGGCAAATGGAAATCTAATAGCGCCATGGTATGCTTTCGCACTGAATAGAGGCCTTGGATCAGGAATCATCA
		</sequence>
		<sequence>
			<taxon idref="IA_1898_2007.952"/>
			ATGAAAGTAAAACTACTGATCCTGTTATGTACATTTACAGCTACATATGCGGACACAATATGTATAGGATACCATGCCAACAACTCAACCGACACTGTTGACACAGTACTTGAAAAGAATGTGACAGTGACACACTCTGTCAACCTACTTGAGGACAGTCACAATGGAAAGCTGTGCCTACTAAAGGGAATAGCCCCCCTACAATTGGGTAATTGCAGCGTTGCCGGATGGATATTAGGAAACCCAGAATGCGAATCACTGATTTCCAAGGAATCATGGTCCTACATTGTAGAAACACCAAATTCTGATAATGGAGCATGTTACCCAGGGCAGTTCGCCGACTATGAGGAGCTAAGGGAGCAATTAAGTTCAGTATCTTCATTTGAGAGATTCGAAATGTTCCCCAAAGAAAGCTCATGGCCCAACCACACTGTAACCGGAGGGTCAGCATCATGCTCCCATAATGGGGAAAGAAGTTTTTACAGAAATCTGATATGGCTGACAGTGAAAAATGGTTTGTACCCAAACCTGAGCAAGTCCTATGAAAACGACAAAGGGAAAGAAGTCCTTATATTATGGGGTGTTCATCATCCGCCTAACATAGGGGACCAAAGGACCCTCTATCACACAGAAAATGCTTATGTCTCTGTAGTGTCTTCACATTATAGCGGAAGATTCACCCCAGAAATAACCAAAAGGCCCAAAGTAAGAGATCAGGAAGGAAGAATCAACTACTACTGGACTCTGCTGGAACCCGGGGATACAATAATATTTGAGGCAAATGGAAATCTAATAGCGCCATGGTATGCTTTCGCACTGAATAGAGGCCTTGGATCAGGAATCATCA
		</sequence>
		<sequence>
			<taxon idref="IA_1899_2007.952"/>
			ATGAAAGTAAAACTACTGATCCTGTTATGTACATTTACAGCTACATATGCGGACACAATATGTATAGGATACCATGCCAACAACTCAACCGACACTGTTGACACAGTACTTGAAAAGAATGTGACAGTGACACACTCTGTCAACCTACTTGAGGACAGTCACAATGGAAAGCTGTGCCTACTAAAGGGAATAGCCCCCCTACAATTGGGTAATTGCAGCGTTGCCGGATGGATATTAGGAAACCCAGAATGCGAATCACTGATTTCCAAGGAATCATGGTCCTACATTGTAGAAACACCAAATTCTGATAATGGAGCATGTTACCCAGGGCAGTTCGCCGACTATGAGGAGCTAAGGGAGCAATTAAGTTCAGTATCTTCATTTGAGAGATTCGAAATGTTCCCCAAAGAAAGCTCATGGCCCAACCACACTGTAACCGGAGGGTCAGCATCATGCTCCCATAATGGGGAAAGAAGTTTTTACAGAAATCTGATATGGCTGACAGTGAAAAATGGTTTGTACCCAAACCTGAGCAAGTCCTATGAAAACGACAAAGGGAAAGAAGTCCTTATATTATGGGGTGTTCATCATCCGCCTAACATAGGGGACCAAAGGACCCTCTATCACACAGAAAATGCTTATGTCTCTGTAGTGTCTTCACATTATAGCGGAAGATTCACCCCAGAAATAACCAAAAGGCCCAAAGTAAGAGATCAGGAAGGAAGAATCAACTACTACTGGACTCTGCTGGAACCCGGGGATACAATAATATTTGAGGCAAATGGAAATCTAATAGCGCCATGGTATGCTTTCGCACTGAATAGAGGCCTTGGATCAGGAATCATCA
		</sequence>
		<sequence>
			<taxon idref="IA_1900_2007.952"/>
			ATGAAAGTAAAACTACTGATCCTGTTATGTACATTTACAGCTACATATGCGGACACAATATGTATAGGATACCATGCCAACAACTCAACCGACACTGTTGACACAGTACTTGAAAAGAATGTGACAGTGACACACTCTGTCAACCTACTTGAGGACAGTCACAATGGAAAGCTGTGCCTACTAAAGGGAATAGCCCCCCTACAATTGGGTAATTGCAGCGTTGCCGGATGGATATTAGGAAACCCAGAATGCGAATCACTGATTTCCAAGGAATCATGGTCCTACATTGTAGAAACACCAAATTCTGATAATGGAGCATGTTACCCAGGGCAGTTCGCCGACTATGAGGAGCTAAGGGAGCAATTAAGTTCAGTATCTTCATTTGAGAGATTCGAAATGTTCCCCAAAGAAAGCTCATGGCCCAACCACACTGTAACCGGAGGGTCAGCATCATGCTCCCATAATGGGGAAAGAAGTTTTTACAGAAATCTGATATGGCTGACAGTGAAAAATGGTTTGTACCCAAACCTGAGCAAGTCCTATGAAAACGACAAAGGGAAAGAAGTCCTTATATTATGGGGTGTTCATCATCCGCCTAACATAGGGGACCAAAGGACCCTCTATCACACAGAAAATGCTTATGTCTCTGTAGTGTCTTCACATTATAGCGGAAGATTCACCCCAGAAATAACCAAAAGGCCCAAAGTAAGAGATCAGGAAGGAAGAATCAACTACTACTGGACTCTGCTGGAACCCGGGGATACAATAATATTTGAGGCAAATGGAAATCTAATAGTGCCATGGTATGCTTTCGCACTGAATAGAGGCCTTGGATCAGGAATCATCA
		</sequence>
		<sequence>
			<taxon idref="IA_2014_2008.105"/>
			ATGAAAGTAAAACTACTGATCCTGTTATGTACATTTACAGCTACATATGCGGACACAATATGTATAGGCTACCATGCCAACAACTCAACCGACACAGTTGACACAGTACTTGAGAAGAATGTGACAGTTACACACTCTGTCAATCTACTTGAGGACAGTCACAATGGAAAGCTGTGCCTACTAAAGGGAATAGCCCCCCTACAATTGGGTAATTGCAGCGTTGCCGGATGGATCTTAGGAAACCCAGAATGCGAATTACTGATTTCCAAGAAATCATGGTCCTACATTGTAGAAACACCAAATCCTGAGAATGGAGCATGTTACCCAGGGTATTTCGCCGACTATGAGGAGCTAAGGGAGCAATTGAGTTCAGTATCTTCTTTTGAGAGATTCGAAATATTCCCCAAAGAAAGCTCATGGCCCAACCACAACGTAAACGGGGTATCAGCATCATGCTCCCATAATGGGAAAAGCAGTTTTTACAGAAATCTGCTATGGCTGACGGGGAAAAACGGTTTGTACCCAAACCTGACCAAGTCCTATGCAAACAACAAAGAGAAAGAAGTCCTTATACTATGGGGTGTTCATCATCCGTCTAACATAGGGGACCAAAGGACCCTCTATCACACAGAAAATGCTTATGTCTCTGTAATGTCTTCACATTATAGCAGAAGATTCACCCCAGAAATAACCAAAAGGCCCAAAGTAAGAGATCAGGAAGGAAGAATCAACTACTACTGGACTCTGCTAGAACCCGGGGATACAATAATATTTGAGGCAAATGGGAATCTAATAGCGCCATGGTATGCTTTCGAACTGAGTAGAGGCTTTGGATCAGGAATCATCA
		</sequence>
		<sequence>
			<taxon idref="IA_2019_2008.125"/>
			ATGAAAGTAAAACTACTAATCCTGTTATGTACATTTACAGCTACATATGCGGACACAATATGTATAGGCTACCATGCCAACAACTCAACCGACACAGTTGACACAATACTTGAGAAGAATGTGACAGTTACACACTCTGTCAATCTACTTGAGGACAGTCACAATGGAAAGCTGTGCCTACTAAAGGGAATAGCCCCCCTACAATTGGGTAATTGCAGCGTTGCCGGATGGATCTTAGGAAACCCAGAATGCGAATTACTGATTTCCAAGAAATCATGGTCCTACATTGTAGAAACACCAAATCCTGAGAATGGAGCATGTTACCCGGGGTATTTCGCCGACTATGAGGAGCTAAGGGAGCAATTGAGTTCAGTATCTTCATTTGAGAGATTCGAAATATTCCCCAAAGAAAGCTCATGGCCAAACCACAACGTAAACGGAGTATCAGCATCATGCTCCTATAATGGGAAAAGCAGTTTTTACAGAAATCTGCTATGGCTGACGAGGAAAAATGGTTTGTACCCAAACTTGACCAAGTCCTATGCAAACAACAAAGAGAAAGAAGTCCTTATACTATGGGGTGTTCATCACCCGTCTAACATAGAGGACCAAAGGACCCTCTATCACACAGAAAATGCTTATGTCTCTGTAATGTCTTCACATTATAGCAGAAGATTCACCCCAGAAATAACCAAAAGGCCCAAAGTAAGAGATCAGGAAGGAAGAATCAACTACTACTGGACTCTGCTAGAACCCGGGGATACAATAATATTTGAGGCAAATGGGAATCTAATAGCGCCATGGTATGCTTTCGAACTGAGTAGAGGCGTTGGATCAGGAATCATCA
		</sequence>
		<sequence>
			<taxon idref="IA_2039_2008.119"/>
			ATGAAAGTAAAACTACTGATCCTGTTATGCACATTCACAGCTACATATGCGGACACAATATGTATAGGATACCATGCCAACAACTCAACCGACACTGTTGACACAGTACTTGAAAAGAATGTGACAGTGACACACTCTGTCAACCTACTTGAGGACAGTCACAATGGAAAGCTGTGCCTACTAAAGGGAATAGCCCCCCTACAATTGGGTAATTGCAGCGTTGCCGGATGGATATTAGGAAACCCAGAATGCGAATCACTGATTTCCAAGGAATCATGGTCCTACATTGTAGAAACACCAAATTCTGATAATGGAGCATGTTACCCAGGGCAGTTCGCCGACTATGAGGAGCTAAGGGAGCAATTGAGTTCAGTATCTTCATTTGAGAGATTCGAGATATTCCCCAAAGAAAGCTCATGGCCCAACCACACTGTAACCGGAGTGTCAGCATCATGCTCCCATAATGGGGAAAGAAGTTTTTACAGAAATCTGATATGGCTGACAGTGAAAAATGGTTTGTACCCAAACCTGAGCAAGTCCTATGAAAACGACAAAGGGAAAGAAGTCCTTATATTATGGGGTGTTCATCATCCGCCTAACATAGAGAACCAAAGGACCCTCTATCACACAGAAAATGCTTATGTCTCTGTAGTGTCTTCACATTATAGCGGAAGATTCACCCCAGAAATAACCAAAAGGCCCAAAGTAAGAGATCAGGAAGGAAGAATCAACTACTACTGGACTCTGCTGGAACCCGGGGATACAATAATATTTGAGGCAAATGGAAATCTAATAGCGCCATGGTATGCTTTCGCACTGAGTAGAGGCCTTGGATCAGGGATCATCA
		</sequence>
		<sequence>
			<taxon idref="IA_2068_2008.205"/>
			ATGAAAGTAAAACTACTGATCCTGTTATGTACATTTACAGCTACATATGCGGACACAATATGTATAGGCTACCATGCCAACAACTCAACCGACACAGTTGACACAGTACTTGAGAAGAATGTGACAGTTACACACTCTGTCAACCTACTTGAGGACAGTCACAATGGAAAGCTGTGCCTACTGAAGGGAATAGCCCCCCTACAATTGGGTAATTGCAGCGTTGCCGGATGGATCTTAGGAAACCCAGAATGCGAATTACTGATTTCCAAGAAATCATGGTCCTACATTGTAGAAGCACCAAATCCTGAGAATGGAGCATGTTACCCAGGGTATTTCGCCGACTATGAGGAGCTAAGAGAGCAATTGAGTTCAGTATCTTCATTTGAGAGATTCGAAATATTCCCCAAAGAAAGCTCATGGCCCAACCACACTGTAAACGGAGTATCAGCATCATGCTCCCATAATGGGAAAAGCAGTTTTTACAGAAATCTGCTATGGCTGACGAGGAAAAATGGTTTGTACCCAAACCTGACCAAGTCCTATGCAAACAACAAAGAGAAAGAAGTCCTTATACTATGGGGTGTTCATCACCCGTCTAACATAGGGGACCAAAGGACCCTCTATCACACAGAAAATGCTTATGTCTCTGTAATGTCTTCACATTATAGCAGAAGATTCACCCCAGAAATAACCAAAAGGCCCAAAGTGAGAGATCAGGAAGGAAGAATCAACTACTACTGGACTCTGCTAGAACCCGGGGATACAATAATATTTGAGGCAAATGGGAATCTAATAGCGCCATGGTATGCTTTCGCACTGAGTAGAGGCTTTGGATCAGGAAT-----
		</sequence>
		<sequence>
			<taxon idref="IA_2133_2008.3"/>
			ATGAAAGTAAAACTACTGATCCTGTTATGTACATTTACAGCCACACATGCGGACACAATATGTATAGGCTACCATGCCAACAACTCAACCGACACAGTTGACACAGTACTTGAGAAGAATGTGACAGTTACACACTCTGTCAACCTACTTGAGGACAGTCACAATGGAAAGCTGTGCCTACTAAAGGGAATAGCCCCCCTACAATTGGGTAATTGCAGCGTTGCCGGATGGATCTTAGGAAACCCAGAATGCGAATTACTGATTTCCAAGAAATCATGGTCCTACATTGTAGAAACACCAAATCCCGAGAATGGAGCATGTTACCCAGGGTATTTCGCCGACTATGAGGAGCTAAGGGAGCAATTGAGCTCAGTATCTTCATTTGAGAGATTCGAAATGTTCCCCAAAGAAAGCTCATGGCCCAACCACAACGTAAACGGAGTATCAGCATCATGCTCCCATAATGGGAAACGCAGTTTTTACAGAAATCTGCTATGGCTGACAGGGAAAAATGGTTTGTATCCAAACCTGACCAAGTCCTATGCAAACAACAATGAGAAAGAAGTCCTTATACTATGGGGTGTTCATCACCCGTCTAACATAGGGGACCAAAGGACCCTCTATCACACAGAAAATGCTTATGTYTCTGTAATGTCTTCACATTATAGCAGAAGATTCACCCCAGAAATAACCAAAAGGCCCAAAGTAAGAGATCAGGAAGGAAGAATCAACTAYTACTGGACTMTGMTAGAACCCGGGGATACAATAATATTTGAGGCAAATGGGAATCTAATAGCGCCATGGTATGCTTTCGCAATGAGTAGAGGCTTTG-ATCAGGAATCATCA
		</sequence>
		<sequence>
			<taxon idref="IA_2177_2008.395"/>
			ATGGAAGTAAAACTACTGATCCTGTTATGTACATTTACAGCTACATATGCGGACACAATATGTATAGGCTACCATGCCAACAACTCAACCGACACAATTGACACAGTACTTGAGAAGAATGTGACAGTTACACACTCTGTCAACCTACTTGAGGACAGCCACAATGGAAAGCTGTGCCTACTAAAGGGAATAGCCCCCCTACAATTGGGTAATTGCAGCGTTGCCGGATGGGTCTTAGGAAACCCAGAATGCGAATTACTGATTTCCAAGAAATCATGGTCCTACATTGTAGAAACACCAAATCCTGAGAATGGAGCATGTTACCCAGGGTATTTCGCCGACTATGAGGAGCTAAGGGAGCAATTGAGTTCAGTATCTTCATTTGAGAGATTCGAAATATTCCCCAAAGAAAGCTCATGGCCCAACCACAACGTAAACGGAGTATCAGCATCATGCTCCTATAATGGGAAGAGCAGTTTTTACAGAAATCTGCTATGGCTGACGGGGAAAAATGGTTTGTACCCAAAACTGACCAAGTCCTATGCAAACGACAAAGAGAAAGAAGTCCTTATACTATGGGGTGTTCATCACCCGTCTAACATAGGGGACCAAAGGACCCTCTATCACACAGAAAATGCTTATGTCTCCGTAATGTCTTCACATTATAGCGGAAGATTCACCCCAGAAATAACCAAAAGGCCCAAAGTAAGAGATCAGGAAGGAAGAATCAACTACTACTGGACTCTGCTAGAACCCGGGGATACAATAATATTTGAGGCAAATGGGAATCTAATAGCGCCATGGTATGCTTTCGCACTGAGTAGAGGCTTTGGATCACGAATCATCA
		</sequence>
		<sequence>
			<taxon idref="IA_2178_2008.395"/>
			ATGAAAGTAAAACTACTGATCCTGTTATGTACATTTACAGCTACATATGCGGACACAATATGTATAGGCTACCATGCCAACAACTCAACCGACACAGTTGACACAGTACTTGAGAAGAATGTGACAGTTACACACTCTGTCAACCTACTTGAGGACAGCCACAATGGAAAGCTGTGCCTACTAAAGGGAATAGCCCCCCTACAATTGGGTAATTGCAGCGTTGCCGGATGGGTCTTAGGAAACCCAGAATGCGAATTACTGATTTCCAAGAAATCATGGTCCTACATTGTAGAAACACCAAATCCTGAGAATGGAGCATGTTACCCAGGGTATTTCGCCGACTATGAGGAGCTAAGGGAGCAATTGAGTTCAATATCTTCATTTGAGAGATTCGAAATATTCCCCAAAGAAAGCTCATGGCCCAACCACAACGTAAACGGAGTATCAGCATCATGCTCCCATAATGGGAAGAGAAGTTTTTACAGAAATCTGCTATGGCTGACGGGGAAAAATGGTTTGTACCCAAACCTGACCAAGTCCTATGTAAACGACAAAGAGAGAGAAGTCCTTATACTATGGGGTGTTCATCACCCGTCTAACATAGGGGACCAAAGAACCCTCTATCACAGAGAAAATGCTTATGTCTCTGTAATGTCTTCACATTATAGCAGAAGATTCACCCCAGAAATAACCAAAAGGCCCAAAGTAAGAGATCAGGAAGGAAGAATCAACTACTACTGGACTCTGCTGGAACCCGGGGATACAATAATATTTGAGGCAAATGGGAATCTAATAGCGCCATGGTATGCTTTCGCACTGAGTAGAGGCTTTGGATCAGGAATCA---
		</sequence>
		<sequence>
			<taxon idref="IA_2193_2008.375"/>
			ATGAAAGTAAAACTACTGATCCTGTTATGTACATTTACAGCTACATATGCGGACACAATATGTATAGGCTACCATGCCAACAACTCAACCGACACAGTTGACACAGTACTTGAGAAGAATGTGACAGTTACACACTCTGTCAATCTACTTGAGGACAGTCACAATGGAAAGCTGTGCCTACTAAAGGGAATAGCCCCCCTACAATTGGGTAATTGCAGCGTTGCCGGATGGATCTTAGGAAACCCAGAATGCGAATTACTGATTTCCAAGAAATCATGGTCCTACATTGTAGAAACACCAAATCCTGAGAATGGAGCATGTTACCCAGGGTATTTCGCCGACTATGAGGAGCTAAGGGAGCAATTGAGTTCAGTATCTTCATTTGAGAGATTCGAAATATTCCCCAAAGAAAGCTCATGGCCCAACTACAACGTAAACGGAGTATCAGCATCATGCTCCCATAATGGGAAAAGCAGTTTTTACAGAAATCTGCTATGGCTGACGGGGAAAAATGGTTTGTACCCAAACCTGACCAAGTCCTATGCAAACAACAAAGAGAAAGAAGTCCTTATACTATGGGGTGTTCATCACCCGTCTAACATAGGGGACCAAAGGACCCTCTATCACAAAGAAAATGCTTATGTCTCTGTAATGTCTTCACATTATAGCAGAAGATTCACCCCAGAAATAACCAAAAGGCCCAAAGTAAGAGATCAGGAAGGAAGAATCAACTACTACTGGACTCTGCTAGAACCCGGGGATACAATAATATTTGAGGCAGATGGGAATCTAATAGCGCCATGGTATGCTTTCGAACTGAGTAGAGGC-------------------
		</sequence>
		<sequence>
			<taxon idref="IA_2460_2008.901"/>
			ATGAAAGTAAAACTACTGATCCTGTTATGTACATTTACAGCTACATATGCGGACACAATATGCATAGGCTACCATGCCAACAACTCAACCGACACAGTTGACACAGTACTTGAGAAGAATGTGACAGTTACACACTCTGTCAATCTACTTGAGGACAGTCACAATGGAAAGCTGTGCCTACTAAAGGGAATAGCCCCCCTACAATTGGGTAATTGCAGCGTTGCCGGATGGATCTTAGGAAACCCAGAATGCGAATTACTGATTTCCAAGAAATCATGGTCCTACATTGTAGAAACACCAAATCCTGAGAATGGAGCATGTTACCCAGGGTATTTCGCCGACTATGAGGAGCTAAGGGAGCAGTTGAGTTCAGTATCTTCATTTGAGAGATTCGAAATATTCCCCAAAGAAAGCTCATGGCCCAACCACAGCATAAACGGAGTATCAGCATCATGCTCCCATAATGGGAAACGCAGTTTTTACAGAAATCTGCTATGGCTGACGAGGAAAAATGGTTTGTACCCAAACCTGACCAAGTCCTATGCAAACGACAAAGAGAAAGAAGTCCTTATACTATGGGGTGTTCATCACCCGTCTAACATAGAGGACCAAAGGACCCTCTATCACACAGAAAATGCTTATGTCTCTGTAATGTCTTCACATTATAGCAGAAGATTCACCCCAGAAATAACCAAAAGGCCCAAAGTAAGAGATCAGGAAGGAAGAATCAACTACTACTGGACTCTGCTAGAACCCGGGGATACAATAATATTTGAGGCAAATGGGAATCTAATAGCGCCATGGTATGCTTTCGAACTGAGTAGAGGCTTTGGATCAGGAATCATCA
		</sequence>
		<sequence>
			<taxon idref="IA_2484_2008.944"/>
			ATGAAAGTAAAACTACTAATCCTGTTATGTACATTTACAGCTACATATGCGGACACAATATGTATAGGCTACCATGCCAACAACTCAACCGACACAGTTGACACAATACTTGAGAAGAATGTGACAGTTACACACTCTGTCAATCTACTTGAGGACAGTCACAATGGAAAGCTGTGCCTACTAAAGGGAATAGCCCCCCTACAATTGGGTAATTGCAGCGTTGCCGGATGGATCTTAGGAAACCCAGAATGCGAATTACTGATTTCCAAGAAATCATGGTCCTACATTGTAGAAACACCAAATCCTGAGAATGGAGCATGTTACCCGGGGTATTTCGCCGACTATGAGGAGCTAAGGGAGCAATTGAGTTCAGTATCTTCATTTGAGAGATTCGAAATATTCCCCAAAGAAAGCTCATGGCCAAACCACAACGTAAACGGAGTATCAGCATCATGCTCCTATAATGGGAAAAGCAGTTTTTACAGAAATCTGCTATGGCTGACGAGGAAAAATGGTTTGTACCCAAACTTGACCAAGTCCTATGCAAACAACAAAGAGAAAGAAGTCCTTATACTATGGGGTGTTCATCACCCGTCTAACATAGAGGACCAAAGGACCCTCTATCACACAGAAAATGCTTATGTCTCTGTAATGTCTTCACATTATAGCAGAAGATTCACCCCAGAAATAACCAAAAGGCCCAAAGTAAGAGATCAGGAAGGAAGAATCAACTACTACTGGACTCTGCTAGAACCCGGGGATACAATAATATTTGAGGCAAATGGGAATCTAATAGCGCCATGGTATGCTTTCGAACTGAGTAGAGGCGTTGGATCAGGAATCATCA
		</sequence>
		<sequence>
			<taxon idref="IA_2485_2008.944"/>
			ATGGAAGTAAAACTACTGATCCTGTTATGTACATTTACAGCTACATATGCGGACACAATATGTATAGGCTACCATGCCAACAACTCAACCGACACAATTGACACAGTACTTGAGAAGAATGTGACAGTTACACACTCTGTCAACCTACTTGAGGACAGCCACAATGGAAAGCTGTGCCTACTAAAGGGAATAGCCCCCCTACAATTGGGTAATTGCAGCGTTGCCGGATGGGTCTTAGGAAACCCAGAATGCGAATTACTGATTTCCAAGAAATCATGGTCCTACATTGTAGAAACACCAAATCCTGAGAATGGAGCATGTTACCCAGGGTATTTCGCCGACTATGAGGAGCTAAGGGAGCAATTGAGTTCAGTATCTTCATTTGAGAGATTCGAAATATTCCCCAAAGAAAGCTCATGGCCCAACCACAACGTAAACGGAGTATCAGCATCATGCTCCTATAATGGGAAGAGCAGTTTTTACAGAAATCTGCTATGGCTGACGGGGAAAAATGGTTTGTACCCAAAACTGACCAAGTCCTATGCAAACGACAAAGAGAAAGAAGTCCTTATACTATGGGGTGTTCATCACCCGTCTAACATAGGGGACCAAAGGACCCTCTATCACACAGAAAATGCTTATGTCTCCGTAATGTCTTCACATTATAGCGGAAGATTCACCCCAGAAATAACCAAAAGGCCCAAAGTAAGAGATCAGGAAGGAAGAATCAACTACTACTGGACTCTGCTAGAACCCGGGGATACAATAATATTTGAGGCAAATGGGAATCTAATAGCGCCATGGTATGCTTTCGCACTGAGTAGAGGCTTTGGATCAGGAATCATCA
		</sequence>
		<sequence>
			<taxon idref="IA_63607_34_2008.832 "/>
			ATGAAAGTAAAACTACTGATCCTGTTATGTACATTTACAGCTACATATGCGGACACAATATGTATAGGATACCATGCCAACAACTCAACCGACACTGTTGACACAGTACTTGAAAAGAATGTGACAGTGACACACTCTGTCAACCTACTTGAGGACAGTCACAATGGGAAGCTGTGCCTACTAAAGGGAATAGCCCCCCTACAATTGGGTAATTGCAGCGTTGCCGGATGGATATTAGGAAACCCAGAATGCGAATCACTGATTTCCAAGAAATCATGGTCCTACATTGTGGAAACACCAAATCCTGAGAATGGAGCATGTTACCCAGGGGAGTTCGCCGACTATGAGGAGCTAAGGGAGCAATTGAGTTCAGTATCTTCATTTGAGAGATTCGAAATATTCCCCAAAGAAAGCTCATGGCCCAACCACACGGCAACCGGAGTGTCAGCATCATGCTCCCATAATGGGGAAAGAAGTTTTTACAGAAATCTGATATGGCTGACAGTGAAAAATGGTTTGTACCCAAACCTGAGCAAGTCCTATGAAAACGACAAAGAGAAAGAAGTCCTTATACTATGGGGTGTTCATCATCCGCCTAACATAGAGAACCAAAGGACCCTCTATCACACAGAAAATGCTTATGTCTCTGTAGTGTCTTCACATTATAGCGGAAGATTCACCCCAGAAATAACCAAAAGGCCCAAAGTAAGAGATCAGGAAGGAAGAATCAACTACTACTGGACTCTGCTGGAACCCGGGGATACAATAATATTTGAGGCAAATGGAAATCTAATAGCGCCATGGTATGCTTTCACAATAAGTAGAGGCCTTGGATCAGGAATCATCA
		</sequence>
		<sequence>
			<taxon idref="KS_1885_2007.933"/>
			ATGAAAGTAAAACTACTGATCCTGTTATGTACATTTACAGCTACATATGCGGACACAATATGTATAGGCTACCATGCCAACAACTCAACCGACACAGTTGACACAGTACTTGAGAAGAATGTGACAGTTACACACTCTGTCAATCTACTTGAGGACAGTCACAATGGAAAGCTGTGCCTATTAAAGGGAATAGCCCCCCTACAATTGGGTAATTGCAGCGTTGCCGGATGGATCTTAGGAAACCCAGAATGCGAATTACTGATTTCCAAGAAATCATGGTCCTACATTGTAGAAACACCAAATCCTGAGAATGGAGCATGTTACCCAGGGTATTTCGCCGACTATGAGGAGCTAAGGGAGCAATTGAGTTCAGTATCTTCATTTGAGAGATTCGAAATATTCCCCAAAGAAAGCTCATGGCCCAACCACAACGTAAACGGAGTATCAGCATCATGCTCCCATAATGGGAAAAGCAGTTTTTACAGAAATCTGCTATGGCTGACGGGGAAAAATGGTTTGTACCCAAACCTGACCAAGTCCTATGCAAACGACAAAGAGAAAGAAGTCCTTATACTATGGGGTGTTCATCACCCGTCTAAAATAGGGGACCAAAGGACCCTCTATCACACAGAAAATGCTTATGTCTCTGTAATGTCTTCACATTATAGCAGAAGATTCACCCCAGAAATAACCAAAAGGCCCAAAGTAAGAGATCAGGAAGGAAGAATCAACTACTACTGGACTCTGCTAGAACCCGGGGATACAATAATATTTGAGGCAAATGGGAATCTAATAGCGCCATGGTATGCTTTCGAACTGAGTAGAGGCTTTGGATCAGGAATCATCA
		</sequence>
		<sequence>
			<taxon idref="KS_1999_2008.027"/>
			ATGAAAGTAAAACTATTGATCCTGTTATGTACATTTACTGCTACATATGCAGACACAATATGTATAGGCTACCATGCCAACAACTCAACCGATACTGTTGACACAGTACTTGAGAAGAATGTGACAGTGACACACTCTGTCAACCTACTTGAGGACAGTCACAATGGAAAGCTGTGCCTACTAAAAGGAATAGCCCCCCTACAATTGGGTAATTGCAGCGTTGCCGGATGGATCTTAGGAAACCCAGAATGCGAATTACTGATTTCCAAGGAATCATGGTCCTACATTGTAGAAACACCAAACCCTAAGAATGGAGCATGTTACCCAGGGTATTTCGCCGACTATGAGGAATTAAGGGAGCAATTGAGTTCAGTATCTTCATTTGAGAGATTCGAAATATTCCCCAAAGAAAGCTCATGGCCCAACCACACTGTAACCGGAGTATCAGCATCATGCTCCCATAATGGGAAAAGAAGTTTTTACAGAAATCTGCTATGGCTGACAGTGAAAAATGGTTTGTACCCAAACCTGAGCAAGTCCTATACAAACAACAAAGAGAAAGAAGTCCTTATACTATGGGGTATTCACCACCCGCCCAACATAGGGGACCAAAGGACCCTCTATCACACAGAAAATTCTTATGTCTCTGTAGTGTCTTCACATTATAGCAAAAGATTCACCCCAGAAATAACCAAAAGGCCCAAAGTAAGAGATCAGGAAGGAAGAATCAACTACTACTGGACTCTGCTGGAACCCGGAGATACAATAATATTTGAGGCAAATGGAAATCTAATTGCGCCATGGTATGCTTTCGCACTGAGTAGAGGCTT-GGATCAGGAATCATCA
		</sequence>
		<sequence>
			<taxon idref="KS_2291_2008.696"/>
			ATGAAAGTAAAACTACTGATCCTGTTATGTACATTTACAGCTACATATGCGGACACAATATGTATAGGATACCATGCCAACAACTCAACCGACACTGTTGACACAGTACTTGAAAAGAATGTGACAGTGACACACTCTGTCAACCTACTTGAGGACAGTCACAATGGGAAGCTGTGCCTACTAAAGGGAATAGCCCCCCTACAATTGGGTAATTGCAGCGTTGCCGGATGGATATTAGGAAACCCAGAATGCGAATCACTGATTTCCAAGAAATCATGGTCCTACATTGTAGAAACACCAAATCCTGAGAATGGAGCATGTTACCCAGGGGAGTTCGCCGACTATGAGGAGCTAAGGGAGCAATTGAGTTCAGTATCTTCATTTGAGAGATTCGAAATATTCCCCAAAGAAAGCTCATGGCCCAACCACACTGCAGCCGGAGTGTCAGCATCATGCTCCCATAATGGGGAAAGAAGTTTTTACAGAAATCTGATATGGCTGACAGTGAAAAATGGTTTGTACCCAAACCTGAGCAAGTCCTATGAAAACGACAAAGAGAAAGAAGTCCTTATACTATGGGGTGTTCATCATCCGCCTAACATAGAGAACCAAAGGACCCTCTATCACACAGAAAATGCTTATGTCTCTGTAGTGTCTTCACATTATAGCGGAAGATTCACCCCAGAAATAACCAAAAGGCCCAAAGTAAGAGATCAGGAAGGAAGAATCAACTACTACTGGACTCTGCTGGAACCCGGGGATACAATAATATTTGAGGCAAATGGAAATCTAATAGCGCCATGGTATGCTTTCACACTGAGTAGAGGCCTTGGATCAGGAATCATCA
		</sequence>
		<sequence>
			<taxon idref="KS_2292_2008.696"/>
			ATGAAAGTAAAACTACTGATCCTGTTATGTACATTTACAGCTACATATGCGGACACAATATGTATAGGATACCATGCCAACAACTCAACCGACACTGTTGACACAGTACTTGAAAAGAATGTGACAGTGACACACTCTGTCAACCTACTTGAGGACAGTCACAATGGGAAGCTGTGCCTACTAAAGGGAATAGCCCCCCTACAATTGGGTAATTGCAGCGTTGCCGGATGGATATTAGGAAACCCAGAATGCGAATCACTGATTTCCAAGAAATCATGGTCCTACATTGTAGAAACACCAAATCCTGAGAATGGAGCATGTTACCCAGGGGAGTTCGCCGACTATGAGGAGCTAAGGGAGCAATTGAGTTCAGTATCTTCATTTGAGAGATTCGAAATATTCCCCAAAGAAAGCTCATGGCCCAACCACACTGCAGCCGGAGTGTCAGCATCATGCTCCCATAATGGGGAAAGAAGTTTTTACAGAAATCTGATATGGCTGACAGTGAAAAATGGTTTGTACCCAAACCTGAGCAAGTCCTATGAAAACGACAAAGAGAAAGAAGTCCTTATACTATGGGGTGTTCATCATCCGCCTAACATAGAGAACCAAAGGACCCTCTATCACACAGAAAATGCTTATGTCTCTGTAGTGTCTTCACATTATAGCGGAAGATTCACCCCAGAAATAACCAAAAGGCCCAAAGTAAGAGATCAGGAAGGAAGAATCAACTACTACTGGACTCTGCTGGAACCCGGGGATACAATAATATTTGAGGCAAATGGAAATCTAATAGCGCCATGGTATGCTTTCACACTGAGTAGAGGCCTTGGATCAGGAATCATCA
		</sequence>
		<sequence>
			<taxon idref="KS_948_2006.742"/>
			ATGAAAGTAWAACTATTGATCCTGTTATGTACATTTACTGCTACATATGCAGACACAATATGTATAGGCTACCATGCCAACAACTCAACCGATACTGTTGACACAGTACTTGAGAAGAATGTGACAGTGACACACTCTGTCAACCTACTTGAGGACAGTCACAATGGAAAGCTGTGCCTACTAAAAGGAATAGCCCCCCTACAATTGGGTAATTGCAGCGTTGCCGGATGGATCTTAGGAAACCCAGAATGCGAATTACTGATTTCCAAGGAATCATGGTCCTACATTGTAGAAACACCAAATCCTGAGAATGGAGCATGTTACCCAGGGTATTTCGCCGACTATGAGGAATTAAGGGAGCAATTGAGTTCAGTATCTTCATTTGAGAGATTCGAAATATTCCCCAAAGAAAGCTCATGGCCCAACCACACTGTAACCGGAGTATCAGCATCATGCTCCCATAATGGGAAAAGCAGTTTTTACAGAAATCTGCTATGGCTGACAGTGAAAAATGGTTTGTACCCAAACCTGAGCAAGTCCTATGCAAACAACAAAGAGAAAGAAGTCCTTATACTATGGGGTATTCATCACCCGCCCAACATAGGGGACCAAAGGACCCTCTATCACACAGAAAATGCTTATGTCTCTGTAGTGTCTTCACATTATAGCAAAAGATTCACCCCAGAAATAACCAAAAGGCCCAAAGTAAGAGATCAGGAAGGAAGAATCAACTACTACTGGACTCTGCTGGAACCCGGAGATACAATAATATTTGAGGCAAATGGAAATCTAATAGCGCCATGGTATGCTTTCGCACTGAGTAGAGGCTTTGGATCAGGAATCATCA
		</sequence>
		<sequence>
			<taxon idref="MI_2413_2008.849 "/>
			ATGAAAGTAAAACTACTGATCCTGTTATGTACATTTACAGCTACATATGCGGACACAATATGTATAGGATACCATGCCAACAACTCAACCGACACTGTTGACACAGTACTTGAAAAGAATGTGACAGTGACACACTCTGTCAACCTACTTGAGGACAGTCACAATGGGAAGCTGTGCCTACTAAAGGGAATAGCCCCCCTACAATTGGGTAATTGCAGCGTTGCCGGATGGATATTAGGAAACCCAGAATGCGAATCACTGATTTCCAAGAAATCATGGTCCTACATTGTAGAAACACCAAATCCTGAGAATGGAGCATGTTACCCAGGGGAGTTCGCCGACTATGAGGAGCTAAGGGAGCAATTGAGTTCAGTATCTTCATTTGAGAGATTCGAAATATTCCCCAAAGAAAGCTCATGGCCCAACCACACTGTAACAGGAGTGTCAGCATCATGCTCCCATAATGGGGAAAGAAGTTTTTACAGAAATCTGATATGGCTGACAGTGAAAAATGGTTTGTACCCAAAACTGAGCAAGTCCTATGAAAACGACAAAGAGAAAGAAGTCCTTATACTATGGGGTGTACATCATCCGCCTAACATAGAGAACCAAAGGACCCTCTATCACACAGAAAATGCTTATGTCTCTGTAGTGTCTTCACATTATAGCGGAAGATTCACCCCAGAAATAACCAAAAGGCCCAAAGTAAGAGATCAGGAAGGAAGAATCAACTACTACTGGACTCTGCTGGAACCCGGGGATACAATAATATTTGAGGCAAATGGAAATCTAATAGCGCCATGGTATGCTTTCACACTGAGTAGAGGCCTTGGATCAGGAATCATCA
		</sequence>
		<sequence>
			<taxon idref="MN_1209_2006.67"/>
			ATGAAAGTAANACTACTGATCCTGTTATGTACATTTACAGCTACATATGCGGACACAATATGTATAGGCTACCATGCCAACAACTCAACCGACACAGTTGACACAGTACTTGAGAAGAATGTGACAGTTACACACTCTGTCAACCTACTTGAGGACAGTCACAATGGAAAGCTGTGCCTACTAAAGGGAATAGCCCCCTTACAATTGGGTAATTGCAGCGTTGCCGGATGGATCTTAGGAAACCCAGAATGCGAATTACTGATTTCCAAGAAATCATGGTCCTACATTGTAGAAACACCAAATCCTGAGAATGGAGCATGTTACCCAGGGTATTTCGCCGACTATGAGGAGCTAAGGGAGCAATTGAGTTCAGTATCTTCATTTGAGAGATTCGAAATATTCCCCAAAGAAAGCTCATGGCCCAACCACAACGTAAACGGAGTATCAGCATCATGCTCCCATAATGGGGAAAGCAGTTTTTACAGAAATCTGCTATGGCTGACGATGAAAAATGGTTTGTACCCAAACCTGAACAAGTCCTATGCAAACAACAAAGAGAAAGAAGTCCTTATACTATGGGGTGTTCATCACCCGTCTAACATAGGGGACCAAAGGACCCTCTATCACACAGAAAATGCTTATGTCTCTGTAGTGTCTTCACATTATAGCAGAAGATTCACCCCAGAAATAACCAAAAGGCCCAAAGTAAGAGATCAGGAAGGAAGAATCAACTACTACTGGACTCTGCTGGAACCCGGGGATACAATAATATTTGAGGCAAATGGGAATCTAATAGCGCCATGGTATGCTTTCGCACTGAGTAGAGGCTTTGGATCAGGAATCATCA
		</sequence>
		<sequence>
			<taxon idref="MN_1291_2006.818"/>
			ATGAAAGTAAAACTACTGATCCTGTTATGTACATTTACAGCTACATATGCGGACACAATATGTATAGGCTACCATGCCAACAACTCAACCGACACTGTTGACACAGTACTTGAAAAGAATGTGACAGTGACACACTCTGTCAACCTACTTGAGGACAGTCACAATGGAAAGCTGTGCCTACTAAAGGGAATAGCCCCCCTACAATTGGGTAATTGCAGCGTTGCCGGATGGATATTAGGAAACCCAGAATGCGAATCACTGATTTCCAAGGAATCATGGTCCTACATTGTAGAAACACCAAATCCTGAGAATGGAGCATGTTACCCAGGGCATTTCGCCGACTATGAGGAGCTAAGGGAGCAATTGAGTTCAGTATCTTCATTTGAGAGATTCGAAATATTCCCCAAAGAAAGCTCATGGCCCAACCACACCGTAACCGGAGTGTCAGCATCATGCTCCCATAATGGGAAAAGAAGTTTTTACAGAAATCTGCTATGGCTGACAAAGAAAAATGGTTTGTACCCAAACCTGAGCAAGTCCTATGCAAACAACAAAGAGAAAGAAATCCTTATACTATGGGGTGTTCATCACCCGCCTAACATAGGGGACCAAAGGACCCTCTATCACACAGAAAATGCTTATGTCTCTGTAGTGTCTTCACATTATAGCAGAAGATTCACCCCAGAAATAACCAAAAGGCCCAAAGTAAGAGATCAGGAAGGAAGAATCAACTACTACTGGACTCTGCTGGAACCCGGGGATACAATAATGTTTGAGGCAAATGGAAATCTAATAGCGCCATGGTATGCTTTCGCACTGAGTAGAGGCCTTGGATCACGAATCATCA
		</sequence>
		<sequence>
			<taxon idref="MN_1352_2006.879"/>
			ATGAAAGTAAAACTACTGATCCTGTTATGTACATTTACAGCTACATATGCGGACACAATATGTATAGGCTACCATGCCAACAACTCAACCGACACAGTTGACACAGTACTTGAGAAGAATGTGACAGTTACACACTCTGTCAACCTACTTGAGGACAGTCACAATGGAAAGCTGTGCCTACTAAAGGGAATAGCCCCCCTACAATTGGGTAATTGCAGCGTTGCCGGATGGATCTTAGGAAACCCAGAATGCGAATTACTGATTTCCAAGAAATCATGGTCCTACATTGTAGAAACACCAAATCCTGAGAATGGAGCATGTTACCCAGGGTATTTCGCCGACTATGAGGAGCTAAGGGAGCAATTGAGTTCAGTATCTTCATTTGAGAGATTCGAAATATTCCCCAAAGAAAGCTCATGGCCCAACCACAACGTAAACGGAGTATCAGCATCATGCTCCCATAATGGGAAAAGCAGTTTTTACAGAAATCTGCTATGGCTGACGGGGAAAAATGGTTTGTACCCAAACCTGACCAAGTCCTATGCAAACAACAAAGAGAAAGAAGTCCTTATACTATGGGGTGTTCATCACCCGTCTAACATAGGGAACCAAAGGACCCTCTATCACACAGAAAATGCTTATGTCTCTGTAATGTCTTCACATTATAGCAGAAGATTCACCCCAGAAATAACCAAAAGGCCCAAAGTAAGAGATCAGGAAGGAAGAATCAACTACTACTGGACTCTGCTAGAACCCGGGGATACAATAATATTTGAGGCAAATGGGAATCTAATAGCGCCATGGTATGCTTTCGCACTGAGTAGAGGCTTTGGATCAGGAATCATCA
		</sequence>
		<sequence>
			<taxon idref="MN_1360_2006.915"/>
			ATGAAAGTAAAACTACTGATCCTGTTATGTACATTTACAGCTACATATGCGGACACAATATGTATAGGCTACCATGCCAACAACTCAACCGACACAGTTGACACAGTACTTGAGAAGAATGTGACAGTTACACACTCTGTCAACCTACTTGAGGACAGTCACAATGGAAAGCTGTGCCTACTAAAGGGAATAGCCCCCCTACAATTGGGTAATTGCAGCGTTGCCGGATGGATCTTAGGAAACCCAGAATGCGAATTACTGATTTCCAATAAATCATGGTCCTACATTGTAGAAACACCAAATCCTGAGAATGGAGCATGTTACCCAGGGTATTTCGCCGACTATGAGGAGCTAAGGGAGCAATTGAGTTCAGTATCTTCATTTGAGAGATTCGAAATATTCCCCAAAGAAAGCTCATGGCCCAGCCACAACGTAAACGGAGTATCAGCATCATGCTCCCATAATGGGAAAAGCAGTTTTTACAGAAATCTGCTATGGCTGACGAGGAAAAATGGTTTGTACCCAAACCTGACCAAGTCCTATGCAAACAACAAAGAGAAAGAAGTCCTTATACTATGGGGTGTTCATCACCCGTCTAACATAGGGGACCAAAGGACCCTCTATCACACAGAAAATGCTTATGTCTCTGTAATGTCTTCACATTATAGCAGAAGATTCACCCCAGAAATAACCAAAAGGCCCAAAGTAAGAGATCAGGAAGGAAGAATCAACTACTACTGGACTCTGCTAGAACCCGGGGATACAATAATATTTGAGGCAAATGGGAATCTAATAGCGCCATGGTATGCTTTCGCACTGAGTAGAGGCTTTGGATCAGGAATC----
		</sequence>
		<sequence>
			<taxon idref="MN_1369_2006.922"/>
			ATGAAAGTAAAACTACTGATCCTGTTATGTACATTTACAGCTACATATGCGGACACAATATGTATAGGCTACCATGCCAACAACTCAACCGACACAGTTGACACAGTACTTGAGAAGAATGTGACAGTTACACACTCTGTCAACCTACTTGAGGACAGTCACAATGGAAAGCTGTGCCTACTAAAGGGAATAGCCCCCCTACAATTGGGTAATTGCAGCGTTGCCGGATGGATCTTAGGAAACCCAGAATGCGAATTACTGATTTCCAAGAAATCATGGTCCTACATTGTAGAAACACCAAATCCTGAGAATGGAGCATGTTACCCAGGGTATTTCGCCGACTATGAGGAGCTAAGGGAGCAATTGAGTTCAGTATCTTCATTTGAGAGATTCGAAATATTCCCCAAAGAAAGCTCATGGCCCAACCACAACGTAAACGGAGTATCAGCATCATGCTCCCATAATGGGAAAAGCAGTTTTTACAGAAATCTGCTATGGCTGACGGGGAAAAATGGTTTGTACCCAAACCTGACCAAGTCCTATGCAAACAACAAAGAGCAAGAAGTCCTTATACTATGGGGTGTTCATCACCCGTCTAACATAGGGGACCAAAGGACCCTCTATCRCACAGAAAATGCTTATGTCTCTGTAATGTCTTCACATTATAGCAGAAGATTCACCCCAGAAATAACCAAAAGGCCCAAAGTAAGAGATCAGGAAGGAAGAATCAACTACTACTGGACTCTGCTAGAACCCGGGGATACAATAATATTTGAGGCAAATGGGAATCTAATAGCGCCATGGTATGCTTTCGCACTGAGTAGAGGCTTTGGATCAGGAATCATCA
		</sequence>
		<sequence>
			<taxon idref="MN_1370_2006.879"/>
			ATGAAAGTAAAACTACTGATCCTGTTATGTACATTTACAGCTACATATGCGGACACAATATGTATAGGCTACCATGCCAACAACTCAACCGACACAGTTGACACAGTACTTGAGAAGAATGTGACAGTTACACACTCTGTCAACCTACTTGAGGACAGTCACAATGGAAAGCTGTGCCTACTAAAGGGAATAGCCCCCCTACAATTGGGTAATTGCAGCGTCGCCGGATGGATCTTAGGAAACCCAGAATGCGAATTACTGATTTCCAAGAAATCATGGTCCTACATTGTAGAAACACCAAATCCTGAGAATGGAGCATGTTACCCAGGGTATTTCGCCGACTATGAGGAGCTAAGGGAGCAATTGAGTTCAGTATCTTCATTTGAGAGATTCGAAATATTCCCCAAAGAAAGCTCATGGCCCAACCACAACGTAAACGGAGTATCAGCATCATGCTCCCATAATGGGAAAAGCAGTTTTTACAGAAATCTGCTATGGCTGACGGGGAAAAATGGTTTGTACCCAAACCTGACCAAGTCCTATGCAAACAACAAAGAGAAAGAAGTCCTTATACTATGGGGTGTTCATCACCCGTCTAACATAGGGGACCAAAGGACCCTCTATCACACAGAAAATGCTTATGTCTCTGTAATGTCTTCACATTATAGCAGAAGATTCACCCCAGAAATAACCAAAAGGCCCAAAGTAAGAGATCAGGAAGGAAGAATCAACTACTACTGGACTCTGCTAGAACCCGGGGATACAATAATATTTGAGGCAAATGGGAATCTAATAGCGCCATGGTATGCTTTCGCACTGAGTAGAGGCTTTGGATCAGGAATCATCA
		</sequence>
		<sequence>
			<taxon idref="MN_1371_2006.879"/>
			ATGAAAGTAAAACTACTGATCCTGTTATGTACATTTACAGCTACATATGCGGACACAATATGTATAGGCTACCATGCCAACAACTCAACCGACACAGTTGACACAGTACTTGAGAAGAATGTGACAGTTACACACTCTGTCAACCTACTTGAGGACAGTCACAATGGAAAGCTGTGCCTACTAAAGGGAATAGCCCCCCTACAATTGGGTAATTGCAGCGTTGCCGGATGGATCTTAGGAAACCCAGAATGCGAATTACTGATTTCCAAGAAATCATGGTCCTACATTGTAGAAACACCAAATCCTGAGAATGGAGCATGTTACCCAGGGTATTTCGCCGACTATGAGGAGCTAAGGGAGCAATTGAGTTCAGTATCTTCATTTGAGAGATTCGAAATATTCCCCAAAGAAAGCTCATGGCCCAACCACAACGTAAACGGAGTATCAGCATCATGCTCCCATAATGGGAAAAGCAGTTTTTACAGAAATCTGCTATGGCTGACGGGGAAAAAAGGTTTGTACCCAAACCTGACCAAGTCCTATGCAAACAACAAAGAGAAAGAAGTCCTTATACTATGGGGTGTTCATCACCCGTCTAACATAGGGGACCAAAGGACCCTCTATCACACAGAAAATGCTTATGTCTCTGTAATGTCTTCACATTATAGCAGAAGATTCACCCCAGAAATAACCAAAAGGCCCAAAGTAAGAGATCAGGAAGGAAGAATCAACTACTACTGGACTCTGCTAGAACCCGGGGATACAATAATATTTGAGGCAAATGGGAATCTAATAGCGCCATGGTATGCTTTCGCACTGAGTAGAGGCTTTGGATCAGGAATCWTCA
		</sequence>
		<sequence>
			<taxon idref="MN_1378_2006.933"/>
			ATGAAAGTAAAACTACTGATCCTGTTATGTACATTTACAGCTACATATGCGGACACAATATGTATAGGCTACCATGCCAACAACTCAACCGACACAGTTGACACAGTACTTGAGAAGAATGTGACAGTTACACACTCTGTCAACCTACTTGAGGACAGTCACAATGGAAAGCTGTGCCTACTAAAGGGAATAGCCCCCCTACAATTGGGTAATTGCAGCGTTGCCGGATGGATCTTAGGAAACCCAGAATGCGAATTACTGATTTCCAAGAAATCATGGTCCTACATTGTAGAAACACCAAATCCTGAGAATGGAGCATGTTACCCAGGGTATTTCGCCGACTATGAGGAGCTAAGGGAGCAATTGAGTTCAGTATCTTCATTTGAGAGATTCGAAATATTCCCCAAAGAAAGCTCATGGCCCAACCACAACGTAAACGGAGTATCAGCATCATGCTCCCATAATGGGAAAAGCAGTTTTTACAGAAATCTGCTATGGCTGACGAGGAAAAATGGTTTGTACCCAAACCTGACCAAGTCCTATGCAAACAACAAAGAGAAAGAAGTCCTTATACTATGGGGTGTTCATCACCCGTCTAACATAGGGGACCAAAGGACCCTCTATCACACAGAAAATGCTTATGTCTCTGTAATGTCTTCACATTATAGCAGAAGATTCACCCCAGAAATAACCAAAAGGCCCAAAGTAAGAGATCAGGAAGGAAGAATCAACTACTACTGGACTCTGCTAGAACCCGGGGATACAATAATATTTGAGGCAAATGGGAATCTAATAGCGCCATGGTATGCTTTCGCACTGAGTAGAGGCTTTGGATCAGGAATCWTCA
		</sequence>
		<sequence>
			<taxon idref="MN_1457_2007.105"/>
			ATGAAAGTAAAACTACTGATCCTGTTATGTACATTTACAGCTACATATGCGGACACAATATGTATAGGCTACCATGCCAACAACTCAACCGACACAGTTGACACAGTACTTGAGAAGAATGTGACAGTTACACACTCTGTCAACCTACTTGAGGACAGTCACAATGGAAAGCTGTGCCTACTAGAGGGAATAGCCCCCCTACAATTGGGTAATTGCAGCGTTGCCGGATGGATCTTAGGAAACCCAGAATGCGAATTACTGATTTCCAAGAAATCATGGTCCTACATTGTGGAAACACCAAATCCTGAGAATGGAGCATGTTACCCAGGGTATTTCGCCGATTATGAGGAGCTAAGGGAGCAATTGAGTTCAGTATCTTCATTTGAGAGATTCGAAATATTCCCCAAAGAAAGCTCATGGCCCAACCACAACGTAAACGGAGTATCAGCATCATGCTCCCATAATGGGAAAAGCAGTTTTTACAGAAATCTGTTATGGCTGACGGGGAAGAATGGTTTGTACCCAAACCTGACCAAGTCCTATGCAAACAACAAAGAGAAAGAAGTCCTTATACTATGGGGTGTTCATCACCCGTCTAACATAGGGGACCAAAGGACCCTCTATCACACAGAAAATGCTTATGTCTCTGTAATGTCTTCACATTATAGCAGAAGATTCACCCCAGAAATAACCAAAAGGCCCAAAGTAAGAGATCAGGAAGGAAGAATCAACTACTACTGGACTCTGCTAGAACCCGGGGATACAATAATATTTGAGGCAAATGGGAATCTAATAGCGCCATGGTATGCTTTCGCACTGAGTAGAGGCTTTGGATCAGGAATCATCA
		</sequence>
		<sequence>
			<taxon idref="MN_1683_2007.534"/>
			ATGGAAGTAAAACTACTGATCCTGTTATGTACATTTACAGCTACATATGCGGACACAATATGTATAGGCTACCATGCCAACAACTCAACCGACACAGTTGACACAGTACTTGAGAAGAATGTGACAGTTACACACTCTGTCAACCTACTTGAGGACAGTCACAATGGAAAGCTGTGCCTACTAAAGGGAATAGCCCCCCTACAATTGGGTAATTGCAGCGTTGCCGGATGGATCTTAGGAAACCCAGAATGCGAATTACTGATTTCCAAGAAATCATGGTCCTACATTGTAGAAACACCAAATCCTGAGAATGGAGCATGTTACCCAGGGTATTTCGCCGACTATGAGGAGCTAAGGGAGCAATTGAGTTCAGTATCTTCATTTGAGAGATTCGAAATATTCCCCAAAGAAAGCTCATGGCCCAACCACAACGTAAACGGAGTATCAGCATCATGCTCCCATAATGGGAAAAGCAGTTTTTACAGAAATCTGCTATGGCTGACGGGGAAAAATGGTTTGTACCCAAACCTGACCAAGTCCTATGCAAACAACAAAGAGAAAGAAGTCCTTATACTATGGGGTGTTCATCACCCGTCTAACATAGGGGACCAAAGGACCCTCTATCACACAGAAAATGCTTATGTCTCTGTAATGTCTTCACATTATAGCAGAAGATTCACCCCAGAAATAACCAAAAGGCCCAAAGTAAGAGATCAGGGAGGAAGAATCAACTACTACTGGACTCTGCTAGAACCCGGGGATACAATAATATTTGAGGCAAATGGGAATCTAATAGCGCCATGGTATGCTTTCGCACTGAGTAGAGGCTTTGGATCAGGAATCATCA
		</sequence>
		<sequence>
			<taxon idref="MN_1728_2007.642"/>
			ATGAAAGTAAAACTACTGATCCTGTTATGTACATTTACAGCTACATATGCGGACACAATATGTATAGGCTACCATGCCAACAACTCAACCGACACAGTTGACACAGTACTTGAGAAGAATGTGACAGTTACACACTCTGTCAATCTACTTGAGGACAGTCACAATGGAAAGCTTTGCCTACTAAAGGGAATAGCCCCCCTACAATTGGGTAATTGCAGCGTTGCCGGATGGATCTTAGGAAACCCAGAGTGCGAATTACTGATTTCCAAGAAATCATGGTCCTACATTGTAGAAACACCAAATCCTGAGAATGGAGCATGTTACCCAGGGTATTTCGCCGACTATGAGGAGCTAAGGGAGCAATTGAGTTCAGTATCTTCATTTGAGAGATTCGAAATATTCCCCAAAGAAAGCTCATGGCCCAACCACAACGTAAACGGAGTATCAGCATCATGCTCCCATAATGGGAAAAGCAGTTTTTACAGAAATCTGCTATGGCTGACGGGGAAAAATGGTTTGTACCCAAACCTGACCAAGTCCTATGCAAACAACAAAGAGAAAGAAGTCCTTATACTGTGGGGTGTTCATCACCCGTCTAACATAGGGGACCAAAGGACCCTCTATCACACAGAAAATGCTTATGTCTCTGTAATGTCTTCACACTATAGCAGAAGATTCACCCCAGAAATAACCAAAAGGCCCAAAGTAAGAGATCAGGAAGGAAGAATCAACTACTACTGGACTCTGCTAGAACCCGGGGATACAATAATATTTGAGGCAAATGGGAATCTAATAGCGCCATGGTATGCTTTCGCACTGAGTAGAGGCTTTGGATCAGGAATCATCA
		</sequence>
		<sequence>
			<taxon idref="MN_1872_2007.874"/>
			ATGAAAGTAAAACTACTGATCCTATTATGTACATTTACAGCTACATATGCGGACACAATATGTATAGGCTACCATGCCAACAACTCAACCGACACAGTTGACACAGTACTTGAGAAGAATGTGACAGTTACACACTCTGTCAACCTACTTGAGGACAGTCACAATGGAAAGCTGTGCCTACTAAAGGGAATAGCCCCCCTACAATTGGGTAATTGCAGCGTTGCCGGATGGATCTTAGGAAACCCAGAATGCGAATTACTGATTTCCAAGAAATCATGGTCCTACATTGTAGAAACACCAAATCCTGAGAATGGAGCATGTTACCCAGGGTATTTCGCCGACTATGAGGAGCTAAGGGAGCAATTGAGTTCAGTATCTTCATTTGAGAGATTCGAAATATTCCCCAAAGAAAGCTCATGGCCCAACCACAACGTAAACGGAGTATCAGCATCATGCTCCCATAATGGGGAAAGAAGTTTTTACAGAAATCTGCTATGGCTGACGGGGAAAAATGGTTTGTACCCAAACCTGAACAAGTCCTATGAAAACAACAAAGAGAAAGAAGTCCTTATACTATGGGGTGTTCATCACCCGTCTAACATAGGGGACCAAAGGACCCTCTATCACACAGAAAATGCTTATGTCTCTGTAATGTCTTCACATTATAGCAGAAGATTCACCCCAGAAATAACCAAAAGGCCCAAAGTAAGAGATCAGGAAGGAAGAATCAACTACTACTGGACTCTGCTAGAACCCGGGGATACAGTAATATTTGAGGCAAATGGGAATCTAATAGCGCCATGGTATGCTTTCGCACTGAGTAGAGGCTTTGGATCAGGAATCATCA
		</sequence>
		<sequence>
			<taxon idref="MN_1890_2007.899"/>
			ATGAAAGTAAAACTACTGATCCTGTTATGTACATTTACAGCTACATATGCGGACACAATATGTATAGGCTACCATGCCAACAACTCAACCGACACAGTTGACACAGTACTTGAGAAGAATGTGACAGTTACACACTCTGTCAATCTACTTGAGGACAGTCACAATGGAAAGCTGTGCCTACTAAAGGGAATAGCCCCCCTACAATTGGGTAATTGCAGCGTTGCCGGATGGATCTTAGGAAACCCAGAATGCGAATTACTGATTTCCAAGAAATCATGGTCCTACATTGTAGAAACACCAAATCCTGAGAATGGAGCATGTTACCCAGGGTATTTCGCCGACTATGAGGAGCTAAGGGAGCAATTGAGTTCAGTATCTTCATTTGAGAGATTCGAAATATTCCCCAAAGAAAGCTCATGGCCCAACCACAACGTAAATGGAGTATCAGCATCATGCTCCCATAATGGGGAAAGAAGTTTTTACAGAAATCTGCTATGGCTGACGGGGAAAAATGATTTGTACCCAAACCTGACCAAGTCCTATGCAAACAACAAAGAGAAAGAAGTCCTTATACTATGGGGTGTTCATCACCCGTCTAACATAAGGGACCAAAGGACCCTCTATCACACAGAAAATGCTTATGTCGCTGTAATGTCTTCACATTATAGCAGAAGATTCACCCCAGAAATAACCAAAAGGCCCAAAGTAAGAGATCAGGAAGGAAGAATCAACTACTACTGGACTCTGCTAGAACCCGGGGATACAATAATATTTGAGGCAAATGGGAATCTAATAGCGCCATGGTATGCTTTCGAACTGAGTAGAGGCTTTGGATCAGGAATCATCA
		</sequence>
		<sequence>
			<taxon idref="MN_1908_2007.91"/>
			ATGAAAGTAAAACTACTGATCCTATTATGTACATTTACAGCTACATATGCGGACACAATATGTATAGGCTACCATGCCAACAACTCAACCGACACAGTTGACACAGTACTTGAGAAGAATGTGACAGTTACACACTCTGTCAACCTACTTGAGGACAGTCACAATGGAAAGCTGTGCCTACTAAAGGGAATAGCCCCCCTACAATTGGGTAATTGCAGCGTTGCCGGATGGATCTTAGGAAACCCAGAATGCGAATTACTGATTTCCAAGAAATCATGGTCCTACATTGTAGAAACACCAAATCCTGAGAATGGAGCATGTTACCCAGGGTATTTCGCCGACTATGAGGAGCTAAGGGAGCAATTGAGTTCAGTATCTTCATTTGAGAGATTCGAAATATTCCCCAAAGAAAGCTCATGGCCCAACCACAACGTAAACGGAGTATCAGCATCATGCTCCCATAATGGGAAAAGCAGTTTTTACAGAAATCTGCTATGGCTGACGAGGAAAAATGGTTTGTACCCAAACCTGACCAAGTCCTATGCAAACAACAAAGAGAAAGAAGTCCTTATACTATGGGGTGTTCATCACCCGTCTAACATAGGGGACCAAAGGACCCTCTATCACACAGAAAATGCTTATGTCTCTGTAATGTCTTCACATTATAGCAGAAGATTCACCCCAGAAATAACCAAAAGGCCCAAAGTAAGAGATCAGGAAGGAAGAATCAACTACTACTGGACTCTGCTAGAACCCGGGGATACAATAATATTTGAGGCAAATGGGAATCTAATAGCGCCATGGTATGCTTTCGCACTGAGTAGAGGCTTTGGATCAGGAATCACAC
		</sequence>
		<sequence>
			<taxon idref="MN_1952_2007.93"/>
			ATGAAAGTAAAACTACTGATCCTGTTATGTACATTTACAGCTACATATGCGGACACAATATGTATAGGCTACCATGCCAACAACTCAACCGACACAGTTGACACAGTACTTGAGAAGAATGTGACAGTTACACACTCTGTCAATCTACTTGAGGACAGTCACAATGGAAAGCTTTGCCTACTAAAGGGAATAGCCCCCCTACAATTGGGCAATTGCAGCGTTGCCGGATGGATCTTAGGAAACCCAGAGTGCGAATTACTGATTTCCAAGAAATCATGGTCTTACATTGTAGAAACACCAAATCCTGAGAATGGAGCATGTTACCCAGGGTATTTCGCCGACTATGAGGAGCTAAGGGAGCAATTGAGTTCAGTATCTTCATTTGAGAGATTCGAAATATTCCCCAAAGAAAGCTCATGGCCCAACCACAACGTAAACGGAGTATCAGCATCATGCTCCCATAATGGGAAAAGCAGTTTTTACAGAAATCTGCTATGGCTGACGGGGAAAAATGGTTTGTACCCAAACCTGACCAAGTCCTATGCAAACAACAAAGAGAAAGAAGTCCTTATACTGTGGGGTGTTCATCACCCGTCTAACATAGGGGACCAAAGGACCCTCTATCACACAGAAAATGCTTATGTCTCTGTAATGTCTTCACACTATAGCAGAAGATTCACCCCAGAAATAACCAAAAGGCCCAAAGTAAGAGATCAGGAAGGAAGAATCAACTACTACTGGACTCTGCTAGAACCCGGGGATACAATAATATTTGAGGCAAATGGGAATCTAATAGCGCCATGGTATGCTTTCGCACTGAGTAGAGGCTTTGGATCAGGAATCATCA
		</sequence>
		<sequence>
			<taxon idref="MN_1964_2007.955"/>
			ATGAAAGTAAAACTACTGATCCTGTTATGTACATTTACAGCTACATATGCGGACACAATATGTATAGGCTACCATGCCAACAACTCAACCGACACAGTTGACACAGTACTTGAGAAGAATGTGACAGTTACACACTCTGTCAATCTACTTGAGGACAGTCACAATGGAAAGCTGTGCCTACTAAAGGGAATAGCCCCCCTACAATTGGGTAATTGCAGCGTTGCCGGATGGATCTTAGGAAACCCAGAATGCGAATTACTGATTTCCAAGAAATCATGGTCCTACATTGTAGAAACACCAAATCCTGAGAATGGAGCATGTTACCCAGGGTATTTCGACGACTATGAGGAGCTAAGGGAGCAATTGAGTTCAGTATCTTCATTTGAGAGATTCGAAATATTCCCCAAAGAAAGCTCATGGCCCAACCACAACGTAAACGGAGTATCAGCATCATGCTCCCATAATGGGAAAAGCAGTTTTTACAGAAATCTGCTATGGCTGACGGGGAAAAATGGTTTGTACCCAAACCTGACCAAGTCCTATGCAAACAACAAAGAGAAAGAAGTCCTTATACTATGGGGTGTTCATCACCCGTCTAACATAGGGGACCAAAGAACCCTCTATCACACAGAAAATGCTTATGTCTCTGTAATGTCTTCACATTATAGCAGAAGATTCACCCCAGAAATAACCAAAAGGCCCAAAGTAAGAGATCAGGAAGGAAGAATCAACTACTACTGGACTCTGCTAGAACCCGGGGATACAATAATATTTGAGGCAAATGGGAATCTAATAGCGCCATGGTATGCTTTCGAACTGAGTAGAGGCTTTGGATCAGGAATCA-CA
		</sequence>
		<sequence>
			<taxon idref="MN_2011_2008.085"/>
			ATGAAAGTAAAACTACTGATCCTGTTGTGTACATTTACAGCTACATATGCGGACACAATATGTATAGGCTACCATGCCAACAACTCAACCGACACAGTTGACACAGTACTTGAGAAGAATGTGACAGTTACACACTCTGTCAATCTACTTGAGGACAGTCACAATGGAAAGCTGTGCCTACTAAAGGGAATAGCCCCCCTACAATTGGGTAATTGCAGCGTTGCCGGATGGATCTTAGGAAACCCAGAATGCGAATTACTGATTTCCAAGAAATCATGGTCCTACATTGTGGAAACACCAAATCCTGAGAATGGAGCATGTTACCCAGGGTATTTCGCCGACTATGAGGAGCTAAGGGAGCAATTGAGTTCAGTATCTTCATTTGAGAGATTCGAAATATTCCCCAAAGAAAGTTCATGGCCCGACCACAACGTAAACGGAGTATCAGCATCATGCTCCCATAATGGGAAAAGCAGTTTTTACAGAAATCTGCTATGGCTGACGAGGAAAAATGGTTTGTACCCAAACCTGACCAAGTCCTATGCAAACAACAAAGAGAAAGAAGTCCTTATACTATGGGGTGTTCATCACCCGTCTAACATAGGGGACCAAAGGACCCTCTATCACACAGAAAATGCTTATGTCTCTGTAACGTCTTCACATTATAGCAGAAGATTCACCCCAGAAATAACCAAAAGGCCCAAAGTAAGAGATCAGGAAGGAAGAATCAACTACTACTGGACTCTGCTAGAACCCGGGGATACAATAATATTTGAGGCAAATGGGAATCTAATAGCGCCATGGTATGCTTTCGAACTGAGTAGAGGCTTTGGATCAGGAATCATCA
		</sequence>
		<sequence>
			<taxon idref="MN_2081_2008.219"/>
			ATGAAAGTAAAACTACTGATCCTATTATGTACATTTACAGCTACATATGCGGACACAATATGTATAGGCTACCATGCCAACAACTCAACCGACACAGTTGACACAGTACTTGAGAAGAATGTGACAGTTACACACTCTGTCAACCTACTTGAGGACAGTCACAATGGAAAGCTGTGCCTACTAAAGGGAATAGCCCCCCTACAATTGGGTAATTGCAGCGTTGCCGGATGGATCTTAGGAAACCCAGAATGCGAATTACTGATTTCCAAGAAATCATGGTCCTACATTGTAGAAACACCAAATCCTGAGAATGGAGCATGTTACCCAGGGTATTTCGCCGACTATGAGGAGCTAAGGGAGCAATTGAGTTCAGTATCTTCATTTGAGAGATTCGAAATATTCCCCAAAGAAAGCTCATGGCCCAACCACAACGTAAACGGAGTATCAGCATCATGCTCCCATAATGGGGAAAGAAGTTTTTACAGAAATCTGCTATGGCTGACGGGGAAAAATGGTTTGTACCCAAACCTGACCAAGTCCTATGAAAACAACAAAGAGAAAGAAGTCCTTATACTATGGGGTGTTCATCACCCGTCTAACATAGGGGACCAAAGGACCCTCTATCACAAAGAAAATGCTTATGTCTCTGTAATGTCTTCACATTATAGCAGAAGATTCACCCCAGAAATAACCAAAAGGCCCAAAGTAAGAGATCAGGAAGGAAGAATCAACTACTACTGGACTCTGCTAGAACCCGGGGATACAGTAATATTTGAGGCAAATGGGAATCTAATAGCGCCATGGTATGCTTTCGCACTGAGTAGAGGCTT-GGATCAGGAATCA-CA
		</sequence>
		<sequence>
			<taxon idref="MN_2121_2008.281"/>
			ATGAAAGTAAAACTACTGATCCTGTTATGTACATTTACAGCTACATATGCGGACACAATATGTATAGGCTACCATGCCAACAACTCAACCGACACAGTTGACACAGTACTTGAGAAGAATGTGACAGTTACACACTCTGTCAATCTACTTGAGGACAGTCACAATGGAAAGCTGTGCCTACTAAAGGGAATAGCCCCCCTACAATTGGGTAATTGCAGCGTTGCCGGATGGATCTTAGGAAACCCAGAATGCGAATTACTGATTTCCAAGAAATCATGGTCCTACATTGTAGAAACACCAAATCCTGAGAATGGAGCATGTTACCCAGGGTATTTCGCCGACTATGAGGAGCTAAGGGAGCAATTGAGTTCAGTATCTTCATTTGAGAGATTCGAAATATTCCCCAAAGAAAGCTCATGGCCCAACCACAACGTAAACGGAGTATCAGCATCATGCTCCCATAATGGAAAAAGCAGTTTTTACAGAAATCTGCTATGGCTGACGGGAAAAAATGGTTTGTACCCAAACCTGACCAAGTCCTATGCAAACGACAAAGAGAAAGAAGTCCTTATACTATGGGGTGTCCATCACCCGTCTAACATAGGGGACCAAAGGACCCTCTATCACACAGAAAATGCTTATGTCTCTGTAATGTCTTCACATTATAGCAGAAGATTCACCCCAGAAATAACCAAAAGGCCCAAAGTAAGAGATCAGGAAGGAAGAATCAACTACTACTGGACTCTGCTGGAACCCGGGGAAACAATAATATTTGAGGCAAATGGGAATCTAATAGCGCCATGGTATGCTTTCGAACTGAGTAGAGGCTTTGGATCAGGAATCATCA
		</sequence>
		<sequence>
			<taxon idref="MN_2127_2008.259"/>
			ATGAAAGTAAAACTACTGATCCTGTTATGTACATTTACAGCTACATATGCGGACACAATATGTATAGGCTACCATGCCAACAACTCAACCGACACAGTTGACACAGTACTTGAGAAGAATGTGACAGTTACACACTCTGTCAATCTACTTGAGGACAGTCACAATGGAAAGCTTTGCCTACTAAAGGGAATAGCCCCCCTACAATTGGGTAATTGCAGCGTTGCCGGATGGATCTTAGGAAACCCAGAGTGCGAATTACTGATTTCCAAGAAATCATGGTCCTACATTGTAGAAACACCAAATCCTGAGAATGGAGCATGTTACCCAGGGTATTTCGCCGACTATGAGGAGCTAAGGGAGCAATTGAGTTCAGTATCTTCATTTGAGAGATTCGAAATATTCCCCAAAGAAAGCTCATGGCCCAACCACAACGTAAACGGAGTATCAGCATCATGCTCCCATAATGGGAAAAGCAGTTTTTACAGAAATCTGCTATGGCTGACGGGGAAAAATGGTTTGTATCCAAACCTGACCAAGTCCTATGCAAACGACAAAGAGAAAGAAGTCCTTATACTGTGGGGTGTTCATCACCCGTCTAACATTGGGGACCAAAGGACCCTCTATCACACAGAAAATGCTTATGTCTCTGTAATGTCTTCACACTATAGCAGAAGATTCACCCCAGAAATAACCAAAAGGCCCAAAGTAAGAGATCAGGAAGGAAGAATCAACTACTACTGGACTCTGCTAGAACCCGGGGATACAATAATATTTGAGGCAAATGGGAATCTAATAGCGCCATGGTATGCTTTCGCACTGAGTAGAGGCTTTGGATCAGGAATCATCA
		</sequence>
		<sequence>
			<taxon idref="MN_2128_2008.273"/>
			ATGAAAGTAAAACTACTGATCCTGTTATGTACATTTACAGCTACATATGCGGACACAATATGTATAGGATACCATGCCAACAACTCAACCGACACTGTTGACACAGTACTTGAAAAGAATGTGACAGTGACACACTCTGTCAACCTACTTGAGGACAGTCACAATGGGAAGCTGTGCCTACTAAAGGGAATAGCCCCCCTACAATTGGGTAATTGCAGCGTTGCCGGATGGATATTAGGAAACCCAGAATGCGAATCACTGATTTCCAAGAAATCATGGTCCTACATTGTAGAAACACCAAATCCTGAGAATGGAGCATGTTACCCAGGGGAGTTCGCCGACTATGAGGAGCTAAGGGAGCAATTGAGTTCAGTATCTTCATTTGAGAGATTCGAAATATTCCCCAAAGAAAGCTCATGGCCCAACCACACTGCAACCGGAGTGTCAGCATCATGCTCCCATAATGGGGAAAGAAGTTTTTACAGAAATCTGATATGGCTGACAGTGAAAAATGGTTTGTACCCAAACCTGAGCAAGTCCTATGAAAACGACAAAGAGAAAGAAGTCCTTATACTATGGGGTGTTCATCATCCGCCTAACATAGAGAACCAAAGGACCCTCTATCACACAGAAAATGCTTATGTCTCTGTAGTGTCTTCACATTATAGCGGAAGATTCACCCCAGAAATAACCAAAAGGCCCAAAGTAAGAGATCAGGAAGGAAGAATCAACTACTACTGGACTCTGCTGGAACCCGGGGATACAATAATATTTGAGGCAAATGGAAATCTAATAGCGCCATGGTATGCTTTCACACTGAGTAGAGGCCTTGGATCAGGAATCATCA
		</sequence>
		<sequence>
			<taxon idref="MN_2129_2008.278"/>
			ATGAAAGTAAAACTACTGATCCTGTTATGTACATTTACAGCTACATATGCGGACACAATATGTATAGGATACCATGCCAACAACTCAACCGACACAGTTGACACAGTACTTGAGAGGAATGTGACAGTTACACACTCTGTCAATCTACTTGAGGACAGTCACAATGGAAAGCTGTGCCTACTAAAGGGAACAGCCCCCCTACAATTGGGTAATTGCAGCGTTGCCGGATGGATCTTAGGAAACCCAGAATGCGAATTACTGATTTCCAAGAAATCATGGTCCTACATTGTAGAAACACCAAATCCTGAGAATGGAGCATGTTACCCAGGGTATTTCGCCGACTATGAGGAGCTAAGGGAGCAATTGAGTTCAGTATCTTCATTTGAGAGATTCGAAATATTCCCCAAAGAAAGCTCATGGCCCAACCACAACGTAAACGGAGTATCAGCATCATGCTCCCATAATGGGGAAAGCAGTTTTTACAGAAATCTGCTATGGCTGACGGGGAAAAATGGTTTGTACCCAAACCTGACCAAGTCCTATGCAAACAACAAAGAGAAAGAAGTCCTTATACTATGGGGTGTTCATCACCCGTCTAACATAGGGGACCAAAGGACCCTCTATCGCACAGAAAATGCTTATGTCTCTGTAATGTCTTCACATTATAGCAGAAGATTCACCCCAGAAATAACCAAAAGGCCCAAAGTAAGAGATCAGGAAGGAAGAATCAACTACTACTGGACTCTGCTAGAACCCGGGGATACAATAATATTTGAGGCAAATGGGAATCTAATAGCGCCATGGTATGCTTTCGAACTGAGTAGAGGCTTTGGATCAGGAATCATCA
		</sequence>
		<sequence>
			<taxon idref="MN_2154_2008.34"/>
			ATGAAAGTAAAACTACTGATCCTGTTATGTACATTTACAGCTACATACGCGGACACAATATGTATAGGCTACCATGCCAACAACTCAACCGACACAGTTGACACAGTACTTGAGAAGAATGTGACAGTTACACACTCTGTCAACCTACTTGAGGACAGTCACAATGGAAAGCTGTGCCTACTAAAGGGAATAGCCCCCCTACAATTGGGTAATTGCAGCGTTGCCGGATGGATCTTAGGAAACCCAGAATGCGAAATACTGATTTCCAAGAAATCATGGTCCTACATTGTAGAAACACCAAATCCTGAGAATGGAGCATGTTACCCAGGGTATTTCGCCGACTATGAGGAGCTAAAGGAGCAATTGAGTTCAGTATCTTCATTTGAGAGATTCGAAATATTCCCCAAAGAAAGCTCATGGCCCCACCACAACGTAAACGGAGTATCAGCATCATGCTCCCATAATGGGAAAAGCAGTTTTTACAAAAATCTGCTATGGCTGACGGGGAAAAATGGTTTGTACCCAAACCTGACCAAGTCCTATGCAAACAACAAAGAGAAAGAAGTCCTTATACTATGGGGTGTTCATCACCCGTCTAACATAGGGGACCAAAGGACCCTCTACCACACAGAAAATGCTTATGTCTCTGTAATGTCTTCACATTATAGCAGAAGATTCACCCCAGAAATAACCAAAAGGCCCAAAGTAAGAGATCAGGAAGGAAGAATCAACTACTACTGGACTCTGCTAGAACCCGGGGATACAATAATATTTGAGGCAAATGGGAATCTGATAGCGCCATGGTATGCTTTCGAACTGAGTAGAGGATTTGGATCAGGAATCATCA
		</sequence>
		<sequence>
			<taxon idref="MN_2155_2008.351"/>
			ATGAAAGTAAAACTACTGATCCTGTTATGTACATTTACAGCTACATATGCGGACACAATATGTATAGGCTACCATGCCAACAACTCAACCGACACAGTTGACACAGTACTTGAGAAGAATGTGACAGTTACACACTCTGTCAACCTACTTGAGGACAGTCACAATGGAAAGCTGTGCCTACTAAAGGGAATAGCCCCCCTACAATTGGGTAATTGCAGCGTTGCCGGATGGATCTTAGGAAACCCAGAATGCGAGTTACTGATTTCCAAGAAATCATGGTCCTACATTGTAGAAACACCAAATCCTGAGAATGGAGCATGTTACCCAGGGTATTTCGCCGACTATGAGGAGCTAAGGGAGCAATTGAGTTCAGTATCTTCATTTGAGAGATTCGAAATGTTCCCCAAAGAAAGCTCATGGCCCAACCACAACGTAAACGGAGTATCAGCATCATGCTCCCATAATGGGAAAAGCAGTTTTTACAGAAATCTGCTATGGCTGACGGGAAAAAATGGTTTGTATCCAAACCTGACCAAGTCCTATGAAAACAACAATGAGAAAGAGGTCCTTATACTATGGGGTGTTCATCACCCGTCTAACATAGGGGACCAAAGGACCCTCTATCACACAGAAAATGCTTATGTCTCTGTAATGTCTTCACATTATAGCAGAAGATTCACCCCAGAAATAAACAAAAGGCCCAAAGTAAGAGATCAGGAAGGAAGAATCAACTATTACTGGACTCTGCTAGAACCCGGGGATACAATAATATTTGAGGCAAATGGGAATCTAATAGCGCCATGGTATGCTTTCGCACTGAGTAGAGGCTT-GGATCAGGAATCATCA
		</sequence>
		<sequence>
			<taxon idref="MN_2171_2008.34"/>
			ATGAAAGTAAAACTACTGATCCTGTTATGTACATTTACAGCTACATATGCGGACACAATATGTATAGGCTACCATGCCAACAACTCAACCGACACAGTTGACACAGTACTTGAGAAGAATGTGACAGTTACACACTCTGTCAATCTACTTGAGGACAGTCACAATGGAAAGCTTTGCCTACTAAAGGGAATAGCCCCCCTACAATTGGGTAATTGCAGCGTTGCCGGATGGATCTTAGGAAACCCAGAGTGCGAATTACTGATTTCCAAGAAATCATGGTCCTACATTGTAGAAACACCAAATCCTGAGAATGGAGCATGTTACCCAGGGTATTTCGCCGACTATGAGGAGCTAAGGGAGCAATTGAGTTCAGTATCTTCATTTGAGAGATTCGAAATATTCCCCAAAGAAAGCTCATGGCCCAACCACAACGTAAACGGAGTATCAGCATCATGCTCCCATAATGAGAAAAGCAGTTTTTACAGAAATCTGCTATGGCTGACGGGGAAAAATGGTTTGTACCCAAACCTGACCAAGTCCTATGCAAACGACAAAGAGAAAGAAGTCCTTATACTGTGGGGTGTTCATCACCCGTCTAACATAGGGGACCAAAGGACCCTCTATCACACAGAAAATGCTTATGTCTCTGTAATGTCTTCACACTATAGCAGAAGATTCACCCCAGAAATAACCAAAAGGCCCAAAGTAAGAGATCAGGAAGGAAGAATCAACTACTACTGGACTCTGCTAGAACCCGGGGATACAATAATATTTGAGGCAAATGGGAATCTAATAGCGCCATGGTATGCTTTCGCACTGAGTAGAGGC-------------------
		</sequence>
		<sequence>
			<taxon idref="MN_2215_2008.451"/>
			ATGAAAGTAAAACTACTGATCCTGTTATGTACATTTACAGCTACATATGCGGACACAATATGTATAGGCTACCATGCCAACAACTCAACCGACACAGTTGACACAGTACTTGAGAAGAATGTGACAGTTACACACTCTGTCAATCTACTTGAGGACAGTCACAATGGAAAGCTTTGCCTACTAAAGGGAAGAGCCCCCCTACAATTGGGTAATTGCAGTGTTGCCGGATGGATCTTAGGAAACCCAGAGTGCGAATTACTGATTTCCAAGAAATCATGGTCCTACATTGTAGAAACACCAAATCCTGAGAATGGAGCATGTTACCCAGGGTATTTCACCGACTATGAAGAGCTAAGGGAGCAATTGAGTTCAGTATCTTCATTTGAGAGATTCGAAATATTCCCCAAAGAAAGCTCATGGCCCAACCACAACGTAAACGGAGTATCAGCATCATGCTCCCATAATGGGAAAAGTAGTTTTTACAGAAATCTGCTATGGCTGACGAGGAAAAATGGTTTGTACCCAAACCTGACCAAGTCCTATGCAAACAACAAAGAGAAAGAAGTCCTTATACTGTGGGGTGTTCATCACCCGTCTAACATAGAGGACCAAAGGACCCTCTATCACACAGAAAATTCTTATGTCTCTGTAATGTCTTCACACTATAGCAGAAGATTCACCCCAGAAATAACCAAAAGGCCCAAGGTAAGAGATCAGGAAGGAAGAATCAACTACTACTGGACTCTGCTAGAACCCGGAGATACAATAATATTTGAGGCAAATGGGAATCTAATAGCGCCATGGTATGCTTTCGCACTGAGTAGAGGCTTTGGATCAGGAATCATC-
		</sequence>
		<sequence>
			<taxon idref="MN_2223_2008.51"/>
			ATGAAAGTAAAACTACTGATCCTGTTATGTACATTTACAGCTACATATGCGGACACAATATGTATAGGCTACCATGCCAACAACTCAACCGACACTGTTGACACAGTACTTGAGAAGAATGTGACAGTGACACACTCTGTCAACCTACTTGAGGACAGTCACAATGGAAAGCTGTGCCTACTAAAGGGAATAGCCCCCCTACAATTGGGTAATTGCAACGTTGCCGGATGGATCTTAGGAAACCCAGAATGCGAATCACTGATTTCCAAGGAATCATGGTCCTACATTGTAGAAACACCAAATCCTAAGAATGGAGCATGTTACCCAGGGTATTTCGCCGACTATGAGGAGCTAAGGGAGCAATTGAGTTCAGTATCTTCATTTGAGAGATTCGAAATATTCCCCAAAGAAAGCTCATGGCCCAACCACACCGTAACCGGAGTATCAGCATCATGCTCCCATAATGGGAAAAGCAGTTTTTACAGAAATCTGCTATGGCTGACGAGGAAAAATGGTTTGTACCCAAACCTGAGCAAGTCCTATGCAAACAACAAAGAAAAAGAAGTCCTTATACTATGGGGTGTTCATCACCCGCCTAACATAAGGGACCAAAGGACCCTCTATCACACAGAAAATGCTTATGTCTCTGTAGTGTCTTCACATTATAGCAGAAGATTCACCCCAGAAATAACCAAAAGGCCCAAAGTAAGAGATCAGGAAGGAAGAATCAACTACTACTGGACTCTGCTGGAACCTGGGGATACAATAATATTTGAGGCAAATGGAAATCTAATAGCGCCATGGTATGCTTTCGCACTGAGTAA-GGCCTTGGATCAGGAATCATCA
		</sequence>
		<sequence>
			<taxon idref="MN_2227_2008.484"/>
			ATGAAAGTAAAACTACTGATCCTGTTATGCACATTCACAGCTACATATGCGGACACAATATGTATAGGATACCATGCCAACAACTCAACCGACACTGTTGACACAGTACTTGAAAAGAATGTGACAGTGACACACTCTGTCAACCTACTTGAGGACAGTCACAATGGAAAGCTGTGCCTACTAAAGGGAATAGCCCCCCTACAATTGGGTAATTGCAGCGTTGCCGGATGGATATTAGGAAACCCAGAATGCGAATCACTGATTTCCAAGGAATCATGGTCCTACATTGTAGAAACACCAAATTCTGATAATGGAGCATGTTACCCAGGGCAGTTCGCCGACTATGAGGAGCTAAGAGAGCAATTGAGTTCAGTATCTTCATTTGAGAGATTCGAGATATTCCCCAAAGAAAGCTCATGGCCCAACCACACTGTAACCGGAGTGTCAGCATCATGCTCCCATAATGGGGAAAGAAGTTTTTACAGAAATCTGATATGGCTGACAGTGAAAAATGGTTTGTACCCAAACCTGAGCAAGTCCTATGAAAACGACAAAGGGAAAGAAGTCCTTATATTATGGGGTGTTCATCATCCGCCTAACATAGAGAACCAAAGGACCCTCTATCACACAGAAAATGCTTATGTCTCTGTAGTGTCTTCACATTATAGCGGAAGATTCACCCCAGAAATAACCAAAAGGCCCAAAGTAAGAGATCAGGAAGGAAGAATCAACTACTACTGGACTCTGCTGGAACCCGGGGATACAATAATATTTGAGGCAAATGGAAATCTAATAGCGCCATGGTATGCTTTCGCACTGAGTAGAGGCCTTGGATCAGGGATCATCA
		</sequence>
		<sequence>
			<taxon idref="MN_2239_2008.186"/>
			ATGAAAGTAAAACTACTGATCCTGTTATGTACATTTACAGCTACATATGCGGACACAATATGTATAGGCTACCATGCCAACAACTCAACCGACACAGTTGACACAGTACTTGAGAAGAATGTGACAGTTACACACTCTGTCAATCTACTTGAGGACAGTCACAATGGAAAGCTGTGCCTACTAAAGGGAATAGCCCCTCTACAATTGGGTAATTGCAGCGTTGCCGGATGGATCTTAGGAAACCCAGAATGCGAATTACTGATTTCCAAGAAATCATGGTCCTACATTGTAGAAACACCAAATCCTGAGAATGGAGCATGTTACCCAGGGTATTTCGCCGACTATGAGGAGCTAAGGGAGCAATTGAGTTCAGTATCTTCATTTGAGAGATTCGAAATATTCCCCAAAGAAAGCTCATGGCCCAACCACAYCGTAAACGGAGTATCAGCATCATGCTCCCATAATGGGAAAAGCAGTTTTTACAGAAATCTGCTATGGCTGACGAGGAAAAATGGTTTGTACCCAAACCTGACCAAGTCCTATGCAAACAACAAAGAGAAAGAAGTCCTTATACTATGGGGTGTTCACCACCCGTCTAACATAGGGGATCAAAGGACCCTCTATAACACAGAAAATGCTTATGTCTCTGTAGTGTCTTCACATTATAGCAGAAGATTCACCCCAGAAATAACCAAAAGGCCCAAAGTAAGAGATCAGGAAGGAAGAATCAACTACTACTGGACTCTGCTAGAACCCGGGGACACAATAATATTTGAGGCAAATGGGAATCTAATAGCACCATGGTATGCTTTCGAACTGAGTAGAGGCTTTGGATCAGGAATCATCA
		</sequence>
		<sequence>
			<taxon idref="MN_2243_2008.51"/>
			ATGAAAGTAAANCTACTGATCCTATTATGTACATTTACAGCTACATATGCGGACACAATATGTATAGGCTACCATGCCAACAACTCAACCGACACAGTTGACACAGTACTTGAGAAGAATGTGACAGTTACACACTCTGTCAACCTACTTGAGGACAGTCACAATGGAAAGCTGTGCCTACTAAAGGGAATAGCCCCCCTACAATTGGGTAATTGCAGCGTTGCCGGATGGATCTTAGGAAACCCAGAATGCGAATTACTGATTTCCAAGAAATCATGGTCCTACATTGTAGAAACACCAAATCCTGAGAATGGAGCATGTTACCCAGGGTATTTCGCCGACAATGAGGAGCTAAGGGAGCAATTGAGTTCAGTATCTTCATTTGAGAGATTCGAAATATTCCCCAAAGAAAGCTCATGGCCCGACCACAACGTAAACGGAGTATCAGCATCATGCTCCCATAATGGGAAAAGCAGTTTTTACAGAAATCTGCTATGGCTGACGGGGAAAAATGGTTTGTACCCAAACCTGACCATGTCCTATGCAAACAACAAAGAGAAAGAAGTCCTTATACTATGGGGTGTTCATCACCCGTCTAACATAGGGGACCAAAGGACCCTCTATCACAAAGAAAATGCTTATGTCTCTGTAATGTCTTCACATTATAGCAGAAGATTCACCCCAGAAATAACCAAAAGGCCCAAAGTAAGAGATCAGGAAGGAAGAATCAACTACTACTGGACTCTGCTAGAACCCGGAGATACAATAATATTTGAGGCAAATGGGAATCTAATAGCGCCATGGTATGCTTTCGAACTGAGTAGAGGCTT-GGATCAGGAATCA-CA
		</sequence>
		<sequence>
			<taxon idref="MN_2250_2008.584"/>
			ATGAAAGTAAAACTACTGATCCTGTTATGTACATTTACAGCTACATATGCGGACACAATATGTATAGGATACCATGCCAACAACTCAACCGACACTGTTGACACAGTACTTGAAAAGAATGTGACAGTGACACACTCTGTCAATCTACTTGAGGACAGCCACAATGGAAAGCTGTGCCTACTAAAGGGAATAGCCCCCCTACAATTGGGTAATTGCAGCGTTGCCGGATGGATATTAGGAAACCCAGAATGCGAATCACTGATTTCCAAGGAATCATGGTCCTACATTGTAGAAACACCAAATTCTGATAATGGAGCATGTTACCCAGGGCAGTTCGCCGACTATGAGGAGCTAAGGGAGCAATTGAGTTCAGTATCTTCATTTGAGAGATTCGAAATATTCCCCAAAGAAAGCTCATGGCCCAACCACAATGTAAACGGAGTGTCAGCATCATGCTCCCATAATGGGAAAAGAAGTTTTTACAGAAATCTGATATGGCTGACAGTGAAAAATGGTTTGTACCCAAACCTGAGCAAGTCCTATAAAAACGACAAAGGAAAAGAAGTCCTTATATTATGGGGTGTTCATCACCCGCCTAACATAGGGGACCAAAAGACCCTCTATCACACAGAAAATGCTTATGTTTCTGTAGTGTCTTCACATTATAGCGGAAGATTCACCCCAGAAATAACCAAAAGGCCCAAAGTAAGAGATCAGGAAGGAAGAATCAACTACTACTGGACTCTGCTGGAACCCGGGGATACAATAATATTTGAGGCAAATGGAAATCTAATAGCGCCATGGTATGCTTTCGCACTGAGTAGAGGCCTTGGATCAGGAATCATCA
		</sequence>
		<sequence>
			<taxon idref="MN_225_10_2008.868"/>
			ATGAAAGTAAAACTACTGATCCTGTTATGTACATTTACAGCTACATATGCGGACACAATATGTATAGGATACCATGCCAACAACTCAACCGACACTGTTGACACAGTACTTGAAAAGAATGTGACAGTGACACACTCTGTCAACCTACTTGAGGACAGTCACAATGGGAAGCTGTGCCTACTAAAGGGAATAGCCCCCCTACAATTGGGTAATTGCAGCGTTGCCGGATGGATATTAGGAAACCCAGAATGTGAATCACTGATTTCCAAGAAATCATGGTCCTACATTGTAGAAACACCAAATCCTGAGAATGGAGCATGTTACCCAGGGGAGTTCGCCGACTATGAGGAGCTAAGGGAGCAATTGAGTTCAGTATCTTCATTTGAGAGATTCGAAATATTCCCCAAAGAAAGCTCATGGCCCAACCACACTGCAGCCGGAGTGTCAGCATCATGCTCCCATAATGGGGAAAGAAGTTTTTACAGAAATCTGATATGGCTGACAGTGAAAAATGGTTTGTACCCAAACCTGAGCAAGTCCTATGAAAACGACAAAGAGAAAGAAGTCCTTATACTATGGGGTGTTCATCATCCGCCTAACATAGAGAACCAAAGGACCCTCTATCACACAGAAAATGCTTATGTCTCTGTAGTGTCTTCACATTATAGCGGAAGATTCACCCCAGAAATAACCAAAAGGCCCAAAGTAAGAGATCAGAAAGGAAGAATCAACTACTACTGGACTCTGCTGGAACCCGGGGATACAATAATATTTGAGGCAAATGGAAATCTAATAGCGCCATGGTATGCTTTCACACTGAGTAGAGGCCTTGAATCAGGAATCATCA
		</sequence>
		<sequence>
			<taxon idref="MN_2278_2008.653"/>
			ATGAAAGTAAAACTACTGATCCTGTTATGTACATTTACAGCTACATATGCGGACACAATATGTATAGGCTACCATGCCAACAACTCAACCGACACAGTTGACACAGTACTTGAGAAGAATGTGACAGTTACACACTCTGTCAATCTACTTGAGGACAGTCACAATGGAAAGCTGTGCCTACTAAAGGGAATAGCCCCCCTACAATTGGGTAATTGCAGCGTTGCCGGATGGATCTTGGGAAACCCAGAATGCGAATTACTGATTTCCAAGAAATCATGGTCCTACATTGTAGAAACACCAAACCCTGAGAATGGAGCATGTTACCCAGGGTATTTCGCCGACTATGAGGAGCTAAGGGAGCAATTGAGTTCAGTATCTTCATTTGAGAGATTCGAAATATTCCCCAAAGAAAGCTCATGGCCCAACCACAACGTAAATGGAGTATCAGCATYGTGCTCCCATAATGGGGAAAGAAGTTTTTACAGAAATCTGCTATGGCTGACGGGGAAAAATGATTTGTACCCAAACCTGACCAAGTCCTATGCAAACAACAAAGAGAAAGAAGTCCTTATACTATGGGGTGTTCATCACCCGTCTAACATAAGGGACCAAAGGACCCTCTATCACACAGAAAATGCTTATGTCGCTGTAATGTCTTCACATTATAGCAGAAGATTCACCCCAGAAATAGCCAAAAGGCCCAAAGTAAGAGATCAGGAAGGAAGAATCAACTACTACTGGACTCTGCTAGAACCTGGGGATACAATAATATTTGAGGCAAATGGGAATCTAATAGCGCCATGGTATGCTTTCGAACTGAGTAGAGGC-------------------
		</sequence>
		<sequence>
			<taxon idref="MN_2279_2008.674"/>
			ATGAAAGTAAAACTACTGATCCTGTTATGTACATTTACAGCTACATATGCGGACACAATATGTATAGGATACCATGCCAACAACTCAACCGACACTGTTGACACAGTACTTGAAAAGAATGTGACAGTGACACACTCTGTCAATCTACTTGAGGACAGCCACAATGGAAAGCTGTGCCTACTAAAGGGAATAGCCCCCCTACAATTGGGTAATTGCAGCGTTGCCGGATGGATATTAGGAAACCCAGAATGCGAATCACTGATTTCCAAGGAATCATGGTCCTACATTGTAGAAGCACCAAATTCTGATAATGGAGCATGTTACCCAGGGCAGTTCGCCGACTATGAGGAGCTAAGGGAGCAATTGAGTTCAGTATCTTCATTTGAGAGATTCGAAATATTCCCCAAAGAAAGCTCATGGCCCAACCACAATGTAACCGGAGTGTCAGCATCATGCTCCCATAATGGGAAAAGAAGTTTTTACAGAAATCTGATATGGCTGACAGTGAAAAATGGTTTGTACCCAAACCTGAGCAAGTCCTATAAAAACGACAAAGGAAAAGAAGTCCTTATATTATGGGGTGTTCATCACCCGCCTAACATAGGGGACCAAAGGACCCTCTATCACACAGAAAATGCTTATGTCTCTGTAGTGTCTTCACATTATAGCGGAAGATTCACCCCAGAAATAACCAAAAGGCCCAAAGTAAGAGATCAGGAAGGAAGAATCAACTACTACTGGACTCTGCTGGAACCCGGGGATACAATAATATTTGAGGCAAATGGAAATCTAATAGCGCCATGGTATGCTTTCGCACTGAGTAGAGGCCTTGGATCA----------
		</sequence>
		<sequence>
			<taxon idref="MN_2300_2008.701"/>
			ATGAAAGTAAAACTACTGATCCTGTTATGTACGTTTACAACTACATATGCGGACACAATATGTATAGGCTACCATGCCAACAACTCAACCGACACAGTTGACACAGTGCTTGAGAAGAATGTGACAGTTACACACTCTGTCAACCTACTTGAGGACAGTCACAATGGAAAGCTTTGCCTACTAAAGGGAATTGCCCCCCTACAATTGGGTAATTGCAGCGTTGCCGGATGGATCTTAGGAAACCCAGAGTGCGAATTACTGATTTCCAAGAAATCATGGTCCTACATTGTAGAAACACCAAATCCTGAGAATGGAGCATGTTACCCAGGGTATTTCGCCGACTATGAGGAGCTAAGGGAGCAATTGAGTTCAGTATCTTCATTTGAGAGATTCGAAATATTCCCCAAAGAAAGCTCATGGCCCAACCACAACGTAAACGGAGTATCAGCATCATGCTCCCATAATGGGAAAAGCAGTTTCTACAGAAATCTGCTATGGCTGACGGGGAAAAATGGTTTGTACCCAAACCTGACCAAGTCCTATGAAAACAACAAGGAGAAAGAAGTCCTTATACTGTGGGGTGTTCATCACCCGTCTAACATAGGGGACCAAAGGACCCTCTATCACACAGAAAATGCTTATGTCTCTGTAATGTCTTCACACTATAGCAGAAGATTCACCCCAGAAATAACCAAAAGGCCCAAAGTAAGAGATCAGGAAGGAAGAATCAACTACTACTGGACTCTGCTAGAACCCGGGGATACAATAWTATTTGAGGCAAATGGGAATCTAATAGCGCCATGGTATGCTTTCGCACTGAGTAGAGGCTT-GGATCAGGAATCATCA
		</sequence>
		<sequence>
			<taxon idref="MN_2310_2008.701"/>
			ATGAAAGTAAAACTACTGATCCTGTTATGTACATTTACAGCTACATATGCGGACACAATATGTATAGGATACCATGCCAACAACTCAACCGACACTGTTGACACAGTACTTGAAAAGAATGTGACAGTGACACACTCTGTCAACCTACTTGAGGACAGTCACAATGGGAAGCTGTGCCTACTAAAGGGAATAGCCCCCCTACAATTGGGTAATTGCAGCGTTGCCGGATGGATATTAGGAAACCCAGAATGCGAATCACTGATTTCCAAGAAATCATGGTCCTACATTGTGGAAACACCAAATCCTGAGAATGGAGCATGTTACCCAGGGGAGTTCGCCGACTATGAGGAGCTAAGGGAGCAATTGAGTTCAGTATCTTCATTTGAGAGATTCGAAATATTCCCCAAAGAAAGCTCATGGCCCAACCACACGGCAACCGGAGTGTCAGCATCATGCTCCCATAATGGGGAAAGAAGTTTTTACAGAAATCTGATATGGCTGACAGTGAAAAATGGTTTGTACCCAAACCTGAGCAAGTCCTATGAAAACGACAAAGAGAAAGAAGTCCTTATACTATGGGGTGTTCATCATCCGCCTAACATAGAGAACCAAAGGACCCTCTATCACACAGAAAATGCTTATGTCTCTGTAGTGTCTTCACATTATAGCGGAAGATTCACCCCAGAAATAACCAAAAGGCCCAAAGTAAGAGATCAGGAAGGAAGAATCAACTACTACTGGACTCTGCTGGAACCCGGGGATACAATAATATTTGAGGCAAATGGAAATCTAATAGCGCCATGGTATGCTTTCACAATAAGTAGAGGCCTTGGATCAGGAATCATCA
		</sequence>
		<sequence>
			<taxon idref="MN_2318_2008.737"/>
			ATGAAAGTAAAACTACTGATCCTGTTATGTACATTTACAGCTACATTTGCGGACACAATATGTATAGGCTACCATGCCAACAACTCAACCGACACTGTTGACACAGTACTTGAAAAGAATGTGACAGTGACACACTCTGTCAACCTACTTGAGGACAGTCACAATGGAAAGCTGTGCCTACTAAAGGGAATAGCCCCCCTACAATTGGGTAATTGCAGCGTTGCCGGATGGATATTAGGAAACCCAGAATGCGAATCACTGATTTCCAAGGAGTCATGGTCCTACATTGTAGAAACACCAAATCCTGAGAATGGAGCATGTTACCCAGGGCATTTCGCCGACTATGAGGAGCTAAGGGAGCAATTGAGTTCAGTATCTTCATTTGAGAGATTCGAAATATTCCCCAAAGAAAGCTCATGGCCCAACCACACCGTAACCGGAGTGTCAGCATCATGCTCCCATAATGGGGAAAGCAGTTTTTACAGAAATCTGCTATGGCTGACAGTGAAAAATGGTTTGTACCCAAACCTGAGCAAGTCCTATGCAAACAACAAAGGGAAAGAAATCCTTATACTATGGGGTGTTCATCACCCGCCTAACATAGGGAACCAAAGGACCCTCTATCACACAGAAAATGCTTATGTCTCTGTAGTGTCTTCACATTATAGCAGAAGATTCACCCCAGAAATAACCAAAAGGCCCAAAGTAAGAGATCAGGAAGGAAGAATCAACTACTACTGGACTCTGCTGGAACCCGGGGATACAATAATATTTGAGGCAAATGGAAATCTAATAGCGCCATGGTATGCTTTCACACTGAGTAGAGGCCTTGGATCAGGAATCATCA
		</sequence>
		<sequence>
			<taxon idref="MN_2324_2008.696"/>
			ATGAAAGTAAAACTACTGATCCTGTTATGTACATTTACAGCTACATATGCGGACACAATATGTATAGGATACCATGCCAACAACTCAACCGACACTGTTGACACAGTACTTGAAAAGAATGTGACAGTGACACACTCCGTCAACCTACTTGAGGACAGTCACAATGGAAAGCTGTGCCTACTAAAGGGAATAGCCCCCCTACAATTGGGTAATTGCAGCGTTGCCGGATGGATATTAGGAAACCCAGAATGCGAATCACTGATTTCCAAGGAATCATGGTCCTACATTGTAGAAACACCAAATTCTGATAATGGAGCATGTTACCCAGGGCAGTTCGCCGACTATGAGGAGCTAAGGGAGCAATTGAGTTCAGTATCTTCATTTGAGAGATTCGAGATATTCCCCAAAGAAAGCTCATGGCCCAACCACAATGTAAACGGAGTGTCAGCATCATGCTCCCATAATGGGAAAAGAAGTTTTTACAGAAATCTGATATGGCTGACAGTGAAAAATGGTTTGTACCCAAACCTGAGCAAGTCCTATGAAAACGACAAAGGGAAAGAAGTCCTTATATTATGGGGTGTTCATCATCCACCTAACATAGGGGACCAAAGGGCCCTCTATCACACAGAAAATGCTTATGTCTCTGTAGTGTCTTCACATTATAGCGGAAGATTCACCCCAGAAATAACCAAAAGGCCCAAAGTAAGAGATCAGGAAGGAAGAATCAACTACTACTGGACTCTGCTGGAACCTGGGGATACAATAATATTTGAGGCAAATGGAAATCTAATAGCGCCATGGTATGCTTTCGCACTGAGCAGAGGCCTTGGATCAGGAATC----
		</sequence>
		<sequence>
			<taxon idref="MN_2358_2008.777"/>
			ATGAAAGTAAAACTACTGATCCTGTTATGTACATTTACAGCTACATATGCGGACACAATATGTATAGGATACCATGCCAACAACTCAACCGAAACTGTTGACACAGTACTTGAAAAGAATGTGACAGTGACACACTCTGTCAACCTACTTGAGGACAGTCACAATGGGAAGCTGTGCCTACTAAAGGGAATAGCCCCCCTACAATTGGGTAATTGCAGCGTTGCCGGATGGATATTAGGAAACCCAGAATGCGAATCACTGATTTCCAAGAAATCATGGTCCTACATTGTAGAAACACCAAATCCTGAGAATGGAGCATGTTACCCAGGGGAGTTCGCCGACTATGAGGAGCTAAGGGAGCAATTGAGTTCAGTATCTTCATTTGAGAGATTCGAAATATTCCCCAAAGAAAGCTCATGGCCCAACCACACTGCAACCGGAGTGTCAGCATCATGCTCCCATAATGGGGAAAGAAGTTTTTACAGAAATCTGATATGGCTGACAGTGAAAAATGGTTTGTACCCAAACCTGAGCAAGTCCTATGAAAACGACAAAGAGAAAGAAGTCCTTATACTATGGGGTGTTCATCATCCGCCTAACATAGAGAACCAAAAGACCCTCTATCACACAGAAAATGCTTATGTCTCTGTAGTGTCTTCACATTATAGCGGAAGATTCACCCCAGAAATAACCAAAAGGCCCAAAGTAAGAGATCAGGAAGGAAGAATCAACTACTACTGGACTCTGCTGGAACCCGGGGATACAATAATATTTGAGGCAAATGGAAATCTAATAGCGCCATGGTATGCTTTCACACTGAGTAGAGGCCTTGGATCAGGAATCATCT
		</sequence>
		<sequence>
			<taxon idref="MN_2401_2008.834"/>
			ATGAAAGTAAAACTACTGATCCTGTTATGTACATTTACAGCTACATATGCGGACACAATATGTATAGGATACCATGCCAACAACTCAACCGAAACTGTTGACACAGTACTTGAAAAGAATGTGACAGTGACACACTCTGTCAACCTACTTGAGGACAGTCACAATGGGAAGCTGTGCCTACTAAAGGGAATAGCCCCCCTACAATTGGGTAATTGCAGCGTTGCCGGATGGATATTAGGAAACCCAGAATGCGAATCACTGATTTCCAAGAAATCATGGTCCTACATTGTAGAAACACCAAATCCTGAGAATGGAGCATGTTACCCAGGGGAGTTCGCCGACTATGAGGAGCTAAGGGAGCAATTGAGTTCAGTATCTTCATTTGAGAGATTCGAAATATTCCCCAAAGAAAGCTCATGGCCCAACCACACTGCAACCGGAGTGTCAGCATCATGCTCCCATAATGGGGAAAGAAGTTTTTACAGAAATCTGATATGGCTGACAGTGAAAAATGGTTTGTACCCAAACCTGAGCAAGTCCTATGAAAACGACAAAGAGAAAGAAGTCCTTATACTATGGGGTGTTCATCATCCGCCTAACATAGAGAACCAAAGGACCCTCTATCACACAGAAAATGCTTATGTCTCTGTAGTGTCTTCACATTATAGCGGAAGATTCACCCCAGAAATAACCAAAAGGCCCAAAGTAAGAGATCAGGAAGGAAGAATCAACTACTACTGGACTTTGCTGGAACCCGGGGATACAATAATATTTGAGGCAAATGGAAATCTAATAGCGCCATGGTATGCTTTCACACTGAGTAGAGGCCTTGGATCAGGAATCATCA
		</sequence>
		<sequence>
			<taxon idref="MN_2402_2008.834"/>
			ATGAAAGTAAAACTACTGATCCTGTTATGTACATTTACAGCTACATATGCGGACACAATATGTATAGGATACCATGCCAACAACTCAACCGAAACTGTTGACACAGTACTTGAAAAGAATGTGACAGTGACACACTCTGTCAACCTACTTGAGGACAGTCACAATGGGAAGCTGTGCCTACTAAAGGGAATAGCCCCCCTACAATTGGGTAATTGCAGCGTTGCCGGATGGATATTAGGAAACCCAGAATGCGAATCACTGATTTCCAAGAAATCATGGTCCTACATTGTAGAAACACCAAATCCTGAGAATGGAGCATGTTACCCAGGGGAGTTCGCCGACTATGAGGAGCTAAGGGAGCAATTGAGTTCAGTATCTTCATTTGAGAGATTCGAAATATTCCCCAAAGAAAGCTCATGGCCCAACCACACTGCAACCGGAGTGTCAGCATCATGCTCCCATAATGGGGAAAGAAGTTTTTACAGAAATCTGATATGGCTGACAGTGAAAAATGGTTTGTACCCAAACCTGAGCAAGTCCTATGAAAACGACAAAGAGAAAGAAGTCCTTATACTATGGGGTGTTCATCATCCGCCTAACATAGAGAACCAAAGGACCCTCTATCACACAGAAAATGCTTATGTCTCTGTAGTGTCTTCACATTATAGCGGAAGATTCACCCCAGAAATAACCAAAAGGCCCAAAGTAAGAGATCAGGAAGGAAGAATCAACTACTACTGGACTTTGCTGGAACCCGGGGATACAATAATATTTGAGGCAAATGGAAATCTAATAGCGCCATGGTATGCTTTCACACTGAGTAGAGGCCTTGGATCAGGAATCATCA
		</sequence>
		<sequence>
			<taxon idref="MN_2417_2008.812"/>
			ATGAAAGTAAAACTACTGATCCTGTTATGTACATTTACAGCTACATATGCGGACACAATATGTATAGGATACCATGCCAACAACTCAACCGACACTGTTGACACAGTACTTGAAAAGAATGTGACAGTGACACACTCTGTCAACCTACTTGAGGACAGTCACAATGGGAAGCTGTGCCTACTAAAGGGAATAGCCCCCCTACAATTGGGTAATTGCAGCGTTGCCGGATGGATATTAGGAAACCCAGAATGCGAATCACTGATTTCCAAGAAATCATGGTCCTACATTGTGGAAACACCAAATCCTGAGAATGGAGCATGTTACCCAGGGGAGTTCGCCGACTATGAGGAGCTAAGGGAGCAATTGAGTTCAGTATCTTCATTTGAGAGATTCGAAATATTCCCCAAAGAAAGCTCATGGCCCAACCACACGGCAACCGGAGTGTCAGCATCATGCTCCCATAATGGGGAAAGAAGTTTTTACAGAAATCTGATATGGCTGACAGTGAAAAATGGTTTGTACCCAAACCTGAGCAAGTCCTATGAAAACGACAAAGAGAAAGAAGTCCTTATACTATGGGGTGTTCATCATCCGCCTAACATAGAGAACCAAAGGACCCTCTATCACACAGAAAATGCTTATGTCTCTGTAGTGTCTTCACATTATAGCGGAAGATTCACCCCAGAAATAACCAAAAGGCCCAAAGTAAGAGATCAGGAAGGAAGAATCAACTACTACTGGACTCTGCTGGAACCCGGGGATACAATAATATTTGAGGCAAATGGAAATCTAATAGCGCCATGGTATGCTTTCACAATAAGTAGAGGCCTTGGATCA----------
		</sequence>
		<sequence>
			<taxon idref="MN_2430_2008.834"/>
			ATGAAAGTAAAACTACTGATCCTGTTATGTACATTTACAGCTACATATGCGGACACAATATGTATAGGATACCATGCCAACAACTCAACCGAAACTGTTGACACAGTACTTGAAAAGAATGTGACAGTGACACACTCTGTCAACCTACTTGAGGACAGTCACAATGGGAAGCTGTGCCTACTAAAGGGAATAGCCCCCCTACAATTGGGTAATTGCAGCGTTGCCGGATGGATATTAGGAAACCCAGAATGCGAATCACTGATTTCCAAGAAATCATGGTCCTACATTGTAGAAACACCAAATCCTGAGAATGGAGCATGTTACCCAGGGGAGTTCGCCGACTATGAGGAGCTAAGGGAGCAATTGAGTTCAGTATCTTCATTTGAGAGATTCGAAATATTCCCCAAAGAAAGCTCATGGCCCAACCACACTGCAACCGGAGTGTCAGCATCATGCTCCCATAATGGGGAAAGAAGTTTTTACAGAAATCTGATATGGCTGACAGTGAAAAATGGTTTGTACCCAAACCTGAGCAAGTCCTATGAAAACGACAAAGAGAAAGAAGTCCTTATACTATGGGGTGTTCATCATCCGCCTAACATAGAGAACCAAAGGACCCTCTATCACACAGAAAATGCTTATGTCTCTGTAGTGTCTTCACATTATAGCGGAAGATTCACCCCAGAAATAACCAAAAGGCCCAAAGTAAGAGATCAGGAAGGAAGAATCAACTACTACTGGACTTTGCTGGAACCCGGGGATACAATAATATTTGAGGCAAATGGAAATCTAATAGCGCCATGGTATGCTTTCACACTGAGTAGAGGCCTTGGATCAGGAATCATCA
		</sequence>
		<sequence>
			<taxon idref="MN_2447_2008.874"/>
			ATGAAAGTAAAACTACTGATCCTGTTATGTACATTTACAGCTACATATGCGGACACAATATGTATAGGATACCATGCCAACAACTCAACCGAAACTGTTGACACAGTACTTGAAAAGAATGTGACAGTGACACACTCTGTCAACCTACTTGAGGACAGTCACAATGGGAAGCTGTGCCTACTAAAGGGAATAGCCCCCCTACAATTGGGTAATTGCAGCGTTGCCGGATGGATATTAGGAAACCCAGAATGCGAATCACTGATTTCCAAGAAATCATGGTCCTACATTGTAGAAACACCAAATCCTGAGAATGGAGCATGTTACCCAGGGGAGTTCGCCGACTATGAGGAGCTAAGGGAGCAATTGAGTTCAGTATCTTCATTTGAGAGATTCGAAATATTCCCCAAAGAAAGCTCATGGCCCAACCACACTGCAACCGGAGTGTCAGCATCATGCTCCCATAATGGGGAAAGAAGTTTTTACAGAAATCTGATATGGCTGACAGTGAAAAATGGTTTGTACCCAAACCTGAGCAAGTCCTATGAAAACGACAAAGAGAAAGAAGTCCTTATACTATGGGGTGTTCATCATCCGCCTAACATAGAGAACCAAAGGACCCTCTATCACACAGAAAATGCTTATGTCTCTGTGGTGTCTTCACATTATAGCGGAAGATTCACCCCAGAAATAACCAAAAGGCCCAAAGTAAGAGATCAGGAAGGAAGAATCAACTACTACTGGACTTTGCTGGAACCCGGGGATACAATAATATTTGAGGCAAATGGAAATCTAATAGCACCATGGTATGCTTTCACACTGAGTAGAGGCCTTGGATCAGGAATCATCA
		</sequence>
		<sequence>
			<taxon idref="MN_2470_2008.901"/>
			ATGAAAGTAAAACTACTGATCCTGTTATGTACATTTACAGCTACATATGCGGACACAATATGTATAGGCTACCATGCCAACAACTCAACCGACACAGTTGACACAGTACTTGAGAAGAATGTGACAGTTACACACTCTGTCAATCTACTTGAGGACAGTCACAATGGAAAGCTGTGCCTACTAAAGGGAATAGCCCCCCTACAATTGGGTAATTGCAGCGTTGCCGGATGGATCTTAGGAAACCCAGAATGCGAATTACTGATTTCCAAGAAATCATGGTCCTACATTGTAGAAACACCAAATCCTGAGAATGGAGCATGTTACCCAGGGTATTTTGCCGACTATGAGGAGCTAAGGGAGCAATTGAGTTCAGTATCTTCATTTGAGAGATTCGAAATATTCCCCAAAGAAAGCTCATGGCCCAACCACAACGTAAATGGAGTATCAGCATCATGCTCCCATAATGGGGAAAGAAGTTTTTACAGAAATCTGCTATGGCTGACGGGGAAAAATGATTTGTACCCAAACCTGACCAAGTCCTATGCAAACAACAAAGAGAAAGAAGTCCTTATACTATGGGGTGTTCATCACCCGTCTAACATAAGGGACCAAAGGACCCTCTATCACACAGAAAATGCTTATGTCGCTGTAATGTCTTCACATTATAGCAGAAGATTCACCCCAGAAATAACCAAAAGGCCCAAAGTAAGAGATCAGGAAGGAAGAATCAACTACTACTGGACTCTGCTAGAACCCGGGGATACAATAATATTTGAGGCAAATGGGAATCTAATAGCGCCATGGTATGCTTTCGAACTGAGTAGAGGCTTTGGATCAGGAATCTTCA
		</sequence>
		<sequence>
			<taxon idref="MN_2471_2008.901"/>
			ATGAAAGTAAAACTACTGATCCTGTTATGTACATTTACAGCTACATATGCGGACACAATATGTATAGGCTACCATGCCAACAACTCAACCGACACAGTTGACACAGTACTTGAGAAGAATGTGACAGTTACACACTCTGTCAATCTACTTGAGGACAGTCACAATGGAAAGCTGTGCCTACTAAAGGGAATAGCCCCCCTACAATTGGGTAATTGCAGCGTTGCCGGATGGATCTTAGGAAACCCAGAATGCGAATTACTGATTTCCAAGAAATCATGGTCCTACATTGTAGAAACACCAAATCCTGAGAATGGAGCATGTTACCCAGGGTATTTTGCCGACTATGAGGAGCTAAGGGAGCAATTGAGTTCAGTATCTTCATTTGAGAGATTCGAAATATTCCCCAAAGAAAGCTCATGGCCCAACCACAACGTAAATGGAGTATCAGCATCATGCTCCCATAATGGGGAAAGAAGTTTTTACAGAAATCTGCTATGGCTGACGGGGAAAAATGATTTGTACCCAAACCTGACCAAGTCCTATGCAAACAACAAAGAGAAAGAAGTCCTTATACTATGGGGTGTTCATCACCCGTCTAACATAAGGGACCAAAGGACCCTCTATCACACAGAAAATGCTTATGTCGCTGTAATGTCTTCACATTATAGCAGAAGATTCACCCCAGAAATAACCAAAAGGCCCAAAGTAAGAGATCAGGAAGGAAGAATCAACTACTACTGGACTCTGCTAGAACCCGGGGATACAATAATATTTGAGGCAAATGGGA------------------------------------------------------------
		</sequence>
		<sequence>
			<taxon idref="MN_2472_2008.907"/>
			ATGAAAGTAAAACTACTGATCCTGTTATGTACATTTACAGCTACATATGCGGACACAATATGTATAGGATACCATGCCAACAACTCAACCGACACTGTTGACACAGTACTTGAAAAGAATGTGACAGTGACACACTCTGTCAACCTACTTGAGGACAGTCACAATGGGAAGCTGTGCCTACTAAAGGGAATAGCCCCCCTACAATTGGGTAATTGCAGCGTTGCCGGATGGATATTAGGAAACCCAGAATGCGAATCACTGATTTCCAAGAAATCATGGTCCTACATTGTGGAAACACCAAATCCTGAGAATGGAGCATGTTACCCAGGGGAGTTCGCCGACTATGAGGAGCTAAGGGAGCAATTGAGTTCAGTATCTTCATTTGAGAGATTCGAAATATTCCCCAAAGAAAGCTCATGGCCCAACCACACGGCAACCGGAGTGTCAGCATCATGCTCCCATAATGGGGAAAGAAGTTTTTACAGAAATCTGATATGGCTGACAGTGAAAAATGGTTTGTACCCAAACCTGAGCAAGTCCTATGAAAACGACAAAGAGAAAGAAGTCCTTATACTATGGGGTGTTCATCATCCGCCTAACATAGAGAACCAAAGGACCCTCTATCACACAGAAAATGCTTATGTCTCTGTAGTGTCTTCACATTATAGCGGAAGATTCACCCCAGAAATAACCAAAAGGCCCAAAGTAAGAGATCAGGAAGGAAGAATCAACTACTACTGGACTCTGCTGGAACCCGGGGATACAATAATATTTGAGGCAAATGGAAATCTAATAGCGCCATGGTATGCTTTCACAATAAGTAGAGGCCT-GGATCAGGAATCATCA
		</sequence>
		<sequence>
			<taxon idref="MN_2473_2008.912"/>
			ATGAAAGTWAAACTACTGATCCTGTTATGTACATTTACAGCTACATATGCGGACACAATATGTATAGGATACCATGCCAACAACTCAACCGAAACTGTTGACACAGTACTTGAAAAGAATGTGACAGTGACACACTCTGTCAACCTACTTGAGGACAGTCACAATGGGAAGCTGTGCCTACTAAAGGGAATAGCCCCCCTACAATTGGGTAATTGCAGCGTTGCCGGATGGATATTAGGAAACCCAGAATGCGAATCACTGATTTCCAAGAAATCATGGTCCTACATTGTAGAAACACCTAATCCTGAGAATGGAGCATGTTACCCAGGGGAGTTCGCCGACTATGAGGAGCTAAGGGAGCAATTGAGTTCAGTATCTTCATTTGAGAGATTCGAAATATTCCCCAAAGAAAGCTCATGGCCCAACCACACTGCAACCGGAGTGTCAGCATCATGCTCCCATAATGGGGAAAGAAGTTTTTACAGAAATCTGATATGGCTGACAGTGAAAAATGGTTTGTACCCAAACCTGAGCAAGTCCTATGAAAACGACAAAGAGAAAGAAGTCCTTATACTATGGGGTGTTCATCATCCGCCTAACATAGAGAACCAAAGGACCCTCTATCACACAGAAAATGCTTATGTCTCTGTGGTGTCTTCACATTATAGCGGAAGATTCACCCCAGAAATAACCAAAAGGCCCAAAGTAAGAGATCAGGAAGGAAGAATCAACTACTACTGGACTTTGCTGGAACCCGGGGATACAATAATATTTGAGGCAAATGGAAATCTAATAGCACCATGGTATGCTTTCACACTGAGTAGAGGCCTTGGATCAGGAATCATCA
		</sequence>
		<sequence>
			<taxon idref="MN_2492_2008.933"/>
			ATGAAAGTAAAACTACTGACCCTGTTATGTGCATTCACAGCTACATATGCGGACACAATATGTATAGGCTACCATGCCAACAACTCAACCGACACAGTTGACACATTACTTGAGAAGAATGTGACAGTTACACACTCTGTCAATCTACTTGAGGACAGTCACAATGGAAAGCTGTGCCTACTAAAGGGAATAGCCCCCCTACAATTGGGTAATTGCAGCGTTGTTGGATGGATCTTAGGAAACCCAGAATGCGAATTACTGATTTCCAAGAAATCATGGTCCTACATTGTAGAAACACCAAATCCTGAGAATGGAGCATGTTACCCAGGGTATTTCGCCGACTATGAGGAGCTAAGGGAGCAATTGAGTTCAGTATCTTCATTTGAGAGATTCGAAATATTCCCCAAAGAAAGCTCATGGCCCTACCACAACGTAAACGGAGTATCAGCATCATGCTCCCATAATGGGGAAAGAAGTTTTTACAGAAATCTGCTATGGCTGACGGGGAAAAATGGCCAGTACCCAAACCTGACCAAGTCCTATGAAAACAACAAAGAGAAAGAAGTCCTTATACTATGGGGTGTTCATCACCCGTCTAACATAGGGAACCAAAGGACCCTCTATCACACAGAAAATGCTTATGTCTCTGTAATGTCTTCACATTATAGCAGAAGATTCACCCCAGAAATAACCAAAAGGCCCAAAGTAAGAGATCAGGAAGGAAGAATCAACTACTACTGGACTCTGCTAGAACCCGGGGATACAATAGTATTTGAGGCAAATGGGAATCTAATAGCGCCATGGTATGCTTTCGAACTGAGTAGAGGCTTTGGATCAGGAATCATCA
		</sequence>
		<sequence>
			<taxon idref="MN_2525_2008.927"/>
			ATGAAAGTAAAACTACTGATCCTGTTATGTACATTTACAGCTACATATGCGGACACAATATGTATAGGCTACCATGCCAACAACTCAACCGACACAGTTGACACAGTACTTGAGAAGAATGTGACAGTTACACACTCTGTCAACCTACTTGAGGACAGTCACAATGGAAAGCTGTGCCTACTAAAGGGAATAGCCCCCCTACAATTGGGTAATTGCAGCGTTGCCGGATGGATCTTAGGAAACCCAGAATGCGAGTTACTGATTTCCAAGAAATCATGGTCCTACATTGTAGAAACACCAAATCCTGAGAATGGAGCATGTTACCCAGGGTATTTCGCCGACTATGAGGAGCTAAGGGAGCAATTGAGTTCAGTATCTTCATTTGAGAGATTCGAAATGTTCCCCAAAGAAAGCTCATGGCCCAACCACAACGTAAACGGAGTATCAGCATCATGCTCCCATAATGGGAAAAGAAGTTTTTACAGAAATCTGCTATGGCTGACGGGAAAAAATGGTTTGTATCCAAACCTGACCAAGTCCTATGAAAACAACAATGAGAAAGAGGTCCTTATACTATGGGGTGTTCATCACCCGTCTAATATAGGGGACCAAAGGACCCTCTATCACACAGAAAATGCTTATGTCTCTGTAATGTCTTCACATTATAGCAGAAGATTCACCCCAGAAATAAACAAAAGGCCCAAAGTAAGAGATCAGGAAGGAAGAATCAACTATTACTGGACTCTGCTAGAACCCGGGGATACAATAATATTTGAGGCAAATGGGAATCTAATAGCGCCATGGTATGCTTTCGCACTGAGTAGAGGCTTTGGATCAGGAATCATCA
		</sequence>
		<sequence>
			<taxon idref="MN_2953_2010.016"/>
			ATGAAAGTAAAACTACTGATCCTGTTATGTACATTTACAGCTACATATGCGGACACAATATGTATAGGCTACCATGCCAACAACTCAACCGACACAGTTGACACAGTACTTGAGAAGAATGTGACAGTTACACACTCTGTCAACCTACTTGAGGACAGTCACAATGGAAAGCTGTGCCTACTGAAGGGAATAGCCCCCCTACAATTGGGTAATTGCAGCGTTGCCGGATGGATCTTAGGAAACCCAGAATGCGAGTTACTGATTTCCAAGAAATCATGGTCCTACATTGTAGAAACACCAAATCCTGAGAATGGAGCATGTTACCCAGGGTATTTCGCCGACTATGAGGAGCTAAGGGAGCAATTGAGTTCAGTATCTTCATTTGAGAGATTCGAAATGTTCCCCAAAGAAAGCTCATGGCCCTACCACAACGTAAACGGAGTATCAGCATCATGCTCCCATAATGGGAAMAGCAGTTTTTACAGAAATCTGCTATGGCTGACGGGAAAAAATGGTTTGTATCCAAACCTGACCAGGTCCTATAAAAACAACAATGAGAAAGAGGTTCTTATACTATGGGGTGTTCATCACCCGTCTAATGTAAGGGACCAAAGGACCCTCTATCACACAGAAAATGCTTATGTCTCTGTAATGTCTTCACATTATAGCGGAAGATTCACCCCAGAAATAAACAAAAGGCCCAAAGTAAGAGATCAGGAAGGAAGAATCAACTATTACTGGACTCTGCTAGAACCCGGGGATACAATAATATTTGAGGCAAATGGGAATCTAATAGCGCCATGGTATGCTTTCGCACTGAGTAGAGGCTTTGGATCAGGAATCATCA
		</sequence>
		<sequence>
			<taxon idref="MN_2954_2010.016"/>
			ATGAAAGTAAAACTACTGATCCTGTTATGTACATTTACAGCTACATATGCGGACACAATATGTATAGGCTACCATGCCAACAACTCAACCGACACAGTTGACACAGTACTTGAGAAGAATGTGACAGTTACACACTCTGTCAACCTACTTGAGGACAGTCACAATGGAAAGCTGTGCCTACTGAAGGGAATAGCCCCCCTACAATTGGGTAATTGCAGCGTTGCCGGATGGATCTTAGGAAACCCAGAATGCGAGTTACTGATTTCCAAGAAATCATGGTCCTACATTGTAGAAACACCAAATCCTGAGAATGGAGCATGTTACCCAGGGTATTTCGCCGACTATGAGGAGCTAAGGGAGCAATTGAGTTCAGTATCTTCATTTGAGAGATTCGAAATGTTCCCCAAAGAAAGCTCATGGCCCTACCACAACGTAAACGGAGTATCAGCATCATGCTCCCATAATGGGAACAGCAGTTTTTACAGAAATCTGCTATGGCTGACGGGAAAAAATGGTTTGTATCCAACCCTGACCAGGTCCTATAAAAACAACAATGAGAAAGAGGTTCTTATACTATGGGGTGTTCATCACCCGTCTAATGTAAGGGACCAAAGGACCCTCTATCACACAGAAAATGCTTATGTCTCTGTAATGTCTTCACATTATAGCGGAAGATTCACCCCAGAAATAAACAAAAGGCCCAAAGTAAGAGATCAGGAAGGAAGAATCAACTATTACTGGACTCTGCTAGAACCCGGGGATACAATAATATTTGAGGCAAATGGGAATCTAATAGCGCCATGGTATGCTTTCGCACTGAGTAGAGGCTTTGGATCAGGAATCATCA
		</sequence>
		<sequence>
			<taxon idref="MN_63607_7_2008.771"/>
			ATGAAAGTAAAACTACTGATCCTGTTATGTACATTTACAGCTACATATGCGGACACAATATGTATAGGCTACCATGCCAACAACTCAACCGACACAGTTGACACAGTACTTGAGAAGAATGTGACAGTTACACACTCTGTCAATCTACTTGAGGACAGTCACAATGGAAAGCTGTGCCTACTAAAGGGAATAGCCCCCCTACAATTGGGTAATTGCAGCGTTGCCGGATGGATCTTAGGAAACCCAGAATGCGAATTACTGATTTCCAAGAAATCATGGTCCTACATTGTAGAAACACCAAATCCTGAGAATGGAGCATGTTACCCAGGGTATTTCGCCGACTATGAGGAGCTAAGGGAGCAATTGAGTTCAGTATCTTCATTTGAGAGATTCGAAATATTCCCCAAAGAAAGCTCATGGCCCAACCACAACGTAAATGGAGTATCAGCATCATGCTCCCATAATGGGGAAAGAAGTTTTTACAGAAATCTGCTATGGCTGACGGGGAAAAATGATTTGTACCCAAACCTGACCAAGTCCTATGCAAACAACAAAGAGAAAGAAGTCCTTATACTATGGGGTGTTCATCACCCGTCTAACATAAGGGACCAAAGGACCCTCTATCACACAGAAAATGCTTATGTCGCTGTAATGTCTTCACATTATAGCAGAAGATTCACCCCAGAAATAACCAAAAGGCCCAAAGTAAGAGATCAGGAAGGAAGAATCAACTACTACTGGACTCTGCTAGAACCCGGAGATACAATAATATTTGAGGCAAATGGGAATCTAATAGCGCCATGGTATGCTTTCGAACTGAGTAGAGGCTTTGGATCAGGAATCATCA
		</sequence>
		<sequence>
			<taxon idref="MN_SG_00239_2007.147"/>
			ATGAAAGTAAAACTACTGATCCTGTTATGTACATTTACAGCTACATATGCGGACACAATATGTATAGGCTACCATGCCAACAACTCAACCGACACAATTGACACAGTACTTGAGAAGAATGTGACAGTTACACACTCTGTCAACCTACTTGAGGACAGTCACAATGGAAAGCTGTGCCTACTAAAGGGAATAGCCCCTCTACAATTGGGTAATTGCAGCGTTGCCGGATGGATCTTAGGAAACCCAGAATGCGAATTACTGATTTCCAAGAAATCATGGTCCTACATTGTAGAAACACCAAATCCTGAGAATGGAGCATGTTACCCAGGGTATTTCGCCGACTATGAGGAGCTAAGGGAGCAGTTGAGTTCAGTATCTTCATTTGAGAGATTCGAAATATTCCCCAAAGAAAGCTCATGGCCCAACCACAACGTAAACGGAGTATCAGCATCATGCTCCCATAATGGGAAAAGCAGTTTTTACAGAAATCTGCTATGGCTGACGGGGAAAAATGGTTTGTACCCAAACCTGACCAAGTCCTATGCAAACAACAAAGAGAAAGAAGTCCTTATACTATGGGGTGTTCATCACCCGTCTAACATAGGGGACCAAAGAACCCTCTATCACACAGAAAATGCTTATGTCTCTGTAATGTCTTCACATTATAGCAGAAGATTCACCCCAGAAATAACCAAAAGGCCCAAAGTAAGAGATCAGGAAGGAAGAATCAACTACTACTGGACTCTGCTAGAACCCGGGGATACAATAATATTTGAGGCAAATGGGAATCTAATAGCGCCATGGTATGCTTTCGCACTGAGTAGAGGCTTTGGATCAGGAATCATCA
		</sequence>
		<sequence>
			<taxon idref="MO_2230_2008.523"/>
			ATGAAAGTAAAACTACTGATCCTGTTATGTACATTTACAGCTACATATGCGGACACAATATGTATAGGATACCATGCCAACAACTCAACCGACACTGTTGACACAGTACTTGAAAAGAATGTGACAGTGACACACTCTGTCAACCTACTTGAGGACAGTCACAATGGAAAGCTGTGCCTACTAAAGGGAATAGCCCCCCTACAATTGGGTAATTGCAGCGTTGCCGGATGGATATTAGGAAACCCAGAATGCGAATCACTGATTTCCAAGGAATCATGGTCCTACATTGTAGAAACACCAAATTCTGATAATGGAGCATGTTACCCAGGGCAGTTCGCCGACTATGAGGAGCTAAGGGAGCAATTAAGTTCAGTATCTTCATTTGAGAGATTCGAAATGTTCCCCAAAGAAAGCTCATGGCCCAACCACACTGTAACCGGAGGGTCAGCATCGTGCTCCCATAATGGGGAAAGAAGTTTTTACAGAAATCTGATATGGCTGACAGTGAAAAATGGTTTGTACCCAAACCTGAGCAAGTCCTATGAAAACGACAAAGGGAAAGAAGTCCTTATATTATGGGGTGTTCATCATCCGCCTAACATAGAGGACCAAAGGACCCTCTATCACACAGAAAATGCTTATGTCTCTGTAGTGTCTTCACATTATAGCGGAAGATTCACCCCAGAAATAACCAAAAGGCCCAAAGTAAGAGATCAGGAAGGAAGAATCAACTACTACTGGACTCTGCTGGAACCCGGGGATACAATAATATTTGAGGCAAATGGAAATCTAATAGCGCCATGGTATGCTTTCGCACTGAATAGAGGCCTTGGATCAGGGATCATCA
		</sequence>
		<sequence>
			<taxon idref="MO_2449_2008.888"/>
			ATGAAAGTAAAACTACTGATCCTGTTATGTACATTTACAGCTACATATGCGGACACAATATGTATAGGATACCATGCCAACAACTCAACCGACACTGTTGACACAGTACTTGAAAAGAATGTGACAGTGACACACTCTGTCAATCTACTTGAGGACAGCCACAATGGAAAGCTGTGCCTACTAAAGGGAATAGCCCCCCTACAATTGGGTAATTGCAGCGTTGCCGGATGGATATTAGGAAACCCAGAATGCGAATCACTGATTTCCAAGGAATCATGGTCCTACATTGTAGAAACACCAAATTCTGATAATGGAGCATGTTACCCAGGGCAGTTCGCCGACTATGAGGAGCTAAGGGAGCAATTGAGTTCAGTATCTTCATTTGAGAGATTCGAAATATTCCCCAAAGAAAGCTCATGGCCCAACCACACTGTAACCGGAGTGTCAGCATCATGCTCCCATAATGGGAAAAGAAGTTTTTACAGAAATTTGATATGGCTGACAGTGAAAAATGGTTTGTACCCAAACCTGAGCAAGTCCTATGAAAACGACAAAGGAAAAGAAGTCCTTATATTATGGGGTGTTCATCATCCGCCTAACATAGGGGACCAAAGGACCCTCTATCACACAGAAAATGCTTATGTCTCTGTAGTGTCTTCACATTATAGCGGAAGATTCACCCCAGAAATAACCAAAAGGCCCAAAGTAAGAGATCAGGAAGGAAGAATCAACTACTACTGGACTCTGCTGGAACCCGGGGATACAATAATATTTGAGGCAAATGGAAATCTAATAGCGCCATGGTATGCTTTCGCACTGAGTAGAGGCCTTGGATCAGGAATCATCA
		</sequence>
		<sequence>
			<taxon idref="NE_1616_2007_2007.362"/>
			ATGAAAGTAAAACTACTGATCCTGTTATGTACATTTACAGCTACATATGCGGACACAATATGTATAGGCTACCATGCCAACAACTCAACCGACACAGTTGACACAGTACTTGAGAAGAATGTGACAGTTACACACTCTGTCAATCTACTTGAGGACAGTCACAATGGAAAGCTGTGCCTACTAAAGGGAATAGCCCCCCTACAATTGGGTAATTGCAGCGTTGCCGGATGGATCTTAGGAAACCCAGAATGCGAATTACTGATTTCCAAGAAATCATGGTCCTACATTGTAGAAACACCAAATCCTGAGAATGGAGCATGTTACCCAGGGTATTTCGCCGACTATGAGGAGCTAAGGGAGCAATTGAGTTCAGTATCTTCATTTGAGAGATTCGAAATATTCCCCAAAGAAAGCTCATGGCCCAACCACAACGTAAACGGAGTATCAGCATCATGCTCCCATAATGGGAAAAGCAGTTTTTACAGAAATCTGCTATGGCTGACGGGGAAAAATGGTTTGTACCCAAACCTGACCAAGTCCTATGCAAACAACAAAGAGAAAGAAGTCCTTATACTATGGGGTGTTCATCACCCGTCTAACATAGGGGACCAAAGGACCCTCTATCACACAGAAAATGCTTATGTCTCTGTAATGTCTTCACATTATAGCAGAAGATTCACCCCAGAAATAACCAAAAGGCCCAAAGTAAGAGATCAGGAAGGAAGAATCAACTACTACTGGACTCTGCTAGAACCCGGGGATACAATAATATTTGAGGCAAATGGGAATCTAATAGCGCCATGGTATGCTTTCGAACTGAGTAGAGGCTTTGGATCAGGAATCATCA
		</sequence>
		<sequence>
			<taxon idref="NE_1775_2007_2007.745"/>
			ATGAAAGTAAAACTACTGATCCTGTTATGTACATTTACAGCTACATATGCGGACACAATATGTATAGGCTACCATGCCAACAACTCAACCGACACAGTTGACACAGTACTTGAGAAGAATGTGACAGTTACACACTCTGTCAATCTACTTGAGGACAGCCACAATGGAAAGCTGTGCCTACTAAAGGGAATAGCCCCCCTACAATTGGGTAATTGCAGCGTTGCCGGATGGATCTTAGGAAACCCAGAATGCGAATTACTGATTTCCAAGAAATCATGGTCCTACATTGTAGAAACACCAAATCCTGAGAATGGAGCATGTTACCCAGGGTATTTCGCCGACTATGAGGAGCTAAGGGAGCAATTGAGTTCAGTATCTTCATTTGAGAGATTCGAAATATTCCCCAAAGAAAGCTCATGGCCCGACCACAACGTAAACGGAGTATCAGCATCATGCTCCCATAATGGGAAAAGAAGTTTTTACAGAAATCTGCTATGGCTGACGGGGAAAAATGGTTTGTACCCAAACCTGACCAAGTCCTATGCAAACAACAAAGAGAAAGAAGTCCTTATACTATGGGGTGTTCATCACCCGTCTAACATAGGGGACCAAAGGACCCTCTATCACACAGAAAATGCTTATGTCTCTGTAATGTCTTCACATTATAGCAGAAGATTCACCCCAGAAATAACCAAAAGGCCCAAAGTAAGAGATCAGGAAGGAAGAATCAACTACTACTGGACTCTGCTAGAACCCGGGGATACAATAATATTTGAAGCAAATGGGAATCTAATAGCGCCATGGTATGCTTTCGAACTGAGTAGAGGCTTTGGATCAGGAATCATCA
		</sequence>
		<sequence>
			<taxon idref="NE_1894_2007_2007.915"/>
			ATGAAAGTAAAACTACTGATCCTGTTATGTACATTTACAGCTACATATGCGGACACAATATGTATAGGCTACCATGCCAACAACTCAACCGACACAGTTGACACAGTACTTGAGAAGAATGTGACAGTTACACACTCTGTCAATCTACTTGAGGACAGTCACAATGGAAAGCTGTGCCTACTAAAGGGAATAGCCCCCCTACAATTGGGTAATTGCAGCGTTGCCGGATGGATCTTAGGAAACCCAGAATGCGAATTACTGATTTCCAAGAAATCATGGTCCTACATTGTAGAAACACCAAATCCTGAGAATGGAGCATGTTACCCAGGGAATTTCGCCGACTATGAGGAGCTAAGGGAGCAATTGAGTTCAGTATCTTCATTTGAGAGATTCGAAATATTCCCCAAAGAAAGCTCATGGCCCAACCACAACGTAAACGGAGTATCARCATCATGCTCCCATAATGGGAAAAGCAGTTTTTACAGAAATCTGCTATGGCTGACGGGGAAAAATGGTTTGTACCCAAACCTGACCAAGTCCTATGCAAACAGCAAAGAGAAAGAAGTCCTTATACTATGGGGTGTTCATCACCCGTCTAACATAGGGGACCAAAGGACCCTCTATCAAACAGAAAATGCTTATGTCTCTGTAACGTCTTCACATTATAGCAGAAGATTCACCCCAGAAATAACCAAAAGGCCCAAAGTAAGAGATCAGGAAGGAAGAATCAACTACTACTGGACTCTGCTAGAACCCGGGGATACAATAATATTTGAGGCAAATGGGAATCTAATAGCGCCATGGTATGCTTTCGAACTGAGTAGAGGCTTTGGATCAGGAATCATCA
		</sequence>
		<sequence>
			<taxon idref="NE_1920_2007_2007.952"/>
			ATGAAAGTAAAACTACTGATCCTGTTATGTACATTTACAGCTACATATGCGGACACAATATGTATAGGCTACCATGCCAACAACTCAACCGACACAGTTGACACAGTACTTGAGAAGAATGTGACAGTTACACACTCTGTCAATCTACTTGAGGACAGTCACAATGGAAAGCTGTGCCTACTAAAGGGAATAGCCCCCCTACAATTGGGTAATTGCAGCGTTGCCGGATGGATCTTAGGAAACCCAGAGTGCGAATTACTGATTTCCAAGAAATCATGGTCCTACATTGTAGAAACACCAAATCCTGAGAATGGAGCATGTTACCCAGGGTATTTCGCCGACTATGAGGAGCTAAGGGAGCAATTGAGTTCAGTATCTTCATTTGAGAGATTCGAAATATTCCCCAAAGAAAGCTCATGGCCCAACCACAACGTAAACGGAGTATCAGCATCATGCTCCCATAATGGGAAAAGCAGTTTTTACAGAAATCTGCTATGGCTGACGGGAAAAAATGGTTTGTACCCAAACCTGACCAAGTCCTATGCAAACGACAAAGAGAAAGAAGTCCTTATACTATGGGGTATTCATCACCCGTCTAACATAGGGGACCAAAGGACCCTCTATCACACAGAAAATGCTTATGTCTCTGTAATGTCTTCACATTATAGCAGAAGATTCACTCCAGAAATAACCAAAAGGCCCAAAGTAAGAGATCAGGAAGGAAGAATCAACTACTACTGGACTCTGCTAGAACCCGGGGATACAATAATATTTGAGGCAAATGGGAATCTAATAGCGCCATGGTATGCTTTCGAACTGAGTAGAGGCTTTGGATCAGGAATCA-CA
		</sequence>
		<sequence>
			<taxon idref="NE_2341_2008.373"/>
			ATGAAAATAAAACTACTGATCCTGTTATGTACATTTACAGCTACATATGCGGACACAATATGTATAGGCTACCATGCCAACAACTCAACTGACACAGTTGACACAGTACTTGAGAAGAATGTGACAGTTACACACTCTGTCAATCTACTTGAGGACAGTCACAATGGAAAGCTGTGCCTACTAAAGGGAATAGCCCCCCTACAATTGGGTAATTGCAGCGTTGCCGGATGGATCTTAGGAAACCCAGAATGCGAATTACTGATTTCCAAGAAATCATGGTCCTACATTGTAGAAACACCAAATCCTGAGAATGGAGCATGTTACCCAGGGTATTTCGCCGACTATGAGGAGCTAAGGGAGCAATTGAGTTCAGTATCTTCATTTGAGAGATTCGAAATATTCCCCAAAGAAAGCTCATGGCCCAACCACAACGTAAACGGAGTATCGGCATCATGCTCCCATAATGGGAAAAGCAGTTTTTACAGAAATCTGCTATGGCTGACGGGGAAAAATGGTTTGTACCCAAACCTGACCAAGTCCTATGCAAACGACAAAGAGAAAGAAGTCCTTATACTATGGGGTGTTCATCACCCGTCTAACATAGGGGACCAAAGAACCCTCTATCACACAGAAAATGCTTATGTCTCTGTAATGTCTTCACATTATAGCAGAAGATTCACCCCAGAAATAACCAAAAGGCCCAAAGTAAGAGRTCAGGAAGGAAGAATCAACTACTACTGGACTCTGCTAGAACCCGGGGATACAATAATATTTGAGGCAAATGGGAATCTAATAGCGCCATGGTATGCTTTCGAACTGAGTAGAGGCTTTGGATCAGGAATCA-CA
		</sequence>
		<sequence>
			<taxon idref="NC_1994_2008.085"/>
			ATGAAAGTAAAACTACTGATCCTGTTATGTACATTTACAGCTACATATGCGGACACAATATGTATAGGCTACCATGCCAACAACTCAACTGACACAGTTGACACATTACTTGAGAAGAATGTGACAGTTACACACTCTGTCAACCTACTTGAGGACAGTCACAATGGAAAGCTGTGCCTACTAAAGGGAATAGCCCCCCTACAATTGGGTAATTGCAGCGTTGCCGGATGGATCTTAGGAAACCCAGAATGCAAATTACTGATTTCCAAGAAATCATGGTCCTACATTGTAGAAACACCAAATCCTGAGAATGGAGCATGTTACCCAGGGTATTTCGCCGACTATGAGGAGCTAAGGGAGCAATTGAGTTCAGTATCTTCATTTGAGAGATTCGAAATATTCCCCAAAGAAAGCTCATGGCCCAACCACAACGTAAACGGAGTATCAGCATCATGCTCCCATAATGGGAAAAGCAGTTTTTACAGAAATCTGCTATGGCTGACGGGGAAAAATGGTTTGTATCCAAACCTGACCAAGTCCTATGCAAACAACAAAGAGAAAGAAGTCCTTATACTATGGGGTGTTCATCACCCGTCTAACATAGGGGACCAAAGGACCCTCTATCACACAGAAAATGCTTATGTCTCTGTAATGTCTTCACATTATAGCAGAAGATTCACCCCGGAAATAACCAAAAGGCCCAAAGTAAGAGATCAGGAAGGAAGAATCAACTACTATTGGACTCTGCTAGAACCCGGGGATACAATAATATTTGAGGCAAATGGGAATCTAATAGCGCCATGGTATGCTTTCGCACTGAATAGAGGCTTTGGATCAGGAATCATCA
		</sequence>
		<sequence>
			<taxon idref="NC_2464_2008.93"/>
			ATGAAAGTAAAACTACTGATCCTGTTATGTACATTTACAGCCACATATGCGGACACAATATGTATAGGCTACCATGCCAACAACTCAACCGACACAGTTGACACAGTACTTGAGAAGAATGTGACAGTTACACACTCTGTCAACCTACTTGAGGACAGCCACAATGGAAAGCTGTGCCTACTAAAGGGAATAGCCCCCCTACAATTGGGTAATTGCAGCGTTGCCGGATGGGTCTTAGGAAACCCAGAATGCGAATTACTGATTTCCAAGAAATCATGGTCCTACATTGTAGAAACACCAAATCCTGAGAATGGAGCATGTTACCCAGGGTATTTCGCCGACTATGAGGAGCTAAGGGAGCAATTGAGTTCAATATCTTCATTTGAGAGATTCGAAATATTCCCCAAAGAAAGCTCATGGCCCAACCACAACGTAAACGGAGTATCAGCATCATGCTCCCATAATGGGAAGAGAAGTTTTTACAGAAATCTGCTATGGCTGACGGGGAAAAATGGTTTGTACCCAAACCTGACCAAGTCCTATGTAAACGACAAAGAGAGAGAAGTCCTTATACTATGGGGTGTTCATAACCCGTCTAACATAGGGGACCAAAGAACCCTCTATCACAGAGAAAATGCTTATGTCTCTGTAATGTCTTCACATTATAGCAGAAGATTCACCCCAGAAATAATCAAAAGGCCCAAAGTAAGAGATCAGGAAGGAAGAATCAACTACTACTGGACTCTGCTAGAACCCGGGGATACAATAATATTTGAGGCAAATGGGAATCTAATAGCGCCATGGTATGCTTTCGCACTGAGTAGAGGCTTTGGATCAGGAATCATCA
		</sequence>
		<sequence>
			<taxon idref="NC_2477_2008.968"/>
			ATGAAAGTAAAACTACTGATCCTGTTATGTACATTTACAGCCACATATGCGGACACAATATGTATAGGCTACCATGCCAACAACTCAACCGACACAGTTGACACAGTACTTGAGAAGAATGTGACAGTTACACACTCTGTCAACCTACTTGAGGACAGCCACAATGGAAAGCTGTGCCTACTAAAGGGAATAGCCCCCCTACAATTGGGTAATTGCAGCGTTGCCGGATGGGTCTTAGGAAACCCAGAATGCGAATTACTGATTTCCAAGAAATCATGGTCCTACATTGTAGAAACACCAAATCCTGAGAATGGAGCATGTTACCCAGGGTATTTCGCCGACTATGAGGAGCTAAGGGAGCAATTGAGTTCAATATCTTCATTTGAGAGATTCGAAATATTCCCCAAAGAAAGCTCATGGCCCAACCACAACGTAAACGGAGTATCAGCATCATGCTCCCATAATGGGAAGAGAAGTTTTTACAGAAATCTGCTATGGCTGACGGGGAAAAATGGTTTGTACCCAAACCTGACCAAGTCCTATGTAAACGACAAAGAGAGAGAAGTCCTTATACTATGGGGTGTTCATAACCCGTCTAACATAGGGGACCAAAGAACCCTCTATCACAGAGAAAATGCTTATGTCTCTGTAATGTCTTCACATTATAGCAGAAGATTCACCCCAGAAATAATCAAAAGGCCCAAAGTAAGAGATCAGGAAGGAAGAATCAACTACTACTGGACTCTGCTAGAACCCGGGGATACAATAATATTTGAGGCAAATGGGAATCTAATAGCGCCATGGTATGCTTTCGCACTGAGTAGAGGCTTTGGATCAGGAATCATCA
		</sequence>
		<sequence>
			<taxon idref="OK_010226_16_2008.5"/>
			ATGAAAGTAAAACTACTGATCCTGTTATGTACATTTACAGCTACATATGCGGACACAATATGTATAGGATACCATGCCAACAACTCAACCGACACTGTTGACACAGTACTTGAAAAGAATGTGACAGTGACACACTCTGTCAACCTACTTGAGGACAGTCACAATGGGAAGCTGTGCCTACTAAAGGGAATAGCCCCCCTACAATTGGGTAATTGCAGCGTTGCCGGATGGATATTAGGAAACCCAGAATGCGAATCACTGATTTCCAAGAAATCATGGTCCTACATTGTAGAAACACCAAATCCTGAGAATGGAGCATGTTACCCAGGGGAGTTCGCCGACTATGAGGAGCTAAGGGAGCAATTGAGTTCAGTATCTTCATTTGAGAGATTCGAAATATTCCCCAAAGAAAGCTCATGGCCCAACCACACTGCAACCGGAGTGTCAGCATCATGCTCCCATAATGGGGAAAGAAGTTTTTACAGAAATCTGATATGGCTGACAGTGAAAAATGGTTTGTACCCAAACCTGAGCAAGTCCTATGAAAACGACAAAGAGAAAGAAGTCCTTATACTATGGGGTGTTCATCATCCGCCTAACATAGAGAACCAAAGGACCCTCTATCACACAGAAAATGCTTATGTCTCTGTAGTGTCTTCACATTATAGCGGAAGATTCACCCCAGAAATAACCAAAAGGCCCAAAGTAAGAGATCAGGAAGGAAGAATCAACTACTACTGGACTCTGCTGGAACCCGGGGACACAATAATATTTGAGGCAAATGGAAATCTAATAGCGCCATGGTATGCTTTCACACTGAGTAGAGGCCTTGGATCAGGAATCATCA
		</sequence>
		<sequence>
			<taxon idref="OK_010226_17_2008.5"/>
			ATGAAAGTAAAACTACTGATCCTGTTATGTACATTTACAGCTACATATGCGGACACAATATGTATAGGATACCATGCCAACAACTCAACCGACACTGTTGACACAGTACTTGAAAAGAATGTGACAGTGACACACTCTGTCAACCTACTTGAGGACAGTCACAATGGGAAGCTGTGCCTACTAAAGGGAATAGCCCCCCTACAATTGGGTAATTGCAGCGTTGCCGGATGGATATTAGGAAACCCAGAATGCGAATCACTGATTTCCAAGAAATCATGGTCCTACATTGTAGAAACACCAAATCCTGAGAATGGAGCATGTTACCCAGGGGAGTTCGCCGACTATGAGGAGCTAAGGGAGCAATTGAGTTCAGTATCTTCATTTGAGAGATTCGAAATATTCCCCAAAGAAAGCTCATGGCCCAACCACACTGCAGCCGGAGTGTCAGCATCATGCTCCCATAATGGGGAAAGAAGTTTTTACAGAAATCTGATATGGCTGACAGTGAAAAATGGTTTGTACCCAAACCTGAGCAAGTCCTATGAAAACGACAAAGAGAAAGAAGTCCTTATACTATGGGGTGTTCATCATCCGCCTAACATAGAGAACCAAAGGACCCTCTATCACACAGAAAATGCTTATGTCTCTGTAGTGTCTTCACATTATAGCGGAAGATTCACCCCAGAAATAACCAAAAGGCCCAAAGTAAGAGATCAGGAAGGAAGAATCAACTACTACTGGACTCTGCTGGAACCCGGGGATACAATAATATTTGAGGCAAATGGAAATCTAATAGCGCCATGGTATGCTTTCACACTGAGTAGAGGCCTTGGATCAGGAATCATCA
		</sequence>
		<sequence>
			<taxon idref="OK_010710_8_2008.5"/>
			ATGAAAGTAAAACTACTGATCCTGTTATGTACATTTACAGCTACATATGCGGACACAATATGTATAGGATACCATGCCAACAACTCAACCGACACTGTTGACACAGTACTTGAAAAGAATGTGACAGTGACACACTCTGTCAACCTACTTGAGGACAGTCACAATGGGAAGCTGTGCCTACTAAAGGGAATAGCCCCCCTACAATTGGGTAATTGCAGCGTTGCCGGATGGATATTAGGAAACCCAGAATGCGAATCACTGATTTCCAAGAAATCATGGTCCTACATTGTAGAAACACCAAATCCTGAGAATGGAGCATGTTACCCAGGGGAGTTCGCCGACTATGAGGAGCTAAGGGAGCAATTGAGTTCAGTATCTTCATTTGAGAGATTCGAAATATTCCCCAAAGAAAGCTCATGGCCCAACCACACTGCAGCCGGAGTGTCAGCATCATGCTCCCATAATGGGGAAAGAAGTTTTTACAGAAATCTGATATGGCTGACAGTGAAAAATGGTTTGTACCCAAACCTGAGCAAGTCCTATGAAAACGACAAAGAGAAAGAAGTCCTTATACTATGGGGTGTTCATCATCCGCCTAACATAGAGAACCAAAGGACCCTCTATCACACAGAAAATGCTTATGTCTCTGTAGTGTCTTCACATTATAGCGGAAGATTCACCCCAGAAATAACCAAAAGGCCCAAAGTAAGAGATCAGGAAGGAAGAATCAACTACTACTGGACTCTGCTGGAACCCGGGGATACAATAATATTTGAGGCAAATGGAAATCTAATAGCGCCATGGTATGCTTTCACACTGAGTAGAGGCCTTGGATCAGGAATCATCA
		</sequence>
		<sequence>
			<taxon idref="OK_010710_9_2008.5"/>
			ATGAAAGTAAAACTACTGATCCTGTTATGTACATTTACAGCTACATATGCGGACACAATATGTATAGGATACCATGCCAACAACTCAACCGACACTGTTGACACAGTACTTGAAAAGAATGTGACAGTGACACACTCTGTCAACCTACTTGAGGACAGTCACAATGGGAAGCTGTGCCTACTAAAGGGAATAGCCCCCCTACAATTGGGTAATTGCAGCGTTGCCGGATGGATATTAGGAAACCCAGAATGCGAATCACTGATTTCCAAGAAATCATGGTCCTACATTGTAGAAACACCAAATCCTGAGAATGGAGCATGTTACCCAGGGGAGTTCGCCGACTATGAGGAGCTAAGGGAGCAATTGAGTTCAGTATCTTCATTTGAGAGATTCGAAATATTCCCCAAAGAAAGCTCATGGCCCAACCACACTGCAGCCGGAGTGTCAGCATCATGCTCCCATAATGGGAAAAGAAGTTTTTACAGAAATCTGATATGGCTGACAGTGAAAAATGGTTTGTACCCAAACCTGAGCAAGTCCTATGAAAACGACAAAGAGAAAGAAGTCCTTATACTATGGGGTGTTCATCATCCGCCTAACATAGAGAACCAAAGGACCCTCTATCACACAGAAAATGCTTATGTCTCTGTAGTGTCTTCACATTATAGCGGAAGATTCACCCCAGAAATAACCAAAAGGCCCAAAGTAAGAGATCAGGAAGGAAGAATCAACTACTACTGGACTCTGCTGGAACCCGGGGATACAATAATATTTGAGGCAAATGGAAATCTAATAGCGCCATGGTATGCTTTCACACTGAGTAGAGGCCTTGGATCAGGAATCATCA
		</sequence>
		<sequence>
			<taxon idref="OK_011289_10_2008.5"/>
			ATGAAAGTAAAACTACTGATCCTGTTATGTACATTTACAGCTACATATGCGGACACAATATGTATAGGATACCATGCCAACAACTCAACCGACACTGTTGACACAGTACTTGAAAAGAATGTGACAGTGACACACTCTGTCAACCTACTTGAGGACAGTCACAATGGGAAGCTGTGCCTACTAAAGGGAATAGCCCCCCTACAATTGGGTAATTGCAGCGTTGCCGGATGGATATTAGGAAACCCAGAATGCGAATCACTGATTTCCAAGAAATCATGGTCCTACATTGTAGAAACACCAAATCCTGAGAATGGAGCATGTTACCCAGGGGAGTTCGCCGACTATGAGGAGCTAAGGGAGCAATTGAGTTCAGTATCTTCATTTGAGAGATTCGAAATATTCCCCAAAGAAAGCTCATGGCCCAACCACACTGCAGCCGGAGTGTCAGCATCATGCTCCCATAATGGGGAAAGAAGTTTTTACAGAAATCTGATATGGCTGACAGTGAAAAATGGTTTGTACCCAAACCTGAGCAAGTCCTATGAAAACGACAAAGAGAAAGAAGTCCTTATACTATGGGGTGTTCATCATCCGCCTAACATAGAGAACCAAAGGACCCTCTATCACACAGAAAATGCTTATGTCTCTGTAGTGTCTTCACATTATAGCGGAAGATTCACCCCAGAAATAACCAAAAGGCCCAAAGTAAGAGATCAGGAAGGAAGAATCAACTACTACTGGACTCTGCTGGAACCCGGGGATACAATAATATTTGAGGCAAATGGAAATCTAATAGCGCCATGGTATGCTTTCACACTGAGTAGAGGCCTTGGATCAGGAATCATCA
		</sequence>
		<sequence>
			<taxon idref="OK_011289_8_2008.5"/>
			ATGAAAGTAAAACTACTGATCCTGTTATGTACATTTACAGCTACATATGCGGACACAATATGTATAGGATACCATGCCAACAACTCAACCGACACTGTTGACACAGTACTTGAAAAGAATGTGACAGTGACACACTCTGTCAACCTACTTGAGGACAGTCACAATGGGAAGCTGTGCCTACTAAAGGGAATAGCCCCCCTACAATTGGGTAATTGCAGCGTTGCCGGATGGATATTAGGAAACCCAGAATGCGAATCACTGATTTCCAAGAAATCATGGTCCTACATTGTAGAAACACCAAATCCTGAGAATGGAGCATGTTACCCAGGGGAGTTCGCCGACTATGAGGAGCTAAGGGAGCAATTGAGTTCAGTATCTTCATTTGAGAGATTCGAAATATTCCCCAAAGAAAGCTCATGGCCCAACCACACTGCAGCCGGAGTGTCAGCATCATGCTCCCATAATGGGGAAAGAAGTTTTTACAGAAATCTGATATGGCTGACAGTGAAAAATGGTTTGTACCCAAACCTGAGCAAGTCCTATGAAAACGACAAAGAGAAAGAAGTCCTTATACTATGGGGTGTTCATCATCCGCCTAACATAGAGAACCAAAGGACCCTCTATCACACAGAAAATGCTTATGTCTCTGTAGTGTCTTCACATTATAGCGGAAGATTCACCCCAGAAATAACCAAAAGGCCCAAAGTAAGAGATCAGGAAGGAAGAATCAACTACTACTGGACTCTGCTGGAACCCGGGGATACAATAATATTTGAGGCAAATGGAAATCTAATAGCGCCATGGTATGCTTTCACACTGAGTAGAGGCCTTGGATCAGGAATCATCA
		</sequence>
		<sequence>
			<taxon idref="OK_011289_9_2008.5"/>
			ATGAAAGTAAAACTACTGATCCTGTTATGTACATTTACAGCTACATATGCGGACACAATATGTATAGGATACCATGCCAACAACTCAACCGACACTGTTGACACAGTACTTGAAAAGAATGTGACAGTGACACACTCTGTCAACCTACTTGAGGACAGTCACAATGGGAAGCTGTGCCTACTAAAGGGAATAGCCCCCCTACAATTGGGTAATTGCAGCGTTGCCGGATGGATATTAGGAAACCCAGAATGCGAATCACTGATTTCCAAGAAATCATGGTCCTACATTGTAGAAACACCAAATCCTGAGAATGGAGCATGTTACCCAGGGGAGTTCGCCGACTATGAGGAGCTAAGGGAGCAATTGAGTTCAGTATCTTCATTTGAGAGATTCGAAATATTCCCCAAAGAAAGCTCATGGCCCAACCACACTGCAGCCGGAGTGTCAGCATCATGCTCCCATAATGGGAAAAGAAGTTTTTACAGAAATCTGATATGGCTGACAGTGAAAAATGGTTTGTACCCAAACCTGAGCAAGTCCTATGAAAACGACAAAGAGAAAGAAGTCCTTATACTATGGGGTGTTCATCATCCGCCTAACATAGAGAACCAAAGGACCCTCTATCACACAGAAAATGCTTATGTCTCTGTAGTGTCTTCACATTATAGCGGAAGATTCACCCCAGAAATAACCAAAAGGCCCAAAGTAAGAGATCAGGAAGGAAGAATCAACTACTACTGGACTCTGCTGGAACCCGGGGATACAATAATATTTGAGGCAAATGGAAATCTAATAGCGCCATGGTATGCTTTCACACTGAGTAGAGGCCTTGGATCAGGAATCATCA
		</sequence>
		<sequence>
			<taxon idref="OK_011521_4_2008.5"/>
			ATGAAAGTAAAACTACTGATCCTGTTATGTACATTTACAGCTACATATGCGGACACAATATGTATAGGATACCATGCCAACAACTCAACCGACACTGTTGACACAGTACTTGAAAAGAATGTGACAGTGACACACTCTGTCAACCTACTTGAGGACAGTCACAATGGGAAGCTGTGCCTACTAAAGGGAATAGCCCCCCTACAATTGGGTAATTGCAGCGTTGCCGGATGGATATTAGGAAACCCAGAATGCGAATCACTGATTTCCAAGAAATCATGGTCCTACATTGTAGAAACACCAAATCCTGAGAATGGAGCATGTTACCCAGGGGAGTTCGCCGACTATGAGGAGCTAAGGGAGCAATTGAGTTCAGTATCTTCATTTGAGAGATTCGAAATATTCCCCAAAGAAAGCTCATGGCCCAACCACACTGCAGCCGGAGTGTCAGCATCATGCTCCCATAATGGGGAAAGAAGTTTTTACAGAAATCTGATATGGCTGACAGTGAAAAATGGTTTGTACCCAAACCTGAGCAAGTCCTATGAAAACGACAAAGAGAAAGAAGTCCTTATACTATGGGGTGTTCATCATCCGCCTAACATAGAGAACCAAAGGACCCTCTATCACACAGAAAATGCTTATGTCTCTGTAGTGTCTTCACATTATAGCGGAAGATTCACCCCAGAAATAACCAAAAGGCCCAAAGTAAGAGATCAGGAAGGAAGAATCAACTACTACTGGACTCTGCTGGAACCCGGGGATACAATAATATTTGAGGCAAATGGAAATCTAATAGCGCCATGGTATGCTTTCACACTGAGTAGAGGCCTTGGATCAGGAATCATCA
		</sequence>
		<sequence>
			<taxon idref="OK_011521_5_2008.5"/>
			ATGAAAGTAAAACTACTGATCCTGTTATGTACATTTACAGCTACATATGCGGACACAATATGTATAGGATACCATGCCAACAACTCAACCGACACTGTTGACACAGTACTTGAAAAGAATGTGACAGTGACACACTCTGTCAACCTACTTGAGGACAGTCACAATGGGAAGCTGTGCCTACTAAAGGGAATAGCCCCCCTACAATTGGGTAATTGCAGCGTTGCCGGATGGATATTAGGAAACCCAGAATGCGAATCACTGATTTCCAAGAAATCATGGTCCTACATTGTAGAAACACCAAATCCTGAGAATGGAGCATGTTACCCAGGGGAGTTCGCCGACTATGAGGAGCTAAGGGAGCAATTGAGTTCAGTATCTTCATTTGAGAGATTCGAAATATTCCCCAAAGAAAGCTCATGGCCCAACCACACTGCAGCCGGAGTGTCAGCATCATGCTCCCATAATGGGGAAAGAAGTTTTTACAGAAATCTGATATGGCTGACAGTGAAAAATGGTTTGTACCCAAACCTGAGCAAGTCCTATGAAAACGACAAAGAGAAAGAAGTCCTTATACTATGGGGTGTTCATCATCCGCCTAACATAGAGAACCAAAGGACCCTCTATCACACAGAAAATGCTTATGTCTCTGTAGTGTCTTCACATTATAGCGGAAGATTCACCCCAGAAATAACCAAAAGGCCCAAAGTAAGAAATCAGGAAGGAAGAATCAACTACTACTGGACTCTGCTGGAACCCGGGGATACAATAATATTTGAGGCAAATGGAAATCTAATAGCGCCATGGTATGCTTTCACACTGAGTAGAGGCCTTGGATCAGGAATCATCA
		</sequence>
		<sequence>
			<taxon idref="OK_016179_8_2008.5"/>
			ATGAAAGTAAAACTACTGATCCTGTTATGTACATTTACAGCTACATATGCGGACACAATATGTATAGGATACCATGCCAACAACTCAACCGACACTGTTGACACAGTACTTGAAAAGAATGTGACAGTGACACACTCTGTCAACCTACTTGAGGACAGTCACAATGGGAAGCTGTGCCTACTAAAGGGAATAGCCCCCCTACAATTGGGTAATTGCAGCGTTGCCGGATGGATATTAGGAAACCCAGAATGCGAATCACTGATTTCCAAGAAATCATGGTCCTACATTGTAGAAACACCAAATCCTGAGAATGGAGCATGTTACCCAGGGGAGTTCGCCGACTATGAGGAGCTAAGGGAGCAATTGAGTTCAGTATCTTCATTTGAGAGATTCGAAATATTCCCCAAAGAAAGCTCATGGCCCAACCACACTGCAGCCGGAGTGTCAGCATCATGCTCCCATAATGGGGAAAGAAGTTTTTACAGAAATCTGATATGGCTGACAGTGAAAAATGGTTTGTACCCAAACCTGAGCAAGTCCTATGAAAACGACAAAGAGAAAGAAGTCCTTATACTATGGGGTGTTCATCATCCGCCTAACATAGAGAACCAAAGGACCCTCTATCACACAGAAAATGCTTATGTCTCTGTAGTGTCTTCACATTATAGCGGAAGATTCACCCCAGAAATAACCAAAAGGCCCAAAGTAAGAGATCAGGAAGGAAGAATCAACTACTACTGGACTCTGCTGGAACCCGGGGATACAATAATATTTGAGGCAAATGGAAATCTAATAGCGCCATGGTATGCTTTCACACTGAGTAGAGGCCTTGGATCAGGAATCATCA
		</sequence>
		<sequence>
			<taxon idref="OK_016179_9_2008.5"/>
			ATGAAAGTAAAACTACTGATCCTGTTATGTACATTTACAGCTACATATGCGGACACAATATGTATAGGATACCATGCCAACAACTCAACCGACACTGTTGACACAGTACTTGAAAAGAATGTGACAGTGACACACTCTGTCAACCTACTTGAGGACAGTCACAATGGGAAGCTGTGCCTACTAAAGGGAATAGCCCCCCTACAATTGGGTAATTGCAGCGTTGCCGGATGGATATTAGGAAACCCAGAATGCGAATCACTGATTTCCAAAAAATCATGGTCCTACTTTGTAAAAACACCAAATCCTGAAAATGGAGCATGTTACCCAGGGGAGTTCGCCGACTATGAGGAGCTAAGGGAGCAATTGAGTTCAGTATCTTCATTTGAGAGATTCGAAATATTCCCCAAAGAAAGCTCATGGCCCAACCACACTGCAGCCGGAGTGTCAGCATCATGCTCCCATAATGGGGAAAGAAGTTTTTACAGAAATCTGATATGGCTGACAGTGAAAAATGGTTTGTACCCAAACCTGAGCAAGTCCTATGAAAACGACAAAGAGAAAGAAGTCCTTATACTATGGGGTGTTCATCATCCGCCTAACATAGAGAACCAAAGGACCCTCTATCACACAGAAAATGCTTATGTCTCTGTAGTGTCTTCACATTATAGCGGAAGATTCACCCCAGAAATAACCAAAAGGCCCAAAGTAAGAGATCAGGAAGGAAGAATCAACTACTACTGGACTCTGCTGGAACCCGGGGATACAATAATATTTGAGGCAAATGGAAATCTAATAGCGCCATGGTATGCTTTCACACTGAGTAGAGGCCTTGGATCAGGAATCATCA
		</sequence>
		<sequence>
			<taxon idref="OK_020734_3_2008.5"/>
			ATGAAAGTAAAACTACTGATCCTGTTATGTACATTTACAGCTACATATGCGGACACAATATGTATAGGATACCATGCCAACAACTCAACCGACACTGTTGACACAATACTTGAAAAGAATGTGACAGTGACACACTCTGTCAACCTACTTGAGGACAGTCACAATGGGAAGCTGTGCCTACTAAAGGGAATAGCCCCCCTACAATTGGGTAATTGCAGCGTTGCCGGATGGATATTAGGAAACCCAGAATGCGAATCACTGATTTCCAAGAAATCATGGTCCTACATTGTAGAAACACCAAATCCTGAGAATGGAGCATGTTACCCAGGGGAGTTCGCCGACTATGAGGAGCTAAGGGAGCAATTGAGTTCAGTATCTTCATTTGAGAGATTCGAAATATTCCCCAAAGAAAGCTCATGGCCCAACCACACTGCAGCCGGAGTGTCAGCATCATGCTCCCATAATGGGGAAAGAAGTTTTTACAGAAATCTGATATGGCTGACAGTGAAAAATGGTTTGTACCCAAACCTGAGCAAGTCCTATGAAAACGACAAAGAGAAAGAAGTCCTTATACTATGGGGTGTTCATCATCCGCCTAACATAGAGAACCAAAAGACCCTCTATCACACAGAAAATGCTTATGTCTCTGTAGTGTCTTCACATTATAGCGGAAGATTCACCCCAGAAATAACCAAAAGGCCCAAAGTAAGAGATCAGGAAGGAAGAATCAACTACTACTGGACTCTGCTGGAACCCGGGGATACAATAATATTTGAGGCAAATGGAAATCTAATAGCGCCATGGTATGCTTTCACACTGAGTAGAGGCCTTGGATCAGGAATCATCA
		</sequence>
		<sequence>
			<taxon idref="OK_020736_1_2008.5"/>
			ATGAAAGTAAAACTACTGATCCTGTTATGTACATTTACAGCTACATATGCGGACACAATATGTATAGGATACCATGCCAACAACTCAACCGACACTGTTGACACAGTACTTGAAAAGAATGTGACAGTGACACACTCTGTCAACCTACTTGAGGACAGTCACAATGGGAAGCTGTGCCTACTAAAGGGAATAGCCCCCCTACAATTGGGTAATTGCAGCGTTGCCGGATGGATATTAGGAAACCCAGAATGCGAATCACTGATTTCCAAGAAATCATGGTCCTACATTGTAGAAACACCAAATCCTGAGAATGGAGCATGTTACCCAGGGGAGTTCGCCGACTATGAGGAGCTAAGGGAGCAATTGAGTTCAGTATCTTCATTTGAGAGATTCGAAATATTCCCCAAAGAAAGCTCATGGCCCAACCACACTGCAGCCGGAGTGTCAGCATCATGCTCCCATAATGGGGAAAGAAGTTTTTACAGAAATCTGATATGGCTGACAGTGAAAAATGGTTTGTACCCAAACCTGAGCAAGTCCTATGAAAACGACAAAGAGAAAGAAGTCCTTATACTATGGGGTGTTCATCATCCGCCTAACATAGAGAACCAAAGGACCCTCTATCACACAGAAAATGCTTATGTCTCTGTAGTGTCTTCACATTATAGCGGAAGATTCACCCCAGAAATAACCAAAAGGCCCAAAGTAAGAGATCAGGAAGGAAGAATCAACTACTACTGGACTCTGCTGGAACCCGGGGATACAATAATATTTGAGGCAAATGGAAATCTAATAGCGCCATGGTATGCTTTCACACTGAGTAGAGGCCTTGGATCAGGAATCATCA
		</sequence>
		<sequence>
			<taxon idref="OK_1042_2006.186"/>
			ATGAAAGTAAAACTACTGATCCTGTTATGTACATTTACAGCTACATATGCGGACACAATATGTATAGGCTACCATGCCAACAACTCAACCGACACTGTTGACACAGTACTTGAGAAGAATGTGACAGTGACACACTCTGTCAACCTACTTGAGGACAGTCACAATGGAAAGCTGTGCCTACTAAAGGGAATAGCCCCCCTACAATTGGGTAATTGCAACGTTGCCGGATGGATCTTAGGAAACCCAGAATGCGAATCACTGATTTCCAAGGAATCATGGTCCTACATTGTAGAAACACCAAATCCTAAGAATGGAGCATGTTACCCAGGGTATTTCGCCGACTATGAGGAGCTAAGGGAGCAATTGAGTTCAGTATCTTCATTTGAGAGATTCGAAATATTCCCCAAAGAAAGCTCATGGCCCAACCACACCGTAACCGGAGTATCAGCATCATGCTCCCATAATGGGAAAAGCAGTTTTTACAGAAATCTGCTATGGCTGACGGGGAAAAATGGTTTGTACCCAAACCTGAGCAAGTCCTATGCAAACAACAAAGAAAAAGAAGTCCTTATACTATGGGGTGTTCATCACCCGCCTAACATAGGGGACCAAAGGACCCTCTATCACACAGAAAATGCTTATGTCTCTGTAGTGTCTTCACATTATAGCAGAAGATTCACCCCAGAAATAACCAAAAGGCCCAAAGTAAGAGATCAGGAAGGAAGAATCAACTACTACTGGACTCTGCTGGAACCTGGGGATACAATAATATTTGAGGCAAATGGAAATCTAATAGCGCCATGGTATGCTTTCGCACTGAGTAGAGGCCTTGGATCAGGAATCATCA
		</sequence>
		<sequence>
			<taxon idref="OK_1043_2006.186"/>
			ATGAAAGTAAAACTACTGATCCTGTTATGTACATTTACAGCTACATATGCGGACACAATATGTATAGGCTACCATGCCAACAACTCAACCGACACTGTTGACACAGTACTTGAGAAGAATGTGACAGTGACACACTCTGTCAACCTACTTGAGGACAGTCACAATGGAAAGCTGTGCCTACTAAAGGGAATAGCCCCCCTACAATTGGGTAATTGCAACGTTGCCGGATGGATCTTAGGAAACCCAGAATGCGAATCACTGATTTCCAAGGAATCATGGTCCTACATTGTAGAAACACCAAATCCTAAGAATGGAGCATGTTACCCAGGGTATTTCGCCGACTATGAGGAGCTAAGGGAGCAATTGAGTTCAGTATCTTCATTTGAGAGATTCGAAATATTCCCCAAAGAAAGCTCATGGCCCAACCACACCGTAACCGGAGTATCAGCATCATGCTCCCATAATGGGAAAAGCAGTTTTTACAGAAATCTGCTATGGCTGACGGGGAAAAATGGTTTGTACCCAAACCTGAGCAAGTCCTATGCAAACAACAAAGAAAAAGAAGTCCTTATACTATGGGGTGTTCATCACCCGCCTAACATAGGGGACCAAAGGACCCTCTATCACACAGAAAATGCTTATGTCTCTGTAGTGTCTTCACATTATAGCAGAAGATTCACCCCAGAAATAACCAAAAGGCCCAAAGTAAGAGATCAGGAAGGAAGAATCAACTACTACTGGACTCTGCTGGAACCTGGGGATACAATAATATTTGAGGCAAATGGAAATCTAATAGCGCCATGGTATGCTTTCGCACTGAGTAGAGGCCTTGGATCAGGAATCATCA
		</sequence>
		<sequence>
			<taxon idref="OK_1078_2006.262"/>
			ATGAAAGTAAAACTATTGATCCTGTTATGTACATTTACTGCTACATATGCAGACACAATATGTATAGGCTACCATGCCAACAACTCAACCGATACTGTTGACACAGTACTTGAGAAGAATGTGACAGTGACACACTCTGTCAACCTACTTGAGGACAGTCACAATGGAAAGCTGTGCCTACTAAAAGGAATAGCCCCCCTACAATTGGGTAATTGCAGCGTTGCCGGATGGATCTTAGGAAACCCAGAATGCGAATTACTGATTTCCAAGGAATCATGGTCCTACATTGTAGAAACACCAAATCCTGAGAATGGAGCATGTTACCCAGGGTATTTCGCCGACTATGAGGAATTAAGGGAGCAATTGAGTTCAGTATCTTCATTTGAGAGATTCGAAATATTCCCCAAAGAAAGCTCATGGCCCAACCACACTGTAACCGGAGTATCAGCATCATGCTCCCATAATGGGAAAAGCAGTTTTTACAGAAATCTGCTATGGCTGACAGTGAAAAATGGTTTGTACCCAAACCTGAGCAAGTCCTATGCAAACAACAAAGAGAAAGAAGTCCTTATACTATGGGGTATTCATCACCCGCCCAACATAGGGGACCAAAGGACCCTCTATCACACAGAAAATGCTTATGTCTCTGTAGTGTCTTCACATTATAGCAAAAGATTCACCCCAGAAATAACCAAAAGGCCCAAAGTAAGAGATCAGGAAGGAAGAATCAACTACTACTGGACTCTGCTGGAACCCGGAGATACAATAATATTTGAGGCAAATGGAAATCTAATAGCGCCATGGTATGCTTTCGCACTGAGTAGAGGCTTTGGATCAGGAATCATCA
		</sequence>
		<sequence>
			<taxon idref="OK_1117_2006.34"/>
			ATGAAAGTAAAACTACTGATCCTGTTATGTACATTTACAGCTACATATGCGGACACAATATGTATAGGCTACCATGCCAACAACTCAACCGACACTGTTGACACAGTACTTGAGAAGAATGTGACAGTGACACACTCTGTCAACCTACTTGAGGACAGTCACAATGGAAAGCTGTGCCTACTAAAGGGAATAGCCCCCCTACAATTGGGTAATTGCAACGTTGCCGGATGGATCTTAGGAAACCCAGAATGCGAATCACTGATTTCCAAGGAATCATGGTCCTACATTGTAGAAACACCAAATCCTGAGAATGGAGCATGTTACCCAGGGTATTTCGCCGACTATGAGGAGCTAAGGGAGCAATTGAGTTCAGTATCTTCATTTGAGAGATTCGAAATATTCCCCAAAGAAAGCTCATGGCCCAACCACACCGTAACCGGAGTATCAGCATCATGCTCCCATAATGGGAAAAGAAGTTTTTACAGAAATCTGCTATGGCTGACGGGGAAAAATGGTTTGTACCCAAACCTGAGCAAGTCCTATGCAAACAACAAAGAAAAAGAAGTCCTTATACTATGGGGTGTTCATCACCCGCCTAACATAGGGGACCAAAGGACCCTCTATCACACAGAAAATGCTTATGTCTCTGTAGTGTCTTCACATTATAGCAGAAGATTCACCCCAGAAATAACCAAAAGGCCCAAAGTAAGAGATCAGGAAGGAAGAATCAACTACTACTGGACTCTGCTGGAACCTGGGGATACAATAATATTTGAGGCAAATGGAAATCTAATAGCGCCATGGTATGCTTTCGCACTGAGTAGAGGCCTTGGATCAGGAATCATCA
		</sequence>
		<sequence>
			<taxon idref="OK_1118_2006.34"/>
			ATGAAAGTAAAACTACTGATCCTGTTATGTACATTTACAGCTACATATGCGGACACAATATGTATAGGCTACCATGCCAACAACTCAACCGACACTGTTGACACAGTACTTGAGAAGAATGTGACAGTGACACACTCTGTCAACCTACTTGAGGACAGTCACAATGGAAAGCTGTGCCTACTAAAGGGAATAGCCCCCCTACAATTGGGTAATTGCAACGTTGCCGGATGGATCTTAGGAAACCCAGAATGCGAATCACTGATTTCCAAGGAATCATGGTCCTACATTGTAGAAACACCAAATCCTGAGAATGGAGCATGTTACCCAGGGTATTTCGCCGACTATGAGGAGCTAAGGGAGCAATTGAGTTCAGTATCTTCATTTGAGAGATTCGAAATATTCCCCAAAGAAAGCTCATGGCCCAACCACACCGTAACCGGAGTATCAGCATCATGCTCCCATAATGGGAAAAGCAGTTTTTACAGAAATCTGCTATGGCTGACGGGGAAAAATGGTTTGTACCCAAACCTGAGCAAGTCCTATGCAAACAACAAAGAAAAAGAAGTCCTTATACTATGGGGTGTTCATCACCCGCCTAACATAGGGGACCAAAGGACCCTCTATCACACAGAAAATGCTTATGTCTCTGTAGTGTCTTCACATTATAGCAGAAGATTCACCCCAGAAATAACCAAAAGGCCCAAAGTAAGAGATCAGGAAGGAAGAATCAACTACTACTGGACTCTGCTGGAACCTGGGGATACAATAATATTTGAGGCAAATGGAAATCTAATAGCGCCATGGTATGCTTTCGCACTGAGTAGAGGCCTTGGATCAGGAATCATCA
		</sequence>
		<sequence>
			<taxon idref="OK_1128_2006.348"/>
			ATGAAAGTAAAACTATTGATCCTGTTATGTACATTTACTGCTACATATGCAGACACAATATGTATAGGCTACCATGCCAACAACTCAACCGATACTGTTGACACAGTACTTGAGAAGAATGTGACAGTGACACACTCTGTCAACCTACTTGAAGACAGTCACAATGGAAAGCTGTGCCTACTAAAAGGAATAGCCCCCCTACAATTGGGTAATTGCAGCGTTGCCGGATGGATCTTAGGAAACCCAGAATGCGAATTACTGATTTCCAAGGAATCATGGTCCTACATTGTAGAAACACCAAATCCTGAGAATGGAGCATGTTACCCAGGGTATTTCGCCGACTATGAGGAATTAAGGGAGCAATTGAGTTCAGTATCTTCATTTGAGAGATTCGAAATATTCCCCAAAGAAAGCTCATGGCCCAACCACACTGTAACCGGAGTATCAGCATCATGCTCCCATAATGGGAAAAGCAGTTTTTACAGAAATCTGCTATGGCTGACAGTGAAAAATGGTTTGTACCCAAACCTGAGCAAGTCCTATGCAAACAACAAAGAGAAAGAAGTCCTTATACTATGGGGTATTCATCACCCGCCCAACATAGGGGACCAAAGGACCCTCTATCACACAGAAAATGCTTATGTCTCTGTAGTGTCTTCACATTATAGCAAAAGATTCACCCCAGAAATAACCAAAAGGCCCAAAGTAAGAGATCAGGAAGGAAGAATCAACTACTACTGGACTCTGCTGGAACCCGGAGATACAATAATATTTGAGGCAAATGGAAATCTAATAGCGCCATGGTATGCTTTCGCACTGAGTAGAGGCTTTGGATCAGGAATCATCA
		</sequence>
		<sequence>
			<taxon idref="OK_1139_2006.381"/>
			ATGAAAGTAAAACTACTGATCCTGTTATGTACATTTACAGCTACATATGCAGACACAATATGTATAGGCTACCATGCAAACAACTCAACCGACACTGTTGACACAGTACTTGAGAAGAATGTGACAGTGACGCACTCTGTCAACCTACTTGAGGACAATCACAATGGAAAGCTGTGCCTACTAAAAGGAATAGCCCCCCTACATTTGGGTAATTGCAGCGTTGCCGGATGGATCTTAGGAAACCCAGAATGCGAATTACTGATTTCCAAGGAATCATGGTCCTACATTGTAGAAACACCAAATCCTGAGAATGGAGCATGTTACCCAGGGTATTTCGCCGACTATGAGGAGCTAAGGGAGCAATTGAGTTCAGTATCTACATTTGAGAGATTCGAAATATTCCCAAAAGAAAGCTCATGGCCCAACCACACCGTAACCGGAGTATCAGCATCATGCTCCCATAATGGGAAAAGCAGTTTTTACAGAAATCTGATATGGCTGACGGGGAAAAATAACTTGTACCCAAACCTAATCAAGTCCTATGCAAACAACAAAGAGAAAGARGTCCTTATACTATGGGGTGTTCATCACCCGCCTAACATAAGGGACCAAAGGACCCTCTATCACACAGAAAATGCTTATGTCTCTGTAGTGTCTTCACATTATAGCAGAAGATTCACCCCAGAAATAACCAGAAGGCCCAAAGTAAGGGATCAGGAAGGAAGAATCAACTACTACTGGACTCTGCTGGAACCCGGGGATACAATAATATTTGAGGCAAATGGAAATCTAATAGCGCCATGGTATGCTTTCGCATTGAGTAGAGGCTTTGGATCAGGAATCATCA
		</sequence>
		<sequence>
			<taxon idref="OK_1220_2006.779"/>
			ATGAAAGTAAAACTACTGATCCTGTTATGTACATTTACAGCTACATTTGCGGACACAATATGTATAGGCTACCATGCCAACAACTCAACCGACACTGTTGACACAGTACTTGAAAAGAATGTGACAGTGACACACTCTGTCAACCTACTTGAGGACAGTCACAATGGAAAGCTGTGCCTACTAAAGGGAATAGCCCCCCTACAATTGGGTAATTGCAGCGTTGCCGGATGGATATTAGGAAACCCAGAATGCGAATCACTGATTTCCAAGGAATCATGGTCCTACATTGTAGAAACACCAAATCCTGAGAATGGAGCATGTTACCCAGGGCATTTCGCCGACTATGAGGAGCTAAGGGAGCAATTGAGTTCAGTATCTTCATTTGAGAGATTCGAAATATTCCCCAAAGAAAGCTCATGGCCCAACCACACCGTAACCGGAGTGTCAGCATCATGCTCCCATAATGGGAAAAGCAGTTTTTACAGAAATCTGCTATGGCTGACAGTGAAAAATGGTTTGTACCCAAACCTGAGCAAGTCCTATGCAAACAACAAAGGGAAAGAAATCCTTATACTATGGGGTGTTCATCACCCGCCTAACATAGGGGACCAAAGGACCCTCTATCACACAGAAAATGCTTATGTCTCTGTAGTGTCTTCACATTATAGCAGAAGATTCACCCCAGAAATAACCAAAAGGCCCAAAGTAAGAGATCAGGAAGGAAGAATCAACTACTACTGGACTCTGCTGGAACCCGGGGATACAATAATATTTGAGGCAAATGGAAATCTAATAGCGCCATGGTATGCTTTCACACTGAGTAGAGGCCTTGGATCAGGAATCATCA
		</sequence>
		<sequence>
			<taxon idref="OK_1245_2006.801"/>
			ATGAAAGTAAAACTACTGATCCTGTTATGTACATTTACAGCTACATATGCAGACACAATATGTATAGGCTACCATGCAAACAACTCAACCGACACTGTTGACACAGTACTTGAGAAGAATGTGACAGTGACGCACTCTGTCAACCTACTTGAGGACAATCACAATGGAAAGCTGTGCCTACTAAAAGGAATAGCCCCCCTACATTTGGGTAATTGCAGCGTTGCCGGATGGATCTTAGGAAACCCAGAATGCGAATTACTGATTTCCAAGGAATCATGGTCCTACATTGTAGAAACACCAAATCCTGAGAATGGAGCATGTTACCCAGGGTATTTCGCCGACTATGAGGAGCTAAGGGAGCAATTGAGTTCAGTATCTACATTTGAGAGATTCGAAATATTCCCAAAAGAAAGCTCATGGCCCAACCACACCGTAACCGGAGTATCAGCATCATGCTCCCATAATGGGAAAAGCAGTTTTTACAGAAATCTGATATGGCTGACGGGGAAAAATAACTTGTACCCAAACCTAATCAAGTCCTATGCAAACAACAAAGAGAAAGAAGTCCTTATACTATGGGGTGTTCATCACCCGCCTAACATAAGGGACCAAAGGACCCTCTATCACACAGAAAATGCTTATGTCTCTGTAGTGTCTTCACATTATAGCAGAAGATTCACCCCAGAAATAACCAGAAGGCCCAAAGTAAGGGATCAGGAAGGAAGAATCAACTACTACTGGACTCTGCTGGAACCCGGGGATACAATAATATTTGAAGCAAATGGAAATCTAATAGCGCCATGGTATGCTTTCGCATTGAGTAGAGGCTTTGGATCAGGAATCATCA
		</sequence>
		<sequence>
			<taxon idref="OK_1301_2006.877"/>
			ATGAAAGTAAAACTATTGATCCTGTTATGTACATTTACTGCTACATATGCAGACACAATATGTATAGGCTACCATGCCAACAACTCAACCGATACTGTTGACACAGTACTTGAGAAGAATGTGACAGTGACACACTCTGTCAACCTACTTGAGGACAGTCACAATGGAAAGCTGTGCCTACTAAAAGGAATAGCCCCCCTACAATTGGGTAATTGCAGCGTTGCCGGATGGATCTTAGGAAACCCAGAATGCGAATTACTGATTTCCAAGGAATCATGGTCCTACATTGTAGAAACACCAAATCCTGAGAATGGAGCATGTTACCCAGGGTATTTCGCCGACTATGAGGAATTAAGGGAGCAATTGAGTTCAGTATCTTCATTTGAGAGATTCGAAATATTCCCCAAAGAAAGCTCATGGCCCAACCACACTGTAACCGGAATATCAGCATCATGCTCCCATAATGGGAAAAGCAGTTTTTACAGAAATCTGCTATGGCTGACAGTGAAAAATGGTTTGTACCCAAACCTGAGCAAGTCCTATGCAAACAACAAAGAGAAAGAAGTCCTTATACTATGGGGTATTCATCACCCGCCCAACATAGGGGACCAAAGGACCCTCTATCACACAGAAAATGCTTATGTCTCTGTAGTGTCTTCACATTATAGCAAAAGATTCACCCCAGAAATAACCAAAAGGCCCAAAGTAAGAGATCAGGAAGGAAGAATCAACTACTACTGGACTCTGCTGGGACCCGGAGATACMATAATATTTGAGGCAAATGGAAATCTAATAGCGCCATGGTATGCTTTCGCC-TGAGTAGAGSCTTTGGATCAGGAATCATCA
		</sequence>
		<sequence>
			<taxon idref="OK_2056_2008.163"/>
			ATGAAAGTAAAACTACTGATCCTGTTATGTACATTTACAGCTACATATGCGGACACAATATGTATAGGATACCATGCCAACAACTCAACCGACACTGTTGACACAGTACTTGAAAAGAATGTGACAGTGACACACTCTGTCAACCTACTTGAGGACAGTCACAATGGGAAGCTGTGCCTACTAAAGGGAATAGCCCCCCTACAATTGGGTAATTGCAGCGTTGCCGGATGGATATTAGGAAACCCAGAATGCGAATCACTGATTTCCAAGAAATCATGGTCCTACATTGTAGAAACACCAAATCCTGAGAATGGAGCATGTTACCCAGGGGAGTTCGCCGACTATGAGGAGCTAAGGGAGCAATTGAGTTCAGTATCTTCATTTGAGAGATTCGAAATATTCCCCAAAGAAAGCTCATGGCCCAACCACACTGCAACCGGAGTGTCAGCATCATGCTCCCATAATGGGGAAAGAAGTTTTTACAGAAATCTGATATGGCTGACAGTGAAAAATGGTTTGTACCCAAACCTGAGCAAGTCCTATGAAAACGACAAAGAGAAAGAAGTCCTTATACTATGGGGTGTTCATCATCCGCCTAACATAGAGAACCAAAGGACCCTCTATCACACAGAAAATGCTTATGTCTCTGTAGTGTCTTCACATTATAGCGGAAGATTCACCCCAGAAATAACCAAAAGGCCCAAAGTAAGAGATCAGGAAGGAAGAATCAACTACTACTGGACTCTGCTGGAACCCGGGGACACAATAATATTTGAGGCAAATGGAAATCTAATAGCGCCATGGTATGCTTTCACACTGAGTAGAGGCCTTGGATCAGGAATCATCA
		</sequence>
		<sequence>
			<taxon idref="OK_2058_2008.178"/>
			ATGAAAGTAAAACTACTGATCCTGTTATGTACATTTACAGCTACATATGCGGACACAATATGTATAGGATACCATGCCAACAACTCAACCGACACTGTTGACACAGTACTTGAAAAGAATGTGACAGTGACACACTCTGTCAACCTACTTGAGGACAGTCACAATGGGAAGCTGTGCCTACTAAAGGGAATAGCCCCCCTACAATTGGGTAATTGCAGCGTTGCCGGATGGATATTAGGAAACCCAGAATGCGAATCACTGATTTCCAAGAAATCATGGTCCTACATTGTARAAACACCAAATCCTGAGAATGGAGCATGTTACCCAGGGGAGTTCGCCGACTATGAGGAGCTAAGGGAGCAATTGAGTTCAGTATCTTCATTTGAGAGATTCGAAATATTCCCCAAAGAAAGCTCATGGCCCAACCACACTGCAGCCGGAGTGTCAGCMTCATGCTCCCATAATGGGGAAAGAAGTTTTTACAGAAATCTGATATGGCTGACAGTGAAAAATGGTTTGTACCCAAACCTGAGCAAGTCCTATGAAAACGACAAAGAGAAAGAAGTCCTTATACTATGGGGTGTTCATCATCCGCCTAACATAGAGAACCAAAGGACCCTCTATCACACAGAAAATGCTTATGTCTCTGTAGTGTCTTCACATTATAGCGGAAGATTCACCCCAGAAATAACCAAAAGGCCCAAAGTAAGAGATCAGGAAGGAAGAATCAACTACTACTGGACTCTGCTGGAACCCGGGGATACAATAATATTTGAGGCAAATGGAAATCTAATAGCGCCATGGTATGCTTTCACACTGAGTAGAGGCCTTGGATCAGGAATCAC-A
		</sequence>
		<sequence>
			<taxon idref="OK_2062_2008.186"/>
			ATGAAAGTAAAACTACTGATCCTGTTATGTACATTTACAGCTACATATGCGGACACAATATGTATAGGATACCATGCCAACAACTCAACCGACACTGTTGACACAGTACTTGAAAAGAATGTGACAGTGACACACTCTGTCAACCTACTTGAGGACAGTCACAATGGGAAGCTGTGCCTACTAAAGGGAATAGCCCCCCTACAATTGGGTAATTGCAGCGTTGCCGGATGGATATTAGGAAACCCAGAATGCGAATCACTGATTTCCAAGAAATCATGGTCCTACATTGTAGAAACACCAAATCCTGAGAATGGAGCATGTTACCCAGGGGAGTTCGCCGACTATGAGGAGCTAAGGGAGCAATTGAGTTCAGTATCTTCATTTGAGAGATTCGAAATATTCCCCAAAGAAAGCTCATGGCCCAACCACACTGCAGCCGGAGTGTCAGCATCATGCTCCCATAATGGGGAAAGAAGTTTTTACAGAAATCTGATATGGCTGACAGTGAAAAATGGTTTGTACCCAAACCTGAGCAAGTCCTATGAAAACGACAAAGAGAAAGAAGTCCTTATACTATGGGGTGTTCATCATCCGCCTAACATAGAGAACCAAAGGACCCTCTATCACACAGAAAATGCTTATGTCTCTGTAGTGTCTTCACATTATAGCGGAAGATTCACCCCAGAAATAACCAAAAGGCCCAAAGTAAGAGATCAGGAAGGAAGAATCAACTACTACTGGACTCTGCTGGAACCCGGGGATACAATAATATTTGAGGCAAATGGAAATCTAATAGCGCCATGGTATGCTTTCACACTGAGTAGAGGCCTTGGATCAGGAATCAC-A
		</sequence>
		<sequence>
			<taxon idref="OK_20734_2_2008.5"/>
			ATGAAAGTAAAACTACTGATCCTGTTATGTACATTTACAGCTACATATGCGGACACAATATGTATAGGATACCATGCCAACAACTCAACCGACACTGTTGACACAGTACTTGAAAAGAATGTGACAGTGACACACTCTGTCAACCTACTTGAGGACAGTCACAATGGGAAGCTGTGCCTACTAAAGGGAATAGCCCCCCTACAATTGGGTAATTGCAGCGTTGCCGGATGGATATTAGGAAACCCAGAATGCGAATCACTGATTTCCAAGAAATCATGGTCCTACATTGTAGAAACACCAAATCCTGAGAATGGAGCATGTTACCCAGGGGAGTTCGCCGACTATGAGGAGCTAAGGGAGCAATTGAGTTCAGTATCTTCATTTGAGAGATTCGAAATATTCCCCAAAGAAAGCTCATGGCCCAACCACACTGCAGCCGGAGTGTCAGCATCATGCTCCCATAATGGGGAAAGAAGTTTTTACAGAAATCTGATATGGCTGACAGTGAAAAATGGTTTGTACCCAAACCTGAGCAAGTCCTATGAAAACGACAAAGAGAAAGAAGTCCTTATACTATGGGGTGTTCATCATCCGCCTAACATAGAGAACCAAAGGACCCTCTATCACACAGAAAATGCTTATGTCTCTGTAGTGTCTTCACATTATAGCGGAAGATTCACCCCAGAAATAACCAAAAGGCCCAAAGTAAGAGATCAGGAAGGAAGAATCAACTACTACTGGACTCTGCTGGAACCCGGGGATACAATAATATTTGAGGCAAATGGAAATCTAATAGCGCCATGGTATGCTTTCACACTGAGTAGAGGCCTTGGATCAGGAATCATCA
		</sequence>
		<sequence>
			<taxon idref="OK_20736_2_2008.5"/>
			ATGAAAGTAAAACTACTGATCCTGTTATGTACATTTACAGCTACATATGCGGACACAATATGTATAGGATACCATGCCAACAACTCAACCGACACTGTTGACACAGTACTTGAAAAGAATGTGACAGTGACACACTCTGTCAACCTACTTGAGGACAGTCACAATGGGAAGCTGTGCCTACTAAAGGGAATAGCCCCCCTACAATTGGGTAATTGCAGCGTTGCCGGATGGATATTAGGAAACCCAGAATGCGAATCACTGATTTCCAAGAAATCATGGTCCTACATTGTAAAAACACCAAATCCTGAGAATGGAGCATGTTACCCAGGGGAGTTCGCCGACTATGAGGAGCTAAGGGAGCAATTGAGTTCAGTATCTTCATTTGAGAGATTCGAAATATTCCCCAAAGAAAGCTCATGGCCCAACCACACTGCAGCCGGAGTGTCAGCATCATGCTCCCATAATGGGGAAAGAAGTTTTTACAGAAATCTGATATGGCTGACAGTGAAAAATGGTTTGTACCCAAACCTGAGCAAGTCCTATGAAAACGACAAAGAGAAAGAAGTCCTTATACTATGGGGTGTTCATCATCCGCCTAACATAGAGAACCAAAGGACCCTCTATCACACAGAAAATGCTTATGTCTCTGTAGTGTCTTCACATTATAGCGGAAGATTCACCCCAGAAATAACCAAAAGGCCCAAAGTAAGAGATCAGGAAGGAAGAATCAACTACTACTGGACTCTGCTGGAACCCGGGGATACAATAATATTTGAGGCAAATGGAAATCTAATAGCGCCATGGTATGCTTTCACACTGAGTAGAGGCCTTGGATCAGGAATCATCA
		</sequence>
		<sequence>
			<taxon idref="OK_2083_2008.184"/>
			ATGAAAGTAAAACTACTGATCCTGTTATGTACATTTACAGCTACATATGCGGACACAATATGTATAGGATACCATGCCAACAACTCAACCGACACTGTTGACACAGTACTTGAAAAGAATGTGACAGTGACACACTCTGTCAACCTACTTGAGGACAGTCACAATGGGAAGCTGTGCCTACTAAAGGGAATAGCCCCCCTACAATTGGGTAATTGCAGCGTTGCCGGATGGATATTAGGAAACCCAGAATGCGAATCACTGATTTCCAAGAAATCATGGTCCTACATTGTAGAAACACCAAATCCTGAGAATGGAGCATGTTACCCAGGGGAGTTCGCCGACTATGAGGAGCTAAGGGAGCAATTGAGTTCAGTATCTTCATTTGAGAGATTCGAAATATTCCCCAAAGAAAGCTCATGGCCCAACCACACTGCAGCCGGAGTGTCAGCATCATGCTCCCATAATGGGGAAAGAAGTTTTTACAGAAATCTGATATGGCTGACAGTGAAAAATGGTTTGTACCCAAACCTGAGCAAGTCCTATGAAAACGACAAAGAGAAAGAAGTCCTTATACTATGGGGTGTTCATCATCCGCCTAACATAGAGAACCAAAGGACCCTCTATCACACAGAAAATGCTTATGTCTCTGTAGTGTCTTCACATTATAGCGGAAGATTCACCCCAGAAATAACCAAAAGGCCCAAAGTAAGAGATCAGGAAGGAAGAATCAACTACTACTGGACTCTGCTGGAACCCGGGGATACAATAATATTTGAGGCAAATGGAAATCTAATAGCGCCATGGTATGCTTTCACACTGAGTAGAGGCCTTGGATCAGGAATCATCA
		</sequence>
		<sequence>
			<taxon idref="OK_2107_2008.256"/>
			ATGAAAGTAAAACTACTGATCCTGTTATGTACATTTACAGCTACATATGCGGACACAATATGTATAGGATACCATGCCAACAACTCAACCGACACTGTTGACACAGTACTTGAAAAGAATGTGACAGTGACACACTCTGTCAACCTACTTGAGGACAGTCACAATGGGAAGCTGTGCCTACTAAAGGGAATAGCCCCCCTACAATTGGGTAATTGCAGCGTTGCCGGATGGATATTAGGAAACCCAGAATGCGAATCACTGATTTCCAAGAAATCATGGTCCTACATTGTAGAAACACCAAATCCTGAGAATGGAGCATGTTACCCAGGGGAGTTCGCCGACTATGAGGAGCTAAGGGAGCAATTGAGTTCAGTATCTTCATTTGAGAGATTCGAAATATTCCCCAAAGAAAGCTCATGGCCCAACCACACTGCAGCCGGAGTGTCAGCATCATGCTCCCATAATGGGGAAAGAAGTTTTTACAGAAATCTGATATGGCTGACAGTGAAAAATGGTTTGTACCCAAACCTGAGCAAGTCCTATGAAAACGACAAAGAGAAAGAAGTCCTTATACTATGGGGTGTTCATCATCCGCCTAACATAGAGAACCAAAGGACCCTCTATCACACAGAAAATGCTTATGTCTCTGTAGTGTCTTCACATTATAGCGGAAGATTCACCCCAGAAATAACCAAAAGGCCCAAAGTAAGAGATCAGGAAGGAAGAATCAACTACTACTGGACTCTGCTGGAACCCGGGGATACAATAATATTTGAGGCAAATGGAAATCTAATAGCGCCATGGTATGCTTTCACACTGAGTAGAGGCCTTGGATCACGAATCATCA
		</sequence>
		<sequence>
			<taxon idref="OK_2140_2008.256"/>
			ATGAAAGTAAAACTACTGATCCTGTTATGTACATTTACAGCTACATATGCGGACACAATATGTATAGGATACCATGCCAACAACTCAACCGACACTGTTGACACAGTACTTGAAAAGAATGTGACAGTGACACACTCTGTCAACCTACTTGAGGACAGTCACAATGGGAAGCTGTGCCTACTAAAGGGAATAGCCCCCCTACAATTGGGTAATTGCAGCGTTGCCGGATGGATATTAGGAAACCCAGAATGCGAATCACTGATTTCCAAGAAATCATGGTCCTACATTGTAGAAACACCAAATCCTGAGAATGGAGCATGTTACCCAGGGGAGTTCGCCGACTATGAGGAGCTAAGGGAGCAATTGAGTTCAGTATCTTCATTTGAGAGATTCGAAATATTCCCCAAAGAAAGCTCATGGCCCAACCACACTGCAGCCGGAGTGTCAGCATCATGCTCCCATAATGGGGAAAGAAGTTTTTACAGAAATCTGATATGGCTGACAGTGAAAAATGGTTTGTACCCAAACCTGAGCAAGTCCTATGAAAACGACAAAGAGAAAGAAGTCCTTATACTATGGGGTGTTCATCATCCGCCTAACATAGAGAACCAAAGGACCCTCTATCACACAGAAAATGCTTATGTCTCTGTAGTGTCTTCACATTATAGCGGAAGATTCACCCCAGAAATAACCAAAAGGCCCAAAGTAAGAGATCAGGAAGGAAGAATCAACTACTACTGGACTCTGCTGGAACCCGGGGATACAATAATATTTGAGGCAAATGGAAATCTAATAGCGCCATGGTATGCTTTCACACTGAGTAGAGGCCTTGGATCACGAATCATCA
		</sequence>
		<sequence>
			<taxon idref="OK_2162_2008.316"/>
			ATGAAAGTAAAACTACTGATCCTGTTATGTACATTTACAGCTACATATGCGGACACAATATGTATAGGATACCATGCCAACAACTCAACCGACACTGTTGACACAGTACTTGAAAAGAATGTGACAGTGACACACTCTGTCAACCTACTTGAGGACAGTCACAATGGGAAGCTGTGCCTACTAAAGGGAATAGCCCCCCTACAATTGGGTAATTGCAGCGTTGCCGGATGGATATTAGGAAACCCAGAATGCGAATCACTGATTTCCAAGAAATCATGGTCCTACATTGTAGAAACACCAAATCCTGAGAATGGAGCATGTTACCCAGGGGAGTTCGCCGACTATGAGGAGCTAAGGGAGCAATTGAGTTCAGTATCTTCATTTGAGAGATTCGAAATATTCCCCAAAGAAAGCTCATGGCCCAACCACACTGCAGCCGGAGTGTCAGCATCATGCTCCCATAATGGGGAAAGAAGTTTTTACAGAAATCTGATATGGCTGACAGTGAAAAATGGTTTGTACCCAAACCTGAGCAAGTCCTATGAAAACGACAAAGAGAAAGAAGTCCTTATACTATGGGGTGTTCATCATCCGCCTAACATAGAGAACCAAAGGACCCTCTATCACACAGAAAATGCTTATGTCTCTGTAGTGTCTTCACATTATAGCGGAAGATTCACCCCAGAAATAACCAAAAGGCCCAAAGTAAGAGATCAGGAAGGAAGAATCAACTACTACTGGACTCTGCTGGAACCCGGGGATACAATAATATTTGAGGCAAATGGAAATCTAATAGCGCCATGGTATGCTTTCACACTGAGTAGAGGCCTTGGATCAGGAATCATCA
		</sequence>
		<sequence>
			<taxon idref="OK_2163_2008.316"/>
			ATGAAAGTAAAACTACTGATCCTGTTATGTACATTTACAGCTACATATGCGGACACAATATGTATAGGATACCATGCCAACAACTCAACCGACACTGTTGACACAATACTTGAAAAGAATGTGACAGTGACACACTCTGTCAACCTACTTGAGGACAGTCACAATGGGAAGCTGTGCCTACTAAAGGGAATAGCCCCCCTACAATTGGGTAATTGCAGCGTTGCCGGATGGATATTAGGAAACCCAGAATGCGAATCACTGATTTCCAAGAAATCATGGTCCTACATTGTAGAAACACCAAATCCTGAGAATGGAGCATGTTACCCAGGGGAGTTCGCCGACTATGAGGAGCTAAGGGAGCAATTGAGTTCAGTATCTTCATTTGAGAGATTCGAAATATTCCCCAAAGAAAGCTCATGGCCCAACCACACTGCAGCCGGAGTGTCAGCATCATGCTCCCATAATGGGGAAAGAAGTTTTTACAGAAATCTGATATGGCTGACAGTGAAAAATGGTTTGTACCCAAACCTGAGCAAGTCCTATGAAAACGACAAAGAGAAAGAAGTCCTTATACTATGGGGTGTTCATCATCCGCCTAACATAGAGAACCAAAAGACCCTCTATCACACAGAAAATGCTTATGTCTCTGTAGTGTCTTCACATTATAGCGGAAGATTCACCCCAGAAATAACCAAAAGGCCCAAAGTAAGAGATCAGGAAGGAAGAATCAACTACTACTGGACTCTGCTGGAACCCGGGGATACAATAATATTTGAGGCAAATGGAAATCTAATAGCGCCATGGTATGCTTTCACACTGAGTAGAGGCCTTGGATCAGGAATCATCA
		</sequence>
		<sequence>
			<taxon idref="OK_2170_2008.316"/>
			ATGAAAGTAAAACTACTGATCCTGTTATGTACATTTACAGCTACATATGCGGACACAATATGTATAGGATACCATGCCAACAACTCAACCGACACTGTTGACACAGTACTTGAAAAGAATGTGACAGTGACACACTCTGTCAACCTACTTGAGGACAGTCACAATGGGAAGCTGTGCCTACTAAAGGGAATAGCCCCCCTACAATTGGGTAATTGCAGCGTTGCCGGATGGATATTAGGAAACCCAGAATGCGAATCACTGATTTCCAAGAAATCATGGTCCTACATTGTAGAAACACCAAATCCTGAGAATGGAGCATGTTACCCAGGGGAGTTCGCCGACTATGAGGAGCTAAGGGAGCAATTGAGTTCAGTATCTTCATTTGAGAGATTCGAAATATTCCCCAAAGAAAGCTCATGGCCCAACCACACTGCAGCCGGAGTGTCAGCATCATGCTCCCATAATGGGGAAAGAAGTTTTTACAGAAATCTGATATGGCTGACAGTGAAAAATGGTTTGTACCCAAACCTGAGCAAGTCCTATGAAAACGACAAAGAGAAAGAAGTCCTTATACTATGGGGTGTTCATCATCCGCCTAACATAGAGAACCAAAGGACCCTCTATCACACAGAAAATGCTTATGTCTCTGTAGTGTCTTCACATTATAGCGGAAGATTCACCCCAGAAATAACCAAAAGGCCCAAAGTAAGAGATCAGGAAGGAAGAATCAACTACTACTGGACTCTGCTGGAACCCGGGGATACAATAATATTTGAGGCAAATGGAAATCTAATAGCGCCATGGTATGCTTTCACACTGAGTAGAGGCCTTGGATCAGGAATCATCA
		</sequence>
		<sequence>
			<taxon idref="OK_2186_2008.373"/>
			ATGAAAGTAAAACTACTGATCCTGTTATGTACATTTACAGCTACATATGCGGACACAATATGTATAGGATACCATGCCAACAACTCAACCGACACTGTTGACACAGTACTTGAAAAGAATGTGACAGTGACACACTCTGTCAACCTACTTGAGGACAGTCACAATGGGAAGCTGTGCCTACTAAAGGGAATAGCCCCCCTACAATTGGGTAATTGCAGCGTTGCCGGATGGATATTAGGAAACCCAGAATGCGAATCACTGATTTCCAAGAAATCATGGTCCTACATTGTAGAAACACCAAATCCTGAGAATGGAGCATGTTACCCAGGGGAGTTCGCCGACTATGAGGAGCTAAGGGAGCAATTGAGTTCAGTATCTTCATTTGAGAGATTCGAAATATTCCCCAAAGAAAGCTCATGGCCCAACCACACTGCAGCCGGAGTGTCAGCATCATGCTCCCATAATGGGGAAAGAAGTTTTTACAGAAATCTGATATGGCTGACAGTGAAAAATGGTTTGTACCCAAACCTGAGCAAGTCCTATGAAAACGACAAAGAGAAAGAAGTCCTTATACTATGGGGTGTTCATCATCCGCCTAACATAGAGAACCAAAGGACCCTCTATCACACAGAAAATGCTTATGTCTCTGTAGTGTCTTCACATTATAGCGGAAGATTCACCCCAGAAATAACCAAAAGGCCCAAAGTAAGAGATCAGGAAGGAAGAATCAACTACTACTGGACTCTGCTGGAACCCGGGGATACAATAATATTTGAGGCAAATGGAAATCTAATAGCGCCATGGTATGCTTTCACACTGAGTAGAGGCCTTGGATCAGGAATCATCA
		</sequence>
		<sequence>
			<taxon idref="OK_2211_2008.448"/>
			ATGAAAGGAAAACTACTGATCCTGTTATGTACATTTACAGCTACATATGCGGACACAATATGTATAGGCTACCATGCCAACAACTCAACCGACACTGTTGACACAGTACTTGAGAAGAATGTGACAGTGACACACTCTGTCAACCTACTTGAGGACAGTCACAATGGAAAGCTGTGCCTACTAAAGGGAGTAGCCCCCCTACAATTGGGTAATTGCAACGTTGCCGGATGGATCTTAGGAAACCCAGAATGCGAATCACTGATTTCCAAGGAATCATGGTCCTACATTGTAGAAACACCAAATCCTGAAAATGGAGCATGTTACCCAGGGTATTTCGCCGACTATGAGGAGCTAAGGGAACAATTGAGTTCAGTGTCTTCATTTGAGAGATTCGAAATATTCCCCAAAGAAAACTCATGGCCCAACCACACCGTAACCGGAGTATCAGCATCATGCTCCCATAATGGAGAAAGAAGTTTTTACAGAAATCTGCTATGGCTGACGGGAAAAAATGGTTTGTACCCAAACCTGAGCAAGTCCTATGCAAACGACAAAGAAAAAGAAGTCCTTATACTATGGGGTGTTCATCACCCGTCTAACATAGGGGACCAAAGGACCCTCTATCACACAGAAAATGCTTATGTCTCTGTAGTGTCTTCACATTATAGCAGAAGATTCACCCCAGAAATAACCAAAAGGCCCAAAGTAAGAGATCAGGAAGGAAGAATCAACTACTACTGGACTCTGCTGGAACCTGGGGATACAATAATATTTGAGGCGAATGGAAATCTAATAGCACCATGGTATGCTTTCTCACTGAGTAGAGGCCTTGGATCAGGAATCATCA
		</sequence>
		<sequence>
			<taxon idref="OK_2219_2008.486"/>
			ATGAAAGTAAAACTACTGATCCTGTTATGTACATTTACAGCTACATATGCGGACACAATATGTATAGGATACCATGCCAACAACTCAACCGACACTGTTGACACAGTACTTGAAAAGAATGTGACAGTGACACACTCTGTCAACCTACTTGAGGACAGTCACAATGGGAAGCTGTGCCTACTAAAGGGAATAGCCCCCCTACAATTGGGTAATTGCAGCGTTGCCGGATGGATATTAGGAAACCCAGAATGCGAATCACTGATTTCCAAGAAATCATGGTCCTACATTGTAGAAACACCAAATCCTGAGAATGGAGCATGTTACCCAGGGGAGTTCGCCGACTATGAGGAGCTAAGGGAGCAATTGAGTTCAGTATCTTCATTTGAGAGATTCGAAATATTCCCCAAAGAAAGCTCATGGCCCAACCACACTGCAGCCGGAGTGTCAGCATCATGCTCCCATAATGGGGAAAGAAGTTTTTACAGAAATCTGATATGGCTGACAGTGAAAAATGGTTTGTACCCAAACCTGAGCAAGTCCTATGAAAACGACAAAGAGAAAGAAGTCCTTATACTATGGGGTGTTCATCATCCGCCTAACATAGAGAACCAAAGGACCCTCTATCACACAGAAAATGCTTATGTCTCTGTAGTGTCTTCACATTATAGCGGAAGATTCACCCCAGAAATAACCAAAAGGCCCAAAGTAAGAGATCAGGAAGGAAGAATCAACTACTACTGGACTCTGCTGGAACCCGGGGATACAATAATATTTGAGGCAAATGGAAATCTAATAGCGCCATGGTATGCTTTCACACTGAGTAGAGGCCTTGGATCAGGAATC----
		</sequence>
		<sequence>
			<taxon idref="OK_2257_2008.586"/>
			ATGAAAGTAAAACTACTGATCCTGTTATGTACATTTACAGCTACATATGCGGACACAATATGTATAGGATACCATGCCAACAACTCAACCGACACTGTTGACACAGTACTTGAAAAGAATGTGACAGTGACACACTCTGTCAACCTACTTGAGGACAGTCACAATGGGAAGCTGTGCCTACTAAAGGGAATAGCCCCCCTACAATTGGGTAATTGCAGCGTTGCCGGATGGATATTAGGAAACCCAGAATGCGAATCACTGATTTCCAAGAAATCATGGTCCTACATTGTAGAAACACCAAATCCTGAGAATGGAGCATGTTACCCAGGGGAGTTCGCCGACTATGAGGAGCTAAGGGAGCAATTGAGTTCAGTATCTTCATTTGAGAGATTCGAAATATTCCCCAAAGAAAGCTCATGGCCCAACCACACTGCAACCGGAGTGTCAGCATCATGCTCCCATAATGGGGAAAGAAGTTTTTACAGAAATCTGATATGGCTGACAGTGAAAAATGGTTTGTACCCAAACCTGAGCAAGTCCTATGAAAACGACAAAGAGAAAGAAGTCCTTATACTATGGGGTGTTCATCATCCGCCTAACATAGAGAACCAAAGGACCCTCTATCACACAGAAAATGCTTATGTCTCTGTAGTGTCTTCACATTATAGCGGAAGATTCACCCCAGAAATAACCAAAAGGCCCAAAGTAAGAGATCAGGAAGGAAGAATCAACTACTACTGGACTCTGCTGGAACCCGGGGACACAATAATATTTGAGGCAAATGGAAATCTAATAGCGCCATGGTATGCTTTCACACTGAGTAGAGGCCTTGGATCAGGAATCATCA
		</sequence>
		<sequence>
			<taxon idref="OK_2271_2008.623"/>
			ATGAAAGTAAAACTACTGATCCTGTTATGTACATTTACAGCTACATATGCGGACACAATATGTATAGGATACCATGCCAACAACTCAACCGACACTGTTGACACAGTACTTGAAAAGAATGTGACAGTGACACACTCTGTCAACCTACTTGAGGACAGTCACAATGGGAAGCTGTGCCTACTAAAGGGAATAGCCCCCCTACAATTGGGTAATTGCAGCGTTGCCGGATGGATATTAGGAAACCCAGAATGCGAATCACTGATTTCCAAGAAATCATGGTCCTACATTGTAGAAACACCAAATCCTGAGAATGGAGCATGTTACCCAGGGGAGTTCGCCGACTATGAGGAGCTAAGGGAGCAATTGAGTTCAGTATCTTCATTTGAGAGATTCGAAATATTCCCCAAAGAAAGCTCATGGCCCAACCACACTGCAACCGGAGTGTCAGCATCATGCTCCCATAATGGGGAAAGAAGTTTTTACAGAAATCTGATATGGCTGACAGTGAAAAATGGTTTGTACCCAAACCTGAGCAAGTCCTATAAAAAMGACAAAGARAAARAAGTCCTTATACTATGGGGTGTTCATCATCCGCCTAACATAGAGAACCAMAGGACCCTCTATCACACAGAAAATGCTTATGTCTCTGTAGTGTCTTCACATTATAGCGGAAGATTCMCCCCAGAAATAACCAAAAGGCCCMMASTAAGAGATCAGGAAGGAAGAATCAACTACTACTGGACTCTGCTGGAACCCGGGGACACAATAATATTTGAGGCAAATGGAAATCTAA------------------------------------------------------
		</sequence>
		<sequence>
			<taxon idref="OK_2404_2008.779"/>
			ATGAAAGTAAAACTACTGATCCTGTTATGTACATTTACAGCTACATATGCGGATACAATATGTATAGGATACCATGCCAACAACTCAACCGACACTGTTGACACAGTACTTGAAAAGAATGTGACAGTGACACACTCTGTCAACCTACTTGAGGACAGTCACAATGGGAAGCTGTGCCTACTAAAGGGAATAGCCCCCCTACAATTGGGTAATTGCAGTGTTGCCGGATGGATATTAGGAAACCCAGAATGCGAATCACTGATTTCCAAGAAATCATGGTCCTACATTGTAGAAACACCAAATCCTGAGAATGGAGCATGTTACCCAGGGGAGTTCGCCGACTATGAGGAGCTAAGGGAGCAATTGAGTTCAGTATCTTCATTTGAGAGATTCGAAATATTCCCCAAAGAAAGCTCATGGCCCAACCACACTGCAGCCGGAGTGTCAGCATCATGCTCCCATAATGGGGAAAGAAGTTTTTACAGAAACCTGATATGGCTGACAGTGAAAAATGGTTTGTACCCAAACCTGAGCAAGTCCTATGAAAACGACAAAGAGAAAGAAGTCCTTATACTATGGGGTGTTCATCATCCGCCTAACATAGAGAACCAAAGGACCCTCTATCACACAGAAAATGCTTATGTCTCTGTAGTGTCTTCACATTATAGCGGAAGATTCACCCCAGAAATAACCAAAAGACCCAAAGTAAGAGATCAGGAAGGAAGAATCAACTACTACTGGACTCTGCTGGAACCCGGGGATACAATAATATTTGAGGCAAATGGAAATCTAATAGCGCCATGGTATGCTTTCACACTGAGTAGAGGCCTTGGATCAGGAATCATCA
		</sequence>
		<sequence>
			<taxon idref="OK_2520_2008.712"/>
			ATGAAAGTAAAACTACTGATCCTGTTATGTACATTTACAGCTACATATGCGGACACAATATGTATAGGATACCATGCCAACAACTCAACCGACACTGTTGACACAGTACTTGAAAAGAATGTGACAGTGACACACTCTGTCAACCTACTTGAGGACAGTCACAATGGGAAGCTGTGCCTACTAAAGGGAATAGCCCCCCTACAATTGGGTAATTGCAGCGTTGCCGGATGGATATTAGGAAATCCAGAATGCGAATCACTGATTTCCAAGAAATCATGGTCCTACATTGTAGAAACACCAAATCCTGAGAATGGAGCATGTTACCCAGGGGAGTTCGCCGACTATGAGGAGCTAAGGGAGCAATTGAGTTCAGTATCTTCATTTGAGAGATTCGAAATATTCCCCAAAGAAAGCTCATGGCCCAACCACACTGCAGCCGGAGTGTCAGCATCATGCTCCCATAATGGGGAAAGAAGTTTTTACAGAAATCTGATATGGCTGACAGTGAAAAATGGTTTGTACCCAAACCTGAGCAAGTCCTATGAAAACGACAAAGAGAAAGAAGTCCTTATACTATGGGGTGTTCATCATCCGCCTAACATAGAGAACCAAAGGACCCTCTATCACACAGAAAATGCTTATGTCTCTGTAGTGTCTTCACATTATAGCGGAAGATTCACCCCAGAAATAACCAAAAGGCCCAAAGTAAGAGATCAGGAAGGAAGAATCAACTACTACTGGACTCTGCTGGAACCCGGGGATACAATAATATTTGAGGCAAATGGAAATCTAATAGCGCCATGGTATGCTTTCACACTGAGTAGAGGCCTTGGATCAGGAATCATCA
		</sequence>
		<sequence>
			<taxon idref="OK_32726_2008.5"/>
			ATGAAAGTAAAACTACTGATCCTGTTATGTACATTTACAGCTACATATGCGGACACAATATGTATAGGATACCATGCCAACAACTCAACCGACACTGTTGACACAGTACTTGAAAAGAATGTGACAGTGACACACTCTGTCAACCTACTTGAGGACAGTCACAATGGGAAGCTGTGCCTACTAAAGGGAATAGCCCCCCTACAATTGGGTAATTGCAGCGTTGCCGGATGGATATTAGGAAACCCAGAATGCGAATCACTGATTTCCAAGAAATCATGGTCCTACATTGTAGAAACACCAAATCCTGAGAATGGAGCATGTTACCCAGGGGAGTTCGCCGACTATGAGGAGCTAAGGGAGCAATTGAGTTCAGTATCTTCATTTGAGAGATTCGAAATATTCCCCAAAGAAAGCTCATGGCCCAACCACACTGCAGCCGGAGTGTCAGCATCATGCTCCCATAATGGGAAAAGAAGTTTTTACAGAAATCTGATATGGCTGACAGTGAAAAATGGTTTGTACCCAAACCTGAGCAAGTCCTATGAAAACGACAAAGAGAAAGAAGTCCTTATACTATGGGGTGTTCATCATCCGCCTAACATAGAGAACCAAAGGACCCTCTATCACACAGAAAATGCTTATGTCTCTGTAGTGTCTTCACATTATAGCGGAAGATTCACCCCAGAAATAACCAAAAGGCCCAAAGTAAGAGATCAGGAAGGAAGAATCAACTACTACTGGACTCTGCTGGAACCCGGGGATACAATAATATTTGAGGCAAATGGAAATCTAATAGCGCCATGGTATGCTTTCACACTGAATAGAGGCCTTGGATCAGGAATCATCA
		</sequence>
		<sequence>
			<taxon idref="OK_42169_2008.5"/>
			ATGAAAGTAAAACTACTGATCCTGTTATGTACATTTACAGCTACATATGCGGACACAATATGTATAGGATACCATGCCAACAACTCAACCGACACTGTTGACACAGTACTTGAAAAGAATGTGACAGTGACACACTCTGTCAACCTACTTGAGGACAGTCACAATGGGAAGCTGTGCCTACTAAAGGGAATAGCCCCCCTACAATTGGGTAATTGCAGCGTTGCCGGATGGATATTAGGAAACCCAGAATGCGAATCACTGATTTCCAAGAAATCATGGTCCTACATTGTAGAAACACCAAATCCTGAGAATGGAGCATGTTACCCAGGGGAGTTCGCCGACTATGAGGAGCTAAGGGAGCAATTGAGTTCAGTATCTTCATTTGAGAGATTCGAAATATTCCCCAAAGAAAGCTCATGGCCCAACCACACTGCAACCGGAGTGTCAGCATCATGCTCCCATAATGGGGAAAGAAGTTTTTACAGAAATCTGATATGGCTGACAGTGAAAAATGGTTTGTACCCAAACCTGAGCAAGTCCTATAAAAACGACAAAGAGAAAGAAGTCCTTATACTATGGGGTGTTCATCATCCGCCTAACATAGAGAACCAAAGGACCCTCTATCACACAGAAAATGCTTATGTCTCTGTAGTGTCTTCACATTATAGCGGAAGATTCACCCCAGAAATAACCAAAAGGCCCAAAGTAAGAGATCAGGAAGGAAGAATCAACTACTACTGGACTCTGCTGGAACCCGGGGACACAATAATATTTGAGGCAAATGGAAATCTAATAGCGCCATGGTATGCTTTCACACTGAGTAGAGGCCTTGGATCAGGAATCATCA
		</sequence>
		<sequence>
			<taxon idref="OK_507_2005.208"/>
			ATGAAGGTAAAACTACTGATCCTGTTATGTACATTTACAGCTACATATGCGGACACAATATGTATAGGCTACCATGCCAACAACTCAACCGACACTGTTGACACAGTACTTGAGAAGAATGTGACAGTGACACACTCTGTCAACCTACTTGAGGACAGTCACAATGGAAAGCTGTGCCTACTAAAGGGAATAGCCCCCCTACAATTGGGTAATTGCAGCGTTGCCGGATGGATCTTAGGAAACCCAGAATGCGAATTACTGATTTCCAAGGAATCATGGTCCTACATTGTAGAAACACCAAATCCTGAGAATGGAGCATGTTACCCAGGGTATTTCGCCGACTATGAGGAGCTAAGGGAGCAATTGAGTTCAGTATCTTCATTTGAGAGATTCGAAATATTCCCCAAAGAAAGCTCATGGCCCAACCACACCGTAACCGGAGTATCAGCATCATGCTCCCATAATGGGAAAAGCAGTTTTTACAGAAATCTGCTATGGCTGACGGGGAAAAATGGTTTGTACCCAAACCTGAGCAAGTCCTATGCAAACAACAAAGAGAAAGAAGTCCTTATACTATGGGGTGTTCATCACCCGCCTAACATAGGGAACCAAAGGACCCTCTATCACACAGAAAATGCTTATGTCTCTGTAGTGTCTTCACATTATAGCASAAGGTTCACCCCAGAAATAACCAAAAGGCCCAAAGTAAGAGATCAGGAAGGAAGAATCAACTACTACTGGACTCTGCTGGAACCCGGGGATACAATAATATTTGAGGCAAATGGAAATCTAATAGCGCCATGGTATGCTTTCGCACTGAGTAGAGGCTTTGGATCAGGAATCATCA
		</sequence>
		<sequence>
			<taxon idref="OK_53259_2008.5"/>
			ATGAAAGTAAAACTACTGATCCTGTTATGTACATTTACAGCTACATATGCGGATACAATATGTATAGGATACCATGCCAACAACTCAACCGACACTGTTGACACAGTACTTGAAAAGAATGTGACAGTGACACACTCTGTCAACCTACTTGAGGACAGTCACAATGGGAAGCTGTGCCTACTAAAGGGAATAGCCCCCCTACAATTGGGTAATTGCAGTGTTGCCGGATGGATATTAGGAAACCCAGAATGCGAATCACTGATTTCCAAGAAATCATGGTCCTACATTGTAGAAACACCAAATCCTGAGAATGGAGCATGTTACCCAGGGGAGTTCGCCGACTATGAGGAGCTAAGGGAGCAATTGAGTTCAGTATCTTCATTTGAGAGATTCGAAATATTCCCCAAAGAAAGCTCATGGCCCAACCACACTGCAGCCGGAGTGTCAGCATCATGCTCCCATAATGGGGAAAGAAGTTTTTACAGAAACCTGATATGGCTGACAGTGAAAAATGGTTTGTACCCAAACCTGAGCAAGTCCTATGAAAACGACAAAGAGAAAGAAGTCCTTATACTATGGGGTGTTCATCATCCGCCTAACATAGAGAACCAAAGGACCCTCTATCACACAGAAAATGCTTATGTCTCTGTAGTGTCTTCACATTATAGCGGAAGATTCACCCCAGAAATAACCAAAAGACCCAAAGTAAGAGATCAGGAAGGAAGAATCAACTACTACTGGACTCTGCTGGAACCCGGGGATACAATAATATTTGAGGCAAATGGAAATCTAATAGCGCCATGGTATGCTTTCACACTGAGTAGAGGCCTTGGATCAGGAATCATCA
		</sequence>
		<sequence>
			<taxon idref="OK_598_2005.055"/>
			ATGNAAGTAAA-CTACTGATCCTGTTATGTACATTTACAGCTACATATGCGGACACAATATGTATAGGCTACCATGCCAACAACTCAACCGACACTGTTGACACAGTACTTGAGAAGAATGTGACAGTGACACACTCTGTCAACCTACTTGAGGACAGTCACAATGGAAAGCTGTGCCTACTAAAGGGAATAGCCCCCCTACAATTGGGTAATTGCAGCGTTGCCGGATGGATCTTAGGAAACCCAGAATGCGAATTACTGATTTCCAAGGAATCATGGTCCTACATTGTAGAAACACCAAATCCTGAGAATGGAGCATGTTACCCAGGGTATTTCGCCGACTATGAGGAGCTAAGGGAGCAATTGAGTTCAGTATCTTCATTTGAGAGATTCGAAATATTCCCCAAAGAAAGCTCATGGCCCAACCACACCGTAACCGGAGTATCAGCATCATGCTCCCATAATGGGAAAAGCAGTTTTTACAGAAATCTGCTATGGCTGACGGGGAAAAATGGTTTGTACCCAAACCTGAGCAAGTCCTATGCAAACAACAAAGAGAAAGAAGTCCTTATACTATGGGGTGTTCATCACCCGCCTAACATAGGGAACCAAAGGACCCTCTATCACACAGAAAATGCTTATGTCTCTGTAGTGTCTTCACATTATAGCAGAAGGTTCACCCCAGAAATAACCAAAAGGCCCAAAGTAAGAGATCAGGAAGGAAGAATCAACTACTACTGGACTCTGCTGGAACCCGGGGATACAATAATATTTGAGGCAAATGGAAATCTAATAGCGCCATGGTATGCTTTCGCACTGAGTAGAGGCTTTGGATCAGGAGTCGTCA
		</sequence>
		<sequence>
			<taxon idref="OK_743_2005.732"/>
			ATGAAAGTANAACTACTGATCCTGTTATGTACATTTACAGCTACATATGCGGACACAATATGTATAGGCTACCATGCCAACAACTCAACCGACACTGTTGACACAGTACTTGAGAAGAATGTGACAGTGACACATTCTGTCAACCTACTTGAGGACAGTCACAATGGAAAGCTGTGCCTACTAAAGGGAATAGCCCCCCTACAATTGGGTAATTGCAGCGTTGCCGGATGGATCTTAGGAAACCCAGAATGCGAATTACTGATTTCCAAGGAATCATGGTCCTACATTGTAGAAACACCAAATCCTGAGAATGGAGCATGTTACCCAGGGTATTTCGCCGACTATGAGGAGCTAAGGGAGCAATTGAGTTCAGTATCTTCATTTGAGAGATTCGAAATATTCCCCAAAGAAAGCTCATGGCCCAACCACACCGTAACCGGAGTATCAGCATCATGCTCCCATAATGGGAAAAGCAGTTTTTACAGAAATCTGCTATGGCTGACGGGGAAAAATGGTTTGTACCCAAACCTGAGCAAGTCCTATGCAAACAACAAAGAGAAAGAAGTCCTTATACTATGGGGTGTTCATCACCCGCCTAACATAGGGGACCAAAGGACCCTCTATCACACAGAAAATGCTTATGTCTCTGTAGTGTCTTCACATTATAGCAGAAGGTTCACCCCAGAAATAACCAAAAGGCCCAAAGTAAGAAATCAGGAAGGAAGAATCAATTACTACTGGACTCTGCTGGAACCCGGGGATACAATAATATTTGAGGCAAATGGAAATCTAATAGCGCCATGGTATGCTTTCGCACTGAGTAAAGGCTTTGGATCAGGAATCATCA
		</sequence>
		<sequence>
			<taxon idref="OK_801_2005.763"/>
			ATGAAAGTAAA-CTACTGATCCTGTTATGTACATTTACAGCTACATATGCGGACACAATATGTATAGGCTACCATGCCAACAACTCAACCGACACTGTTGACACAGTACTTGAGAAGAATGTGACAGTGACACACTCTGTCAACCTACTTGAGGACAGTCACAATGGAAAGCTGTGCCTACTAAAGGGAATAGCCCCCCTACAATTGGGTAATTGCAGCGTTGCCGGATGGATCTTAGGAAACCCAGAATGCGAATTACTGATTTCCAAGGAATCATGGTCCTACATTGTAGAAACACCAAATCCTGAGAATGGAGCATGTTACCCAGGGTATTTCGCCGACTATGAGGAGCTAAGGGAGCAATTGAGTTCAGTATCTTCATTTGAGAGATTCGAAATATTCCCCAAAGAAAGCTCATGGCCCAAACACACCGTAACCGGAGTATCAGCATCATGCTCCCATAATGGGAAAAGCAGTTTTTACAGAAATCTGCTATGGCTGACGGGGAAAAATGGTTTGTACCCAAACCTGAGCAAGTCCTATGCAAACGAAAAAGAGAAAGAAGTCCTTATACTATGGGGTGTTCATCACCCGTCAAACATAGGGGACCAAAGGACCCTCTATCACACAGAAAATGCTTATGTCTCTGTAGTGTCTTCACATTATAGCAGAAGATTCACCCCAGAAATAACCAAAAGGCCCAAAGTAAGAGATCAGGAAGGAAGAATCAACTACTACTGGACTCTGCTGGAACCCGGGGATACAATAATATTTGAGGCAAATGGAAATCTAATAGCGCCATGGTATGCTTTCGCACTGAGTAGAGGCTTTGGATCAGGAATCATGA
		</sequence>
		<sequence>
			<taxon idref="OK_802_2005.763"/>
			ATGAAAGTAAA-CTACTGATCCTGTTATGTACATTTACAGCTACATATGCGGACACAATATGTATAGGCTACCATGCCAACAACTCAACCGACACTGTTGACACAGTACTTGAGAAGAATGTGACAGTGACACACTCTGTCAACCTACTTGAGGACAGTCACAATGGAAAGCTGTGCCTACTAAAGGGAATAGCCCCCCTACAATTGGGTAATTGCAGCGTTGCCGGATGGATCTTAGGAAACCCAGAATGCGAATTACTGATTTCCAAGGAATCATGGTCCTACATTGTAGAAACACCAAATCCTGAGAATGGAGCATGTTACCCAGGGTATTTCGCCGACTATGAGGAGCTAAGGGAGCAATTGAGTTCAGTATCTTCATTTGAGAGATTCGAAATATTCCCCAAAGAAAGCTCATGGCCCAAACACACCGTAACCGGAGTATCAGCATCATGCTCCCATAATGGGAAAAGCAGTTTTTACAGAAATCTGCTATGGCTGACGGGGAAAAATGGTTTGTACCCAAACCTGAGCAAGTCCTATGCAAACGAAAAAGAGAAAGAAGTCCTTATACTATGGGGTGTTCATCACCCGTCAAACATAGGGGACCAAAGGACCCTCTATCACACAGAAAATGCTTATGTCTCTGTAGTGTCTTCACATTATAGCAGAAGATTCACCCCAGAAATAACCAAAAGGCCCAAAGTAAGAGATCAGGAAGGAAGAATCAACTACTACTGGACTCTGCTGGAACCCGGGGATACAATAATATTTGAGGCAAATGGAAATCTAATAGCGCCATGGTATGCTTTCGCACTGAGTAGAGGCTTTGGATCAGGAATCATCA
		</sequence>
		<sequence>
			<taxon idref="SD_31813_2009.89"/>
			ATGAAAGTAAAACTACTGATCCTGTTATGTACATTTACAGCTACATATGCGGACACAATATGTATAGGATACCATGCCAACAACTCAACCGACACTGTTGACACAGTACTTGAAAAGAATGTGACAGTGACACACTCTGTCAACCTACTTGAGGACAGTCACAATGGAAAGCTGTGCCTACTAAATGGAATAGCCCCCCTACAATTGGGTAATTGCACCGTTGCCGGATGGATATTAAGAAACCCAGAATGCGAATCACTGATTTCCAAGGAATCATGGTCCTACATTGTAGAAACACCTAATTCTGATAATGGAGCATGTTACCCAGGGCAGTTCGCCGACTATGAGGAGCTAAGGGAGCAATTGAGTTCAGTATCTTCATTTGAGAGATTCGAGATATTCCCTAAAGAAAGCTCATGGCCCAACCACACTGTAACCGGAGTGTCAGCATCATGCTCCCATAATGGGGAAAGAAGTTTTTACAGAAATCTGATATGGCTGACAGTGAAAAATGGTTTGTACCCAAACCTGAGCAAGTCCTATGAAAACGACAAAGGGAAAGAAGTCCTTATATTATGGGGTGTTCATCATCCGCCCAACATAGGGGACCAAAGGACACTCTATCACACAGAAAATGCTTATGTCTCTGTAGTGTCTTCACATTATAGCGGAAGATTCACCCCAGAAATAACCAAAAGGCCCAAAGTAAGAGATCAGGAAGGAAGAATCAACTACTACTGGACTCTGCTGGAACCCGGGGATACAATAATATTTGAGGCAAATGGAAATCTAATAGCGCCATGGTATGCTTTCGCACTGAGTAGAGGCCTTGGATCAGGAATCATCA
		</sequence>
		<sequence>
			<taxon idref="SD_2048_2008.158 "/>
			ATGAAAGTAAAACTACTGATCCTGTTATGTACATTTACAGCTACATATGCGGACACAATATGTATAGGCTACCATGCCAACAACTCAACCGACACAGTTGACACAGTACTTGAGAAGAATGTGACAGTTACACACTCTGTCAATCTACTTGAGGACAGCCACAATGGAAAGCTGTGCCTACTAAAGGGAATAGCCCCCCTACAATTGGGTAATTGCAGCGTTGCCGGATGGATCTTAGGAAACCCAGAATGTGAATTACTGATTTCCAAGAAATCATGGTCCTACATTGTAGAAACACCAAATCCTGAGAATGGAGCATGTTACCCAGGGTATTTCGCCGACTATGAGGAGCTAAGGGAGCAATTGAGTTCAGTATCTTCATTTGAGAGATTCGAAATATTCCCCAAAGAAAGCTCATGGCCCAATCACAGCGTAAGCGGGGCATCAGCATCATGCTCCCATAATGGGAAAAGAAGTTTTTACAGAAATCTGCTATGGCTGACGGGGAAAAATGGTTTGTACCCAAACCTGACCAAGTCCTATGCAAACAACAAAGAGAAAGAAGTCCTTATACTATGGGGTGTTCATCACCCGTCTAACATAGGGGACCAAAGGACCCTCTATCACACAGAAAATGCTTATGTCTCTGTAATGTCTTCACATTATAGCAGAAGATTCACCCCAGAAATAACCAAAAGGCCCAAAGTAAGAGATCAGGAAGGAAGAATCAACTACTACTGGACTCTGCTAGAACCCGGGGATACAATAATATTTGAAGCAAATGGGAATCTAATAGCGCCATGGTATGCTTTCGAACTGAGTAGAGGCTTTGGATCAGGAATCATCA
		</sequence>
		<sequence>
			<taxon idref="TX_1229_2006.74"/>
			ATGAAAGTAAAACTACTGATCCTGTTATGTACATTTACAGCTACATATGCGGACACAATATGTATAGGCTACCATGCCAACAACTCAACCGACACTGTTGACACAGTACTTGAGAAGAATGTGACAGTGACACACTCTGTCAACCTACTTGAGGACAGTCACAATGGAAAGCTGTGCCTACTAAAGGGAATAGCCCCCCTACAATTGGGTAATTGCAACGTTGCCGGATGGATCTTAGGAAACCCAGAATGCGAATCACTGATTTCCAAGGAATCATGGTCCTACATTGTAGAAACACCAAATCCTAAGAATGGAGCATGTTACCCAGGGTATTTCGCCGACTATGAGGAGCTAAGGGAGCAATTGAGTTCAGTATCTTCATTTGAGAGATTCGAAATATTCCCCAAAGAAAGCTCATGGCCCAACCACACCGTAACCGGAGTATCAGCATCATGCTCCCATAATGGGAAAAGCAGTTTTTACAGAAATCTGCTATGGCTGACGGGGAAAAATGGTTTGTACCCAAACCTGAGCAAGTCCTATGCAAACAACAAAGAAAAAGAAGTCCTTATACTATGGGGTGTTCATCACCCGCCTAACATAGGGGACCAAAGGACCCTCTATCACACGGAAAATGCTTATGTCTCTGTAGTGTCTTCACATTATAGCAGAAGATTCACCCCAGAAATAACCAAAAGGCCCAAAGTAAGAGATCAGGAAGGAAGAATCAACTACTACTGGACTCTGCTGGAACCTGGGGATACAATAATATTTGAGGCAAATGGAAATCTAATAGCGCCATGGTATGCTTTCGCACTGAGTAGAGGCCTTGGATCAGGAATCATCA
		</sequence>
		<sequence>
			<taxon idref="TX_1230_2006.74"/>
			ATGAAAGTAAAACTACTGATCCTGTTATGTACATTTACAGCTACATATGCGGACACAATATGTATAGGCTACCATGCCAACAACTCAACCGACACTGTTGACACAGTACTTGAGAAGAATGTGACAGTGACACACTCTGTCAACCTACTTGAGGACAGTCACAATGGAAAGCTGTGCCTACTAAAGGGAATAGCCCCCCTACAATTGGGTAATTGCAACGTTGCCGGATGGATCTTAGGAAACCCAGAATGCGAATCACTGATTTCCAAGGAATCATGGTCCTACATTGTAGAAACACCAAATCCTAAGAATGGAGCATGTTACCCAGGGTATTTCGCCGACTATGAGGAGCTAAGGGAGCAATTGAGTTCAGTATCTTCATTTGAGAGATTCGAAATATTCCCCAAAGAAAGCTCATGGCCCAACCACACCGTAACCGGAGTATCAGCATCATGCTCCCATAATGGGAAAAGCAGTTTTTACAGAAATCTGCTATGGCTGACGAGGAAAAATGGTTTGTACCCAAACCTGAGCAAGTCCTATGCAAACAACAAAGAAAAAGAAGTCCTTATACTATGGGGTGTTCATCACCCGCCTAACATAGGGGACCAAAGGACCCTCTATCACACGGAAAATGCTTATGTCTCTGTAGTGTCTTCACATTATAGCAGAAGATTCACCCCAGAAATAACCAAAAGGCCCAAAGTAAGAGATCAGGAAGGAAGAATCAACTACTACTGGACTCTGCTGGAACCTGGGGATACAATAATATTTGAGGCAAATGGAAATCTAATAGCGCCATGGTATGCTTTCGCACTGAGTAGAGGCCTTGGATCAGGAATCATCA
		</sequence>
		<sequence>
			<taxon idref="TX_1231_2006.74"/>
			ATGAAAGTAAAACTACTGATCCTGTTATGTACATTTACAGCTACATATGCGGACACAATATGTATAGGCTACCATGCCAACAACTCAACCGACACTGTTGACACAGTACTTGAGAAGAATGTGACAGTGACACACTCTGTCAACCTACTTGAGGACAGTCACAATGGAAAGCTGTGCCTACTAAAGGGAATAGCCCCCCTACAATTGGGTAATTGCAACGTTGCCGGATGGATCTTAGGAAACCCAGAATGCGAATCACTGATTTCCAAGGAATCATGGTCCTACATTGTAGAAACACCAAATCCTAAGAATGGAGCATGTTACCCAGGGTATTTCGCCGACTATGAGGAGCTAAGGGAGCAATTGAGTTCAGTATCTTCATTTGAGAGATTCGAAATATTCCCCAAAGAAAGCTCATGGCCCAACCACACCGTAACCGGAGTATCAGCATCATGCTCCCATAATGGGAAAAGCAGTTTTTACAGAAATCTGCTATGGCTGACGGGGAAAAATGGTTTGTACCCAAACCTGAGCAAGTCCTATGCAAACAACAAAGAAAAAGAAGTCCTTATACTATGGGGTGTTCATCACYCGCCTAACATAGGGGACCAAAGGACCCTCTATCACACGGAAAATGCTTATGTCTCTGTAGTGTCTTCACATTATAGCAGAAGATTCACCCCAGAAATAACCAAAAGGCCCAAAGTAAGAGATCAGGAAGGAAGAATCAACTACTACTGGACTCTGCTGGAACCTGGGGATACAATAATATTTGAGGCAAATGGAAATCTAATAGCGCCATGGTATGCTTTCGCACTGAGTAGAGGCCTTGGATCAGGAATCATCA
		</sequence>
		<sequence>
			<taxon idref="TX_1232_2006.74"/>
			ATGAAAGTAAAACTACTGATCCTGTTATGTACATTTACAGCTACATATGCGGACACAATATGTATAGGCTACCATGCCAACAACTCAACCGACACTGTTGACACAGTACTTGAGAAGAATGTGACAGTGACACACTCTGTCAACCTACTTGAGGACAGTCACAATGGAAAGCTGTGCCTACTAAAGGGAATAGCCCCCCTACAATTGGGTAATTGCAACGTTGCCGGATGGATCTTAGGAAACCCAGAATGCGAATCACTGATTTCCAAGGAATCATGGTCCTACATTGTAGAAACACCAAATCCTAAGAATGGAGCATGTTACCCAGGGTATTTCGCCGACTATGAGGAGCTAAGGGAGCAATTGAGTTCAGTATCTTCATTTGAGAGATTCGAAATATTCCCCAAAGAAAGCTCATGGCCCAACCACACCGTAACCGGAGTATCAGCATCATGCTCCCATAATGGGAAAAGCAGTTTTTACAGAAATCTGCTATGGCTGACGGGGAAAAATGGTTTGTACCCAAACCTGAGCAAGTCCTATGCAAACAACAAAGAAAAAGAAGTCCTTATACTATGGGGTGTTCATCACCCGCCTAACATAGGGGACCAAAGGACCCTCTATCACACGGAAAATGCTTATGTCTCTGTAGTGTCTTCACATTATAGCAGAAGATTCACCCCAGAAATAACCAAAAGGCCCAAAGTAAGAGATCAGGAAGGAAGAATCAACTACTACTGGACTCTGCTGGAACCTGGGGATACAATAATATTTGAGGCAAATGGAAATCTAATAGCGCCATGGTATGCTTTCGCACTGAGTAGAGGCCTTGGATCAGGAATCATCA
		</sequence>
		<sequence>
			<taxon idref="TX_1233_2006.74"/>
			ATGAAAGTAAAACTACTGATCCTGTTATGTACATTTACAGCTACATATGCGGACACAATATGTATAGGCTACCATGCCAACAACTCAACCGACACTGTTGACACAGTACTTGAGAAGAATGTGACAGTGACACACTCTGTCAACCTACTTGAGGACAGTCACAATGGAAAGCTGTGCCTACTAAAGGGAATAGCCCCCCTACAATTGGGTAATTGCAACGTTGCCGGATGGATCTTAGGAAACCCAGAATGCGAATCACTGATTTCCAAGGAATCATGGTCCTACATTGTAGAAACACCAAATCCTAAGAATGGAGCATGTTACCCAGGGTATTTCGCCGACTATGAGGAGCTAAGGGAGCAATTGAGTTCAGTATCTTCATTTGAGAGATTCGAAATATTCCCCAAAGAAAGCTCATGGCCCAACCACACCGTAACCGGAGTATCAGCATCATGCTCCCATAATGGGAAAAGCAGTTTTTACAGAAATCTGCTATGGCTGACGRGGAAAAATGGTTTGTACCCAAACCTGAGCAAGTCCTATGCAAACAACAAAGAAAAAGAAGTCCTTATACTATGGGGTGTTCATCACCCGCCTAACATAGGGGACCAAAGGACCCTCTATCACACGGAAAATGCTTATGTCTCTGTAGTGTCTTCACATTATAGCAGAAGATTCACCCCAGAAATAACCAAAAGGCCCAAAGTAAGAGATCAGGAAGGAAGAATCAACTACTACTGGACTCTGCTGGAACCTGGGGATACAATAATATTTGAGGCAAATGGAAATCTAATAGCGCCATGGTATGCTTTCGCACTGAGTAGAGGCCTTGGATCAGGAATCATCA
		</sequence>
		<sequence>
			<taxon idref="TX_1234_2006.74"/>
			ATGAAAGTAAAACTACTGATCCTGTTATGTACATTTACAGCTACATATGCGGACACAATATGTATAGGCTACCATGCCAACAACTCAACCGACACTGTTGACACAGTACTTGAGAAGAATGTGACAGTGACACACTCTGTCAACCTACTTGAGGACAGTCACAATGGAAAGCTGTGCCTACTAAAGGGAATAGCCCCCCTACAATTGGGTAATTGCAACGTTGCCGGATGGATCTTAGGAAACCCAGAATGCGAATCACTGATTTCCAAGGAATCATGGTCCTACATTGTAGAAACACCAAATCCTAAGAATGGAGCATGTTACCCAGGGTATTTCGCCGACTATGAGGAGCTAAGGGAGCAATTGAGTTCAGTATCTTCATTTGAGAGATTCGAAATATTCCCCAAAGAAAGCTCATGGCCCAGCCACACCGTAACCGGAGTATCAGCATCATGCTCCCATAATGGGAAAAGCAGTTTTTACAGAAATCTGCTATGGCTGACGGGGAAAAATGGTTTGTACCCAAACCTGAGCAAGTCCTATGCAAACAACAAAGAAAAAGAAGTCCTTATACTATGGGGTGTTCATCACCCGCCTAACATAGGGGACCAAAGGACCCTCTATCACACGGAAAATGCTTATGTCTCTGTAGTGTCTTCACATTATAGCAGAAGATTCACCCCAGAAATAACCAAAAGGCCCAAAGTAAGAGATCAGGAAGGAAGAATCAACTACTACTGGACTCTGCTGGAACCTGGGGATACAATAATATTTGAGGCAAATGGAAATCTAATAGCGCCATGGTATGCTTTCGCACTGAGTAGAGGCCTTGGATCAGGAATCATCA
		</sequence>
		<sequence>
			<taxon idref="TX_1235_2006.74"/>
			ATGAAAGTAAAACTACTGATCCTGTTATGTACATTTACAGCTACATATGCGGACACAATATGTATAGGCTACCATGCCAACAACTCAACCGACACTGTTGACACAGTACTTGAGAAGAATGTGACAGTGACACACTCTGTCAACCTACTTGAGGACAGTCACAATGGAAAGCTGTGCCTACTAAAGGGAATAGCCCCCCTACAATTGGGTAATTGCAACGTTGCCGGATGGATCTTAGGAAACCCAGAATGCGAATCACTGATTTCCAAGGAATCATGGTCCTACATTGTAGAAACACCAAATCCTAAGAATGGAGCATGTTACCCAGGGTATTTCGCCGACTATGAGGAGCTAAGGGAGCAATTGAGTTCAGTATCTTCATTTGAGAGATTCGAAATATTCCCCAAAGAAAGCTCATGGCCCAACCACATCGTAACCGGAGTATCAGCATCATGCTCCCATAATGGGAAAAGCAGTTTTTACAGAAATCTGCTATGGCTGACGGGGAAAAATGGTTTGTACCCAAACCTGAGCAAGTCCTATGCAAACAACAAAGAAAAAGAAGTCCTTATACTATGGGGTGTTCATCACCCGCCTAACATAGGGGACCAAAGGACCCTCTATCACACGGAAAATGCTTATGTCTCTGTAGTGTCTTCACATTATAGCAGAAGATTCACCCCAGAAATAACCAAAAGGCCCAAAGTAAGAGATCAGGAAGGAAGAATCAACTACTACTGGACTCTGCTGGAACCTGGGGATACAATAATATTTGAGGCAAATGGAAATCTAATAGCGCCATGGTATGCTTTCGCACTGAGTAGAGGCCTTGGATCAGGAATCATCA
		</sequence>
		<sequence>
			<taxon idref="TX_1236_2006.74"/>
			ATGAAAGTAAAACTACTGATCCTGTTATGTACATTTACAGCTACATATGCGGACACAATATGTATAGGCTACCATGCCAACAATTCAACCGACACTGTTGACACAGTACTTGAGAAGAATGTGACAGTGACACACTCTGTCAACCTACTTGAGGACAGTCACAATGGAAAGCTGTGCCTACTAAAGGGAATAGCCCCCCTACAATTGGGTAATTGCAACGTTGCCGGATGGATCTTAGGAAACCCAGAATGCGAATCACTGATTTCCAAGGAATCATGGTCCTACATTGTAGAAACACCAAATCCTAAGAATGGAGCATGTTACCCAGGGTATTTCGCCGACTATGAGGAGCTAAGGGAGCAATTGAGTTCAGTATCTTCATTTGAGAGATTCGAAATATTCCCCAAAGAAAGCTCATGGCCCAACCACACCGTAACCGGAGTATCAGCATCATGCTCCCATAATGGGAAAAGCAGTTTTTACAGAAATCTGCTATGGCTGACGGGGAAAAATGGTTTGTACCCAAACCTGAGCAAGTCCTATGCAAACAACAAAGAAAAAGAAGTCCTTATACTATGGGGTGTTCATCACCCGCCTAACATAGGGGACCAAAGGACCCTCTATCACACGGAAAATGCTTATGTCTCTGTAGTGTCTTCACATTATAGCAGAAGATTCACCCCAGAAATAACCAAAAGGCCCAAAGTAAGAGATCAGGRAGGAAGAATCAACTACTACTGGACTCTGCTGGAACCTGGGGATACAATAATATTTGAGGCAAATGGAAATCTAATAGCGCCATGGTATGCTTTCGCACTGAGTAGAGGCCTTGGATCAGGAATCATCA
		</sequence>
		<sequence>
			<taxon idref="TX_1354_2006.93"/>
			ATGAAAGTAAAACTACTGATCCTGTTATGTACATTTACAGCTACATTTGCGGACACAATATGTATAGGCTACCATGCCAACAACTCAACCGACACTGTTGACACAGTACTTGAAAAGAATGTGACAGTGACACACTCTGTCAACCTACTTGAGGACAGTCACAATGGAAAGCTGTGCCTACTAAAGGGAATAGCCCCCCTACAATTGGGTAATTGCAGCGTTGCCGGATGGATATTAGGAAACCCAGAATGCGAATCACTGATTTCCAAGGAGTCATGGTCCTACATTGTAGAAACACCAAATCCTGAGAATGGAGCATGTTACCCAGGGCATTTCGCCGACTATGAGGAGCTAAGGGAGCAATTGAGTTCAGTATCTTCATTTGAGAGATTCGAAATATTCCCCAAAGAAAGCTCATGGCCCAACCACACCGTAACCGGAGTGTCAGCATCATGCTCCCATAATGGGGAAAGCAGTTTTTACAGAAATCTGCTATGGCTGACAGTGAAAAATGGTTTGTACCCAAACCTGAKCAAGTCCTATGCAAACAACAAAGGGAAAGAAATCCTTATACTATGGGGTGTTCATCACCCGCCTAACATAGGGAACCAAAGGACCCTCTATCACACAKAAAATGCTTATGTCTCTGTAKTGTCTTCACATTATAGCAGAAGATTCACCCCAGAAATAACCAAAAGGCCCAAAGTAAGAGATCAGGAAGGAAGAATCAACTACTACTGGACTCTGCTGGAACCCGGGGATACAATAATATTTGAGGCAAATGGAAATCTAATAGCGCCATGGTATGCTTTCACACTGAGTAGAGGCCTTGGATCAGGAATCATCA
		</sequence>
		<sequence>
			<taxon idref="TX_1412_2006.971"/>
			ATGAAAGTAAAACTACTGATCCTGTTATGTACATTTACAGCTACATATGCGGACACAATATGTATAGGCTACCATGCCAACAACTCAACCGACACTGTTGACACAGTACTTGAGAAGAATGTGACAGTGACACACTCTGTCAACCTACTTGAGGACAGTCACAATGGAAAGCTGTGCCTACTAAAGGGAATAGCCCCCCTACAATTGGGTAATTGCAACGTTGCCGGATGGATCTTAGGAAACCCAGAATGCGAATCACTGATTTCCAAGGAATCATGGTCCTACATTGTAGAAACACCAAATCCCAAGAATGGAGCATGTTACCCAGGGTATTTCGCCGACTATGAGGAGCTAAGGGAGCAATTGAGTTCAGTATCTTCATTTGAGAGATTCGAAATATTCCCCAAAGAAAGCTCATGGCCCAACCACACCGTAACCGGAGTATCAGCATCATGCTCCCATAATGGGAAAAGCAGTTTTTACAGAAATCTGCTATGGCTGACGGGGAAAAATGGTTTGTACCCAAACCTGAGCAAGTCCTATGCAAACAACAAAGAAAAAGAAGTCCTTATACTATGGGGTGTTCATCACCCGCCTAACATAGGGGGCCAAAGGACCCTCTATCACACGGAAAATGCTTATGTCTCTGTAGTGTCTTCACATTATAGCAGAAGATTCACCCCAGAAATAACCAAAAGGCCCAAAGTAAGAGATCAGGAAGGAAGAATCAACTACTACTGGACTCTGCTGGAACCTGGGGATACAATAATATTTGAGGCAAATGGAAATCTAATAGCGCCATGGTATGCTTTCGCACTGAGTAGAGGCCTTGGATCAGGAATCWTCA
		</sequence>
		<sequence>
			<taxon idref="TX_1413_2006.974"/>
			ATGAAAGTAAAACTACTGATCCTGTTATGTACATTTACAGCTACATATGCGGACACAATATGTATAGGCTACCATGCCAACAACTCAACCGACACTGTTGACACAGTACTTGAGAAGAATGTGACAGTGACACACTCTGTCAACCTACTTGAGGACAGTCACAATGGAAAGCTGTGCCTACTAAAGGGAATAGCCCCCCTACAATTGGGTAATTGCAACGTTGCCGGATGGATCCTAGGAAACCCAGAATGCGAATCACTGATTTCCAAGGAATCATGGTCCTACATTGTAGAAACACCAAATCCTAAGAATGGAGCATGTTACCCAGGGTATTTCGCCGACTATGAGGAGCTAAGGGAGCAATTGAGTTCAGTATCTTCATTTGAGAGATTTGAAATATTCCCCAAAGAAAGCTCATGGCCCAACCACACCGTAACCGGAGTATCAGCATCATGCTCCCATAATGGGAAAAGCAGTTTTTACAGAAATCTGCTATGGCTGACGGGGAAAAATGGTTTGTACCCAAACCTGAGCAAGTCCTATGCAAACAACAAAGAAAAAGAAGTCCTTATACTATGGGGTGTTCATCACCCGCCTAACATAGGGGACCAAAGGACCCTCTATCACACGGAAAATGCTTATGTCTCTGTAGTGTCTTCACATTATAGCAGAAGATTCACCCCAGAAATAACCAAAAGGCCCAAAGTAAGAGATCAGGAAGGAAGAATCAACTACTACTGGACTCTGCTGGAACCT-------------------------------------------------------------------------------------------
		</sequence>
		<sequence>
			<taxon idref="TX_1976_2008.025"/>
			ATGAAAGTAAAACTACTGATCCTGTTATGTACATTTACAGCTACATATGCGGACACAATATGTATAGGCTACCATGCCAACAACTCAACCGACACTGTTGACACAGTACTTGAGAAGAATGTGACAGTGACACACTCTGTCAACCTACTTGAGGACAGTCACAATGGAAAGCTGTGCCTACTAAAGGGAATAGCCCCCCTACAATTGGGTAATTGCAACGTTGCCGGATGGATCCTAGGAAACCCAKAATGCGAATCACTGATTTCCAAGGAATCATGGTCCTACATTGTAGAAACACCAAATCCTAAGAATGGAGCATGTTACCCAGGGTATTTCGCCGACTATGAGGAGCTAAGGGAGCAATTGAGTTCAGTATCTTCATTTGAGAGATTCGAAATATTCCCCAAAGAAAGCTCATGGCCCAACCACACCGTAACCGGAGTATCAGCATCATGCTCCCATAATGGGGAAAGCAGTTTTTACAGAAATCTGCTATGGCTGACGGGGAAAAATGGTTTGTATCCAAACCTGCGCAAGTCCTATGCAAACAACAAAGAAAAAGAAGTCCTTATACTATGGGGTGTTCATCACCCGCCTAACATAGGGGACCAAAGGACCCTCTATCACACGGAAGATGCTTATGTCTCTGTAGTGTCTTCATATTATAGCAGAAGATTCACCCCAGAAATAACCAAAAGGCCCAAAGTAAGAGATCAGGAAGGAAGAATCAACTACTACTGGACTCTGCTGGAGCCTGGGGATACAATAATATTTGAGGCAAATGGAAATCTAATAGCGCCATGGTATGCCTTCGCACTGAGTAGAGGCCTTGGGTCAGGAATCACA-
		</sequence>
		<sequence>
			<taxon idref="TX_2041_2008.138"/>
			ATGAAAGTAAAACTATTGATCCTGTTATGTACATTTACTGCTACATATGCAGACACAATATGTATAGGCTACCATGCCAACAACTCAACCGATACTGTTGACACAGTACTTGAGAAGAATGTGACAGTGACACACTCTGTCAACCTACTTGAGGACAGTCACAATGGAAAGCTGTGCCTACTAAAAGGAATAGCCCCCCTACAATTGGGTAATTGCAGCGTTGCCGGATGGATCTTAGGAAACCCAGAATGCGAATTACTGATTTCCAAGGAATCATGGTCCTACATTGTAGAAACACCAAATCCTGAGAATGGAGCATGTTACCCAGGGTATTTCGCTGACTATGAGGAATTAAGAGAGCAATTGAGTTCAGTATCTTCATTTGAGAGATTCGAAATATTCCCCAAAGAAAGCTCATGGCCCAACCACA-TGTAACCGGAGTATCAGCATCATGCTCCCATAATGGGAAAAGCAGTTTTTACAGAAATCTGCTATGGCTGACAGTGAAAAATGGTTTGTACCCAAATCTGAGCAAGTCCTATGCGAACAACAAAGAGAAAGAAGTCCTTATACTATGGGGTATTCATCACCCGCCCAACATAGGGAACCAAAGAACCCTCTATCACACAGAAAATGCTTATGTCTCTGTAGTGTCTTCACATTATAGCAAAAAATTCACCCCAGAAATAACCAAGAGGCCCAAAGTAAGAGATCAGGAAGGAAGAATCAACTACTACTGGACTCTGCTGGAACCCGGAGATACAATAATATTTGAGGCAAATGGAAACCTAATAGCACCATGGTATGCTTTCGCACTGAGTAGAGGCTTTGGATCAGGAATCATCA
		</sequence>
		<sequence>
			<taxon idref="TX_2351_2008.74"/>
			ATGAAAGTAAAACTACTGATCCTGTTATGTACATTTACAGCTACGTATGCGGACACAATATGTATAGGATACCATGCCAACAACTCAACCGACACTGTTGACACAGTACTTGAAAAGAATGTGACAGTGACACACTCTGTCAACCTACTTGAGGACAGTCACAATGGGAAGCTGTGCCTACTAAAGGGAATAGCCCCCCTACAATTGGGTAATTGCAGCGTTGCCGGATGGATATTAGGAAACCCAGAATGCGAATCACTGATTTCCAAGAAATCATGGTCCTACATTGTAGAAACACCAAAGCCTGAGAATGGAACATGTTACCCAGGGGAGTTCGCCGACTATGAGGAGCTAAGGGAGCAATTGAGTTCAGTATCTTCATTTGAGAGATTCGAAATATTCCCCAAAGAAAGCTCATGGCCCAACCACACTGCAGCCGGAGTGTCAGCATCATGCTCCCATAATGGGGAAAGAAGTTTTTACAGAAATCTGATATGGCTGACAGTGAAAAATGGTTTGTACCCAAACCTGAGCAAGTCCTATGAAAACGACAAAGAGAAAGAAGTCCTTATACTATGGGGTGTTCATCATCCGCCTAACATAGAGAACCAAAGGACCCTCTATCACACAGAAAATGCTTATGTCTCTGTAGTGTCTTCACATTATAGCGGAAGATTCACCCCAGAAATAACCAAAAGGCCCAAAGTAAGAGATCAGGAAGGAAGAATCAACTACTACTGGACTCTGCTGGAACCCGGGGATACAATAATATTTGAGGCAAATGGAAATCTAATAGCGCCATGGTATGCTTTCACACTGAGTAGAGGCCTTGGATCAGGAATCATCA
		</sequence>
		<sequence>
			<taxon idref="TX_2352_2008.74"/>
			ATGAAAGTAAAACTACTGATCCTGTTATGTACATTTACAGCTACGTATGCGGACACAATATGTATAGGATACCATGCCAACAACTCAACCGACACTGTTGACACAGTACTTGAAAAGAATGTGACAGTGACACACTCTGTCAACCTACTTGAGGACAGTCACAATGGGAAGCTGTGCCTACTAAAGGGAATAGCCCCCCTACAATTGGGTAATTGCAGCGTTGCCGGATGGATATTAGGAAACCCAGAATGCGAATCACTGATTTCCAAGAAATCATGGTCCTACATTGTAGAAACACCAAAGCCTGAGAATGGAACATGTTACCCAGGGGAGTTCGCCGACTATGAGGAGCTAAGGGAGCAATTGAGTTCAGTATCTTCATTTGAGAGATTCGAAATATTCCCCAAAGAAAGCTCATGGCCCAACCACACTGCAGCCGGAGTGTCAGCATCATGCTCCCATAATGGGGAAAGAAGTTTTTACAGAAATCTGATATGGCTGACAGTGAAAAATGGTTTGTACCCAAACCTGAGCAAGTCCTATAAAAACGACAAAGAGAAAGAAGTCCTTATACTATGGGGTGTTCATCATCCGCCTAACATAGAGAACCAAAGGACCCTCTATCACACAGAAAATGCTTATGTCTCTGTAGTGTCTTCACATTATARCGGAAGATTCACCCCAGAAATAACCAAAAGGCCCAAAGTAAGAGATCAGGAAGGAAGAATCAACTACTACTGGACTCTGCTGGAACCCGGGGATACAATAATATTTGAGGYAAATGGAAATCTAATAKCGCCATGGTATGCTTTCACACTGAGTAGAGGCCTTGGATCAGGAATCATCA
		</sequence>
		<sequence>
			<taxon idref="TX_2353_2008.74"/>
			ATGAAAGTAAAACTACTGATCCTGTTATGTACATTTACAGCTACGTATGCGGACACAATATGTATAGGATACCATGCCAACAACTCAACCGACACTGTTGACACAGTACTTGAAAAGAATGTGACAGTGACACACTCTGTCAACCTACTTGAGGACAGTCACAATGGGAAGCTGTGCCTACTAAAGGGAATAGCCCCCCTACAATTGGGTAATTGCAGCGTTGCCGGATGGATATTAGGAAACCCAGAATGCGAATCACTGATTTCCAAGAAATCATGGTCCTACATTGTAGAAACACCAAAGCCTGAGAATGGAACATGTTACCCAGGGGAGTTCGCCGACTATGAGGAGCTAAGGGAGCAATTGAGTTCAGTATCTTCATTTGAGAGATTCGAAATATTCCCCAAAGAAAGCTCATGGCCCAACCACACTGCAGCCGGAGTGTCAGCATCATGCTCCCATAATGGGGAAAGAAGTTTTTACAGAAATCTGATATGGCTGACAGTGAAAAATGGTTTGTACCCAAACCTGAGCAAGTCCTATAAAAACGACAAAGAGAAAGAAGTCCTTATACTATGGGGTGTTCATCATCCGCCTAACATAGAGAACCAAAGGACCCTCTATCACACAGAAAATGCTTATGTCTCTGTAGTGTCTTCACATTATAGCGGAAGATTCACCCCAGAAATAACCAAAAGGCCCAAAGTAAGAGATCAGGAAGGAAGAATCAACTACTACTGGACTCTGCTGGAACCCGGGGATACAATAATATTTGAGGCAAATGGAAATCTAATAGCGCCATGGTATGCTTTCACACTGAGTAGAGGCCTTGGATCAGGAATCATCA
		</sequence>
		<sequence>
			<taxon idref="TX_2354_2008.74"/>
			ATGAAAGTAAAACTACTGATCCTGTTATGTACATTTACAGCTACGTATGCGGACACAATATGTATAGGATACCATGCCAACAACTCAACCGACACTGTTGACACAGTACTTGAAAAGAATGTGACAGTGACACACTCTGTCAACCTACTTGAGGACAGTCACAATGGGAAGCTGTGCCTACTAAAGGGAATAGCCCCCCTACAATTGGGTAATTGCAGCGTTGCCGGATGGATATTAGGAAACCCAGAATGCGAATCACTGATTTCCAAGAAATCATGGTCCTACATTGTAGAAACACCAAAGCCTGAGAATGGAACATGTTACCCAGGGGAGTTCGCCGACTATGAGGAGCTAAGGGAGCAATTGAGTTCAGTATCTTCATTTGAGAGATTCGAAATATTCCCCAAAGAAAGCTCATGGCCCAACCACACTGCAGCCGGAGTGTCAGCATCATGCTCCCATAATGGGGAAAGAAGTTTTTACAGAAATCTGATATGGCTGACAGTGAAAAATGGTTTGTACCCAAACCTGAGCAAGTCCTATAAAAACGACAAAGAGAAAGAAGTCCTTATACTATGGGGTGTTCATCATCCGCCTAACATAGAGAACCAAAGGACCCTCTATCACACAGAAAATGCTTATGTCTCTGTAGTGTCTTCACATTATAGCGGAAGATTCACCCCAGAAATAACCAAAAGGCCCAAAGTAAGAGATCAGGAAGGAAGAATCAACTACTACTGGACTCTGCTGGAACCCGGGGATACAATAATATTTGAGGCAAATGGAAATCTAATAGCGCCATGGTATGCTTTCACACTGAGTAGAGGCCTYGGATCAGGAATCATCA
		</sequence>
		<sequence>
			<taxon idref="TX_2355_2008.74"/>
			ATGAAAGTAAAACTACTGATCCTGTTATGTACATTTACAGCTACGTATGCGGACACAATATGTATAGGATACCATGCCAACAACTCAACCGACACTGTTGACACAGTACTTGAAAAGAATGTGACAGTGACACACTCTGTCAACCTACTTGAGGACAGTCACAATGGGAAGCTGTGCCTACTAAAGGGAATAGCCCCCCTACAATTGGGTAATTGCAGCGTTGCCGGATGGATATTAGGAAACCCAGAATGCGAATCACTGATTTCCAAGAAATCATGGTCCTACATTGTAGAAACACCAAAGCCTGAGAATGGAACATGTTACCCAGGGGAGTTCGCCGACTATGAGGAGCTAAGGGAGCAATTGAGTTCAGTATCTTCATTTGAGAGATTCGAAATATTCCCCAAAGAAAGCTCATGGCCCAACCACACTGCAGCCGGAGTGTCAGCATCATGCTCCCATAATGGGAAAAGAAGTTTTTACAGAAATCTGATATGGCTGACAGTGAAAAATGGTTTGTACCCAAACCTGAGCAAGTCCTATAAAAACGACAAAGAGAAAGAAGTCCTTATACTATGGGGTGTTCATCATCCGCCTAACATAGAGAACCAAAGGACCCTCTATCACACAGAAAATGCTTATGTCTCTGTAGTGTCTTCACATTATAGCGGAAGATTCACCCCAGAAATAACCAAAAGGCCCAAAGTAAGAGATCAGGAAGGAAGAATCAACTACTACTGGACTCTGCTGGAACCCGGGGATACAATAATATTTGAGGCAAATGGAAATCTAATAGCGCCATGGTATGCTTTCACACTGAGTAGAGGCCTTGGATCAGNAATCATCA
		</sequence>
		<sequence>
			<taxon idref="TX_50593_2008.5"/>
			ATGAAAGTAAAACTACTGATCCTGTTATGTACATTTACAGCTACGTATGCGGACACAATATGTATAGGATACCATGCCAACAACTCAACCGACACTGTTGACACAGTACTTGAAAAGAATGTGACAGTGACACACTCTGTCAACCTACTTGAGGACAGTCACAATGGGAAGCTGTGCCTACTAAAGGGAATAGCCCCCCTACAATTGGGTAATTGCAGCGTTGCCGGATGGATATTAGGAAACCCAGAATGCGAATCACTGATTTCCAAGAAATCATGGTCCTACATTGTAGAAACACCAAAGCCTGAGAATGGAACATGTTACCCAGGGGAGTTCGCCGACTATGAGGAGCTAAGGGAGCAATTGAGTTCAGTATCTTCATTTGAGAGATTCGAAATATTCCCCAAAGAAAGCTCATGGCCCAACCACACTGCAGCCGGAGTGTCAGCATCATGCTCCCATAATGGGGAAAGAAGTTTTTACAGAAATCTGATATGGCTGACAGTGAAAAATGGTTTGTACCCAAACCTGAGCAAGTCCTATGAAAACGACAAAGAGAAAGAAGTCCTTATACTATGGGGTGTTCATCATCCGCCTAACATAGAGAACCAAAGGACCCTCTATCACACAGAAAATGCTTATGTCTCTGTAGTGTCTTCACATTATAGCGGAAGATTCACCCCAGAAATAACCAAAAGGCCCAAAGTAAGAGATCAGGAAGGAAGAATCAACTACTACTGGACTCTGCTGGAACCCGGGGATACAATAATATTTGAGGCAAATGGAAATCTAATAGCGCCATGGTATGCTTTCACACTGAGTAGAGGCCTTGGATCAGGAATCATCA
		</sequence>
		<sequence>
			<taxon idref="TX_50625_2008.5"/>
			ATGAAAGTAAAACTACTGATCCTGTTATGTACATTTACAGCTACGTATGCGGACACAATATGTATAGGATACCATGCCAACAACTCAACCGACACTGTTGACACAGTACTTGAAAAGAATGTGACAGTGACACACTCTGTCAACCTACTTGAGGACAGTCACAATGGGAAGCTGTGCCTACTAAAGGGAATAGCCCCCCTACAATTGGGTAATTGCAGCGTTGCCGGATGGATATTAGGAAACCCAGAATGCGAATCACTGATTTCCAAGAAATCATGGTCCTACATTGTAGAAACACCAAAGCCTGAGAATGGAACATGTTACCCAGGGGAGTTCGCCGACTATGAGGAGCTAAGGGAGCAATTGAGTTCAGTATCTTCATTTGAGAGATTCGAAATATTCCCCAAAGAAAGCTCATGGCCCAACCACACTGCAGCCGGAGTGTCAGCATCATGCTCCCATAATGGGGAAAGAAGTTTTTACAGAAATCTGATATGGCTGACAGTGAAAAATGGTTTGTACCCAAACCTGAGCAAGTCCTATAAAAACGACAAAGAGAAAGAAGTCCTTATACTATGGGGTGTTCATCATCCGCCTAACATAGAGAACCAAAGGACCCTCTATCACACAGAAAATGCTTATGTCTCTGTAGTGTCTTCACATTATAGCGGAAGATTCACCCCAGAAATAACCAAAAGGCCCAAAGTAAGAGATCAGGAAGGAAGAATCAACTACTACTGGACTCTGCTGGAACCCGGGGATACAATAATATTTGAGGCAAATGGAAATCTAATAGCGCCATGGTATGCTTTCACACTGAGTAGAGGCCTTGGATCAGGAATCATCA
		</sequence>
		<sequence>
			<taxon idref="TX_8648_2008.5"/>
			ATGAAAGTAAAACTATTGATCCTGTTATGTACATTTACTGCTACATATGCAGACACAATATGTATAGGCTACCATGCCAACAACTCAACCGATACTGTTGACACAGTACTTGAGAAGAATGTGACAGTGACACACTCTGTCAACCTACTTGAGGACAGTCACAATGGAAAGCTGTGCCTACTAAAAGGAATAGCCCCCCTACAATTGGGTAATTGCAGCGTTGCCGGATGGATCTTAGGAAACCCAGAATGCGAATTACTGATTTCCAAGGAATCATGGTCCTACATTGTAGAAACACCAAATCCTGAGAATGGAGCATGTTACCCAGGGTATTTCGCTGACTATGAGGAATTAAGAGAGCAATTGAGTTCAGTATCTTCATTTGAGAGATTCGAAATATTCCCCAAAGAAAGCTCATGGCCCAACCACACTGTAACCGGAGTATCAGCATCATGCTCCCATAATGGGAAAAGCAGTTTTTACAGAAATCTGCTATGGCTGACAGTGAAAAATGGTTTGTACCCAAATCTGAGCAAGTCCTATGCGAACAACAAAGAGAAAGAAGTCCTTATACTATGGGGTATTCATCACCCGCCCAACATAGGGAACCAAAGAACCCTCTATCACACAGAAAATGCTTATGTCTCTGTAGTGTCTTCACATTATAGCAAAAAATTCACCCCAGAAATAACCAAGAGGCCCAAAGTAAGAGATCAGGAAGGAAGAATCAACTACTACTGGACTCTGCTGGAACCCGGAGATACAATAATATTTGAGGCAAATGGAAACCTAATAGCACCATGGTATGCTTTCGCACTGAGTAGAGGCTTTGGATCAGGAATCATCA
		</sequence>
	</alignment>

	<!-- The unique patterns for codon positions 1 & 2                           -->
	<mergePatterns id="H1N1.CP1+2.patterns">

		<!-- The unique patterns from 1 to end every 3                               -->
		<!-- npatterns=114                                                           -->
		<patterns from="1" every="3">
			<alignment idref="H1N1alignment"/>
		</patterns>

		<!-- The unique patterns from 2 to end every 3                               -->
		<!-- npatterns=86                                                            -->
		<patterns from="2" every="3">
			<alignment idref="H1N1alignment"/>
		</patterns>
	</mergePatterns>

	<!-- The unique patterns for codon positions 3                               -->
	<mergePatterns id="H1N1.CP3.patterns">

		<!-- The unique patterns from 3 to end every 3                               -->
		<!-- npatterns=165                                                           -->
		<patterns from="3" every="3">
			<alignment idref="H1N1alignment"/>
		</patterns>
	</mergePatterns>

	<!-- The unique patterns for codon positions 1 & 2                           -->
	<mergePatterns id="H1N2.CP1+2.patterns">

		<!-- The unique patterns from 1 to end every 3                               -->
		<!-- npatterns=103                                                           -->
		<patterns from="1" every="3">
			<alignment idref="H1N2alignment"/>
		</patterns>

		<!-- The unique patterns from 2 to end every 3                               -->
		<!-- npatterns=71                                                            -->
		<patterns from="2" every="3">
			<alignment idref="H1N2alignment"/>
		</patterns>
	</mergePatterns>

	<!-- The unique patterns for codon positions 3                               -->
	<mergePatterns id="H1N2.CP3.patterns">

		<!-- The unique patterns from 3 to end every 3                               -->
		<!-- npatterns=167                                                           -->
		<patterns from="3" every="3">
			<alignment idref="H1N2alignment"/>
		</patterns>
	</mergePatterns>

	<!-- trait = region trait_type = DISCRETE                                    -->
	<generalDataType id="region.Data">

		<!-- Number Of States = 3                                                    -->
		<state code="SW"/>
		<state code="SE"/>
		<state code="MW"/>
	</generalDataType>
	
	<attributePatterns id="H1N1.region.attributePatterns" attribute="region">
		<taxa idref="H1N1taxa"/>
		<generalDataType idref="region.Data"/>
	</attributePatterns>

	<attributePatterns id="H1N2.region.attributePatterns" attribute="region">
		<taxa idref="H1N2taxa"/>
		<generalDataType idref="region.Data"/>
	</attributePatterns>

	<!-- This is a simple constant population size coalescent model              -->
	<!-- that is used to generate an initial tree for the chain.                 -->
	<constantSize id="initialDemo" units="years">
		<populationSize>
			<parameter id="initialDemo.popSize" value="100.0"/>
		</populationSize>
	</constantSize>

	<!-- Generate a random starting tree under the coalescent process            -->

	<!-- Has calibration                                                         -->
	<coalescentTree id="H1N1startingTree">
		<taxa idref="H1N1taxa"/>
		<constantSize idref="initialDemo"/>
	</coalescentTree>

	<coalescentTree id="H1N2startingTree">
		<taxa idref="H1N2taxa"/>
		<constantSize idref="initialDemo"/>
	</coalescentTree>

	<!-- Generate a tree model                                                   -->
	<treeModel id="H1N1.treeModel">
		<coalescentTree idref="H1N1startingTree"/>
		<rootHeight>
			<parameter id="H1N1.treeModel.rootHeight"/>
		</rootHeight>
		<nodeHeights internalNodes="true">
			<parameter id="H1N1.treeModel.internalNodeHeights"/>
		</nodeHeights>
		<nodeHeights internalNodes="true" rootNode="true">
			<parameter id="H1N1.treeModel.allInternalNodeHeights"/>
		</nodeHeights>
	</treeModel>

	<!-- Generate a tree model                                                   -->
	<treeModel id="H1N2.treeModel">
		<coalescentTree idref="H1N2startingTree"/>
		<rootHeight>
			<parameter id="H1N2.treeModel.rootHeight"/>
		</rootHeight>
		<nodeHeights internalNodes="true">
			<parameter id="H1N2.treeModel.internalNodeHeights"/>
		</nodeHeights>
		<nodeHeights internalNodes="true" rootNode="true">
			<parameter id="H1N2.treeModel.allInternalNodeHeights"/>
		</nodeHeights>
	</treeModel>

	<!-- Generate a generalizedSkyLineLikelihood for Bayesian Skyline            -->
	<generalizedSkyLineLikelihood id="H1N1.skyline" linear="true">
		<populationSizes>
			<parameter id="H1N1.skyline.popSize" dimension="11" value="47.0" lower="0.0" upper="Infinity"/>
		</populationSizes>
		<groupSizes>
			<parameter id="H1N1.skyline.groupSize" dimension="10"/>
		</groupSizes>
		<populationTree>
			<treeModel idref="H1N1.treeModel"/>
		</populationTree>
	</generalizedSkyLineLikelihood>
	<exponentialMarkovLikelihood id="H1N1.eml1" jeffreys="true">
		<chainParameter>
			<parameter idref="H1N1.skyline.popSize"/>
		</chainParameter>
	</exponentialMarkovLikelihood>

	<!-- Generate a generalizedSkyLineLikelihood for Bayesian Skyline            -->
	<generalizedSkyLineLikelihood id="H1N2.skyline" linear="true">
		<populationSizes>
			<parameter id="H1N2.skyline.popSize" dimension="11" value="47.0" lower="0.0" upper="Infinity"/>
		</populationSizes>
		<groupSizes>
			<parameter id="H1N2.skyline.groupSize" dimension="10"/>
		</groupSizes>
		<populationTree>
			<treeModel idref="H1N2.treeModel"/>
		</populationTree>
	</generalizedSkyLineLikelihood>
	<exponentialMarkovLikelihood id="H1N2.eml1" jeffreys="true">
		<chainParameter>
			<parameter idref="H1N2.skyline.popSize"/>
		</chainParameter>
	</exponentialMarkovLikelihood>

	<!-- The uncorrelated relaxed clock (Drummond, Ho, Phillips & Rambaut, 2006) -->
	<discretizedBranchRates id="H1N1.branchRates">
		<treeModel idref="H1N1.treeModel"/>
		<distribution>
			<logNormalDistributionModel meanInRealSpace="true">
				<mean>
					<parameter id="H1N1.ucld.mean" value="5.4E-4" lower="0.0" upper="Infinity"/>
				</mean>
				<stdev>
					<parameter id="H1N1.ucld.stdev" value="0.3333333333333333" lower="0.0" upper="Infinity"/>
				</stdev>
			</logNormalDistributionModel>
		</distribution>
		<rateCategories>
			<parameter id="H1N1.branchRates.categories" dimension="252"/>
		</rateCategories>
	</discretizedBranchRates>
	<rateStatistic id="H1N1.meanRate" name="H1N1.meanRate" mode="mean" internal="true" external="true">
		<treeModel idref="H1N1.treeModel"/>
		<discretizedBranchRates idref="H1N1.branchRates"/>
	</rateStatistic>
	<rateStatistic id="H1N1.coefficientOfVariation" name="H1N1.coefficientOfVariation" mode="coefficientOfVariation" internal="true" external="true">
		<treeModel idref="H1N1.treeModel"/>
		<discretizedBranchRates idref="H1N1.branchRates"/>
	</rateStatistic>
	<rateCovarianceStatistic id="H1N1.covariance" name="H1N1.covariance">
		<treeModel idref="H1N1.treeModel"/>
		<discretizedBranchRates idref="H1N1.branchRates"/>
	</rateCovarianceStatistic>

	<!-- The uncorrelated relaxed clock (Drummond, Ho, Phillips & Rambaut, 2006) -->
	<discretizedBranchRates id="H1N2.branchRates">
		<treeModel idref="H1N2.treeModel"/>
		<distribution>
			<logNormalDistributionModel meanInRealSpace="true">
				<mean>
					<parameter id="H1N2.ucld.mean" value="5.4E-4" lower="0.0" upper="Infinity"/>
				</mean>
				<stdev>
					<parameter id="H1N2.ucld.stdev" value="0.3333333333333333" lower="0.0" upper="Infinity"/>
				</stdev>
			</logNormalDistributionModel>
		</distribution>
		<rateCategories>
			<parameter id="H1N2.branchRates.categories" dimension="252"/>
		</rateCategories>
	</discretizedBranchRates>
	<rateStatistic id="H1N2.meanRate" name="H1N2.meanRate" mode="mean" internal="true" external="true">
		<treeModel idref="H1N2.treeModel"/>
		<discretizedBranchRates idref="H1N2.branchRates"/>
	</rateStatistic>
	<rateStatistic id="H1N2.coefficientOfVariation" name="H1N2.coefficientOfVariation" mode="coefficientOfVariation" internal="true" external="true">
		<treeModel idref="H1N2.treeModel"/>
		<discretizedBranchRates idref="H1N2.branchRates"/>
	</rateStatistic>
	<rateCovarianceStatistic id="H1N2.covariance" name="H1N2.covariance">
		<treeModel idref="H1N2.treeModel"/>
		<discretizedBranchRates idref="H1N2.branchRates"/>
	</rateCovarianceStatistic>

	<!-- The strict clock (Uniform rates across branches)                        -->
	<strictClockBranchRates id="H1N1.region.branchRates">
		<rate>
			<parameter id="region.clock.rate" value="5.4E-4" lower="0.0" upper="Infinity"/>
		</rate>
	</strictClockBranchRates>
	<strictClockBranchRates id="H1N2.region.branchRates">
		<rate>
			<parameter idref="region.clock.rate"/>
		</rate>
	</strictClockBranchRates>

	<!-- The HKY substitution model (Hasegawa, Kishino & Yano, 1985)             -->
	<HKYModel id="H1N1.CP1+2.hky">
		<frequencies>
			<frequencyModel dataType="nucleotide">
				<frequencies>
					<parameter id="H1N1.CP1+2.frequencies" value="0.25 0.25 0.25 0.25"/>
				</frequencies>
			</frequencyModel>
		</frequencies>
		<kappa>
			<parameter id="H1N1.CP1+2.kappa" value="2.0" lower="0.0" upper="Infinity"/>
		</kappa>
	</HKYModel>

	<!-- The HKY substitution model (Hasegawa, Kishino & Yano, 1985)             -->
	<HKYModel id="H1N1.CP3.hky">
		<frequencies>
			<frequencyModel dataType="nucleotide">
				<frequencies>
					<parameter id="H1N1.CP3.frequencies" value="0.25 0.25 0.25 0.25"/>
				</frequencies>
			</frequencyModel>
		</frequencies>
		<kappa>
			<parameter id="H1N1.CP3.kappa" value="2.0" lower="0.0" upper="Infinity"/>
		</kappa>
	</HKYModel>

	<!-- site model                                                              -->
	<siteModel id="H1N1.CP1+2.siteModel">
		<substitutionModel>
			<HKYModel idref="H1N1.CP1+2.hky"/>
		</substitutionModel>
		<relativeRate>
			<parameter id="H1N1.CP1+2.mu" value="1.0" lower="0.0" upper="Infinity"/>
		</relativeRate>
		<gammaShape gammaCategories="4">
			<parameter id="H1N1.CP1+2.alpha" value="0.5" lower="0.0" upper="1000.0"/>
		</gammaShape>
	</siteModel>

	<!-- site model                                                              -->
	<siteModel id="H1N1.CP3.siteModel">
		<substitutionModel>
			<HKYModel idref="H1N1.CP3.hky"/>
		</substitutionModel>
		<relativeRate>
			<parameter id="H1N1.CP3.mu" value="1.0" lower="0.0" upper="Infinity"/>
		</relativeRate>
		<gammaShape gammaCategories="4">
			<parameter id="H1N1.CP3.alpha" value="0.5" lower="0.0" upper="1000.0"/>
		</gammaShape>
	</siteModel>

	<compoundParameter id="H1N1.allMus">
		<parameter idref="H1N1.CP1+2.mu"/>
		<parameter idref="H1N1.CP3.mu"/>
	</compoundParameter>

	<!-- The HKY substitution model (Hasegawa, Kishino & Yano, 1985)             -->
	<HKYModel id="H1N2.CP1+2.hky">
		<frequencies>
			<frequencyModel dataType="nucleotide">
				<frequencies>
					<parameter id="H1N2.CP1+2.frequencies" value="0.25 0.25 0.25 0.25"/>
				</frequencies>
			</frequencyModel>
		</frequencies>
		<kappa>
			<parameter id="H1N2.CP1+2.kappa" value="2.0" lower="0.0" upper="Infinity"/>
		</kappa>
	</HKYModel>

	<!-- The HKY substitution model (Hasegawa, Kishino & Yano, 1985)             -->
	<HKYModel id="H1N2.CP3.hky">
		<frequencies>
			<frequencyModel dataType="nucleotide">
				<frequencies>
					<parameter id="H1N2.CP3.frequencies" value="0.25 0.25 0.25 0.25"/>
				</frequencies>
			</frequencyModel>
		</frequencies>
		<kappa>
			<parameter id="H1N2.CP3.kappa" value="2.0" lower="0.0" upper="Infinity"/>
		</kappa>
	</HKYModel>

	<!-- site model                                                              -->
	<siteModel id="H1N2.CP1+2.siteModel">
		<substitutionModel>
			<HKYModel idref="H1N2.CP1+2.hky"/>
		</substitutionModel>
		<relativeRate>
			<parameter id="H1N2.CP1+2.mu" value="1.0" lower="0.0" upper="Infinity"/>
		</relativeRate>
		<gammaShape gammaCategories="4">
			<parameter id="H1N2.CP1+2.alpha" value="0.5" lower="0.0" upper="1000.0"/>
		</gammaShape>
	</siteModel>

	<!-- site model                                                              -->
	<siteModel id="H1N2.CP3.siteModel">
		<substitutionModel>
			<HKYModel idref="H1N2.CP3.hky"/>
		</substitutionModel>
		<relativeRate>
			<parameter id="H1N2.CP3.mu" value="1.0" lower="0.0" upper="Infinity"/>
		</relativeRate>
		<gammaShape gammaCategories="4">
			<parameter id="H1N2.CP3.alpha" value="0.5" lower="0.0" upper="1000.0"/>
		</gammaShape>
	</siteModel>

	<compoundParameter id="H1N2.allMus">
		<parameter idref="H1N2.CP1+2.mu"/>
		<parameter idref="H1N2.CP3.mu"/>
	</compoundParameter>

	<!-- asymmetric CTMC model for discrete state reconstructions                -->
	<generalSubstitutionModel id="region.model" randomizeIndicator="false">
		<generalDataType idref="region.Data"/>
		<frequencies>
			<frequencyModel id="region.frequencyModel" normalize="true">
				<generalDataType idref="region.Data"/>
				<frequencies>
					<parameter id="region.trait.frequencies" dimension="3"/>
				</frequencies>
			</frequencyModel>
		</frequencies>

		<!-- rates and indicators                                                    -->
		<rates>
			<parameter id="region.trait.rates" dimension="6" value="1.0"/>
		</rates>
	</generalSubstitutionModel>
	
	<siteModel id="region.siteModel">
		<substitutionModel>
			<generalSubstitutionModel idref="region.model"/>
		</substitutionModel>
	</siteModel>
	
	<treeLikelihood id="H1N1.CP1+2.treeLikelihood" useAmbiguities="false">
		<mergePatterns idref="H1N1.CP1+2.patterns"/>
		<treeModel idref="H1N1.treeModel"/>
		<siteModel idref="H1N1.CP1+2.siteModel"/>
		<discretizedBranchRates idref="H1N1.branchRates"/>
	</treeLikelihood>
	
	<treeLikelihood id="H1N1.CP3.treeLikelihood" useAmbiguities="false">
		<mergePatterns idref="H1N1.CP3.patterns"/>
		<treeModel idref="H1N1.treeModel"/>
		<siteModel idref="H1N1.CP3.siteModel"/>
		<discretizedBranchRates idref="H1N1.branchRates"/>
	</treeLikelihood>
	
	<treeLikelihood id="H1N2.CP1+2.treeLikelihood" useAmbiguities="false">
		<mergePatterns idref="H1N2.CP1+2.patterns"/>
		<treeModel idref="H1N2.treeModel"/>
		<siteModel idref="H1N2.CP1+2.siteModel"/>
		<discretizedBranchRates idref="H1N2.branchRates"/>
	</treeLikelihood>
	
	<treeLikelihood id="H1N2.CP3.treeLikelihood" useAmbiguities="false">
		<mergePatterns idref="H1N2.CP3.patterns"/>
		<treeModel idref="H1N2.treeModel"/>
		<siteModel idref="H1N2.CP3.siteModel"/>
		<discretizedBranchRates idref="H1N2.branchRates"/>
	</treeLikelihood>
	
	<ancestralTreeLikelihood id="H1N1.region.treeLikelihood">
		<attributePatterns idref="H1N1.region.attributePatterns"/>
		<treeModel idref="H1N1.treeModel"/>
		<siteModel idref="region.siteModel"/>
		<generalSubstitutionModel idref="region.model"/>
		<strictClockBranchRates idref="H1N2.region.branchRates"/>
	</ancestralTreeLikelihood>

	<ancestralTreeLikelihood id="H1N2.region.treeLikelihood">
		<attributePatterns idref="H1N2.region.attributePatterns"/>
		<treeModel idref="H1N2.treeModel"/>
		<siteModel idref="region.siteModel"/>
		<generalSubstitutionModel idref="region.model"/>
		<strictClockBranchRates idref="H1N2.region.branchRates"/>
	</ancestralTreeLikelihood>

	<!-- Define operators                                                        -->
	<operators id="operators">
		<scaleOperator scaleFactor="0.75" weight="0.1">
			<parameter idref="H1N1.CP1+2.kappa"/>
		</scaleOperator>
		<scaleOperator scaleFactor="0.75" weight="0.1">
			<parameter idref="H1N1.CP3.kappa"/>
		</scaleOperator>
		<deltaExchange delta="0.01" weight="0.1">
			<parameter idref="H1N1.CP1+2.frequencies"/>
		</deltaExchange>
		<deltaExchange delta="0.01" weight="0.1">
			<parameter idref="H1N1.CP3.frequencies"/>
		</deltaExchange>
		<scaleOperator scaleFactor="0.75" weight="0.1">
			<parameter idref="H1N1.CP1+2.alpha"/>
		</scaleOperator>
		<scaleOperator scaleFactor="0.75" weight="0.1">
			<parameter idref="H1N1.CP3.alpha"/>
		</scaleOperator>
		<deltaExchange delta="0.75" parameterWeights="565 282" weight="3">
			<parameter idref="H1N1.allMus"/>
		</deltaExchange>
		
		<scaleOperator scaleFactor="0.75" weight="0.1">
			<parameter idref="H1N2.CP1+2.kappa"/>
		</scaleOperator>
		<scaleOperator scaleFactor="0.75" weight="0.1">
			<parameter idref="H1N2.CP3.kappa"/>
		</scaleOperator>
		<deltaExchange delta="0.01" weight="0.1">
			<parameter idref="H1N2.CP1+2.frequencies"/>
		</deltaExchange>
		<deltaExchange delta="0.01" weight="0.1">
			<parameter idref="H1N2.CP3.frequencies"/>
		</deltaExchange>
		<scaleOperator scaleFactor="0.75" weight="0.1">
			<parameter idref="H1N2.CP1+2.alpha"/>
		</scaleOperator>
		<scaleOperator scaleFactor="0.75" weight="0.1">
			<parameter idref="H1N2.CP3.alpha"/>
		</scaleOperator>
		<deltaExchange delta="0.75" parameterWeights="565 282" weight="3">
			<parameter idref="H1N2.allMus"/>
		</deltaExchange>


		<scaleOperator scaleFactor="0.75" weight="3">
			<parameter idref="H1N1.ucld.mean"/>
		</scaleOperator>
		<scaleOperator scaleFactor="0.75" weight="3">
			<parameter idref="H1N1.ucld.stdev"/>
		</scaleOperator>

		<scaleOperator scaleFactor="0.75" weight="3">
			<parameter idref="H1N2.ucld.mean"/>
		</scaleOperator>
		<scaleOperator scaleFactor="0.75" weight="3">
			<parameter idref="H1N2.ucld.stdev"/>
		</scaleOperator>

		<scaleOperator scaleFactor="0.75" weight="30" scaleAllIndependently="true">
			<parameter idref="region.trait.rates"/>
		</scaleOperator>
		<scaleOperator scaleFactor="0.75" weight="3">
			<parameter idref="region.clock.rate"/>
		</scaleOperator>

		<subtreeSlide size="4.7" gaussian="true" weight="15">
			<treeModel idref="H1N1.treeModel"/>
		</subtreeSlide>
		<narrowExchange weight="15">
			<treeModel idref="H1N1.treeModel"/>
		</narrowExchange>
		<wideExchange weight="3">
			<treeModel idref="H1N1.treeModel"/>
		</wideExchange>
		<wilsonBalding weight="3">
			<treeModel idref="H1N1.treeModel"/>
		</wilsonBalding>
		<scaleOperator scaleFactor="0.75" weight="3">
			<parameter idref="H1N1.treeModel.rootHeight"/>
		</scaleOperator>
		<uniformOperator weight="30">
			<parameter idref="H1N1.treeModel.internalNodeHeights"/>
		</uniformOperator>
		
		<subtreeSlide size="4.7" gaussian="true" weight="15">
			<treeModel idref="H1N2.treeModel"/>
		</subtreeSlide>
		<narrowExchange weight="15">
			<treeModel idref="H1N2.treeModel"/>
		</narrowExchange>
		<wideExchange weight="3">
			<treeModel idref="H1N2.treeModel"/>
		</wideExchange>
		<wilsonBalding weight="3">
			<treeModel idref="H1N2.treeModel"/>
		</wilsonBalding>
		<scaleOperator scaleFactor="0.75" weight="3">
			<parameter idref="H1N2.treeModel.rootHeight"/>
		</scaleOperator>
		<uniformOperator weight="30">
			<parameter idref="H1N2.treeModel.internalNodeHeights"/>
		</uniformOperator>
		
		<scaleOperator scaleFactor="0.75" weight="15">
			<parameter idref="H1N1.skyline.popSize"/>
		</scaleOperator>
		<deltaExchange delta="1" integer="true" weight="6" autoOptimize="false">
			<parameter idref="H1N1.skyline.groupSize"/>
		</deltaExchange>

		<scaleOperator scaleFactor="0.75" weight="15">
			<parameter idref="H1N2.skyline.popSize"/>
		</scaleOperator>
		<deltaExchange delta="1" integer="true" weight="6" autoOptimize="false">
			<parameter idref="H1N2.skyline.groupSize"/>
		</deltaExchange>

		<upDownOperator scaleFactor="0.75" weight="3">
			<up>
				<parameter idref="H1N1.ucld.mean"/>
			</up>
			<down>
				<parameter idref="H1N1.treeModel.allInternalNodeHeights"/>
			</down>
		</upDownOperator>
		<swapOperator size="1" weight="10" autoOptimize="false">
			<parameter idref="H1N1.branchRates.categories"/>
		</swapOperator>
		<randomWalkOperator windowSize="1" weight="10">
			<parameter idref="H1N1.branchRates.categories"/>
		</randomWalkOperator>
		<uniformIntegerOperator weight="10">
			<parameter idref="H1N1.branchRates.categories"/>
		</uniformIntegerOperator>

		<upDownOperator scaleFactor="0.75" weight="3">
			<up>
				<parameter idref="H1N2.ucld.mean"/>
			</up>
			<down>
				<parameter idref="H1N2.treeModel.allInternalNodeHeights"/>
			</down>
		</upDownOperator>
		<swapOperator size="1" weight="10" autoOptimize="false">
			<parameter idref="H1N2.branchRates.categories"/>
		</swapOperator>
		<randomWalkOperator windowSize="1" weight="10">
			<parameter idref="H1N2.branchRates.categories"/>
		</randomWalkOperator>
		<uniformIntegerOperator weight="10">
			<parameter idref="H1N2.branchRates.categories"/>
		</uniformIntegerOperator>
	</operators>

	<!-- Define MCMC                                                             -->
	<mcmc id="mcmc" chainLength="10000000" autoOptimize="true">
		<posterior id="posterior">
			<prior id="prior">
				<logNormalPrior mean="1.0" stdev="1.25" offset="0.0" meanInRealSpace="false">
					<parameter idref="H1N1.CP1+2.kappa"/>
				</logNormalPrior>
				<logNormalPrior mean="1.0" stdev="1.25" offset="0.0" meanInRealSpace="false">
					<parameter idref="H1N1.CP3.kappa"/>
				</logNormalPrior>
				
				<logNormalPrior mean="1.0" stdev="1.25" offset="0.0" meanInRealSpace="false">
					<parameter idref="H1N2.CP1+2.kappa"/>
				</logNormalPrior>
				<logNormalPrior mean="1.0" stdev="1.25" offset="0.0" meanInRealSpace="false">
					<parameter idref="H1N2.CP3.kappa"/>
				</logNormalPrior>

				<cachedPrior>
					<gammaPrior shape="1.0" scale="1.0" offset="0.0">
						<parameter idref="region.trait.rates"/>
					</gammaPrior>
					<parameter idref="region.trait.rates"/>
				</cachedPrior>
				<exponentialPrior mean="0.3333333333333333" offset="0.0">
					<parameter idref="H1N1.ucld.stdev"/>
				</exponentialPrior>
				<exponentialPrior mean="0.3333333333333333" offset="0.0">
					<parameter idref="H1N2.ucld.stdev"/>
				</exponentialPrior>
				<gammaPrior shape="1.0" scale="1.0" offset="0.0">
					<parameter idref="region.clock.rate"/>
				</gammaPrior>
				<generalizedSkyLineLikelihood idref="H1N1.skyline"/>
				<exponentialMarkovLikelihood idref="H1N1.eml1"/>
				<generalizedSkyLineLikelihood idref="H1N2.skyline"/>
				<exponentialMarkovLikelihood idref="H1N2.eml1"/>
			</prior>
			<likelihood id="likelihood">
				<treeLikelihood idref="H1N1.CP1+2.treeLikelihood"/>
				<treeLikelihood idref="H1N1.CP3.treeLikelihood"/>
				<treeLikelihood idref="H1N2.CP1+2.treeLikelihood"/>
				<treeLikelihood idref="H1N2.CP3.treeLikelihood"/>
				<ancestralTreeLikelihood idref="H1N1.region.treeLikelihood"/>
				<ancestralTreeLikelihood idref="H1N2.region.treeLikelihood"/>
			</likelihood>
		</posterior>
		<operators idref="operators"/>

		<!-- write log to screen                                                     -->
		<log id="screenLog" logEvery="1000">
			<column label="Posterior" dp="4" width="12">
				<posterior idref="posterior"/>
			</column>
			<column label="Prior" dp="4" width="12">
				<prior idref="prior"/>
			</column>
			<column label="Likelihood" dp="4" width="12">
				<likelihood idref="likelihood"/>
			</column>
			<column label="H1N1.rootHeight" sf="6" width="12">
				<parameter idref="H1N1.treeModel.rootHeight"/>
			</column>
			<column label="H1N2.rootHeight" sf="6" width="12">
				<parameter idref="H1N2.treeModel.rootHeight"/>
			</column>
			<column label="H1N1.ucld.mean" sf="6" width="12">
				<parameter idref="H1N1.ucld.mean"/>
			</column>
			<column label="H1N2.ucld.mean" sf="6" width="12">
				<parameter idref="H1N2.ucld.mean"/>
			</column>
			<column label="region.rate" sf="6" width="12">
				<parameter idref="region.clock.rate"/>
			</column>
		</log>

		<!-- write log to file                                                       -->
		<log id="fileLog" logEvery="1000" fileName="Combined_swine_regions.log" overwrite="false">
			<posterior idref="posterior"/>
			<prior idref="prior"/>
			<likelihood idref="likelihood"/>
			<parameter idref="H1N1.treeModel.rootHeight"/>
			<parameter idref="H1N2.treeModel.rootHeight"/>
			<parameter idref="H1N1.skyline.popSize"/>
			<parameter idref="H1N2.skyline.groupSize"/>
			<parameter idref="H1N1.CP1+2.kappa"/>
			<parameter idref="H1N1.CP3.kappa"/>
			<parameter idref="H1N2.CP1+2.kappa"/>
			<parameter idref="H1N2.CP3.kappa"/>
			<parameter idref="H1N1.CP1+2.frequencies"/>
			<parameter idref="H1N1.CP3.frequencies"/>
			<parameter idref="H1N2.CP1+2.frequencies"/>
			<parameter idref="H1N2.CP3.frequencies"/>
			<parameter idref="H1N1.CP1+2.alpha"/>
			<parameter idref="H1N1.CP3.alpha"/>
			<parameter idref="H1N2.CP1+2.alpha"/>
			<parameter idref="H1N2.CP3.alpha"/>
			<compoundParameter idref="H1N1.allMus"/>
			<compoundParameter idref="H1N2.allMus"/>
			<parameter idref="H1N1.ucld.mean"/>
			<parameter idref="H1N1.ucld.stdev"/>
			<parameter idref="H1N2.ucld.mean"/>
			<parameter idref="H1N2.ucld.stdev"/>
			<parameter idref="region.clock.rate"/>
			<rateStatistic idref="H1N1.meanRate"/>
			<rateStatistic idref="H1N1.coefficientOfVariation"/>
			<rateCovarianceStatistic idref="H1N1.covariance"/>
			<rateStatistic idref="H1N2.meanRate"/>
			<rateStatistic idref="H1N2.coefficientOfVariation"/>
			<rateCovarianceStatistic idref="H1N2.covariance"/>
			<treeLikelihood idref="H1N1.CP1+2.treeLikelihood"/>
			<treeLikelihood idref="H1N1.CP3.treeLikelihood"/>
			<treeLikelihood idref="H1N2.CP1+2.treeLikelihood"/>
			<treeLikelihood idref="H1N2.CP3.treeLikelihood"/>
			<generalizedSkyLineLikelihood idref="H1N1.skyline"/>
			<generalizedSkyLineLikelihood idref="H1N2.skyline"/>
			<ancestralTreeLikelihood idref="H1N1.region.treeLikelihood"/>
			<ancestralTreeLikelihood idref="H1N2.region.treeLikelihood"/>
		</log>

		<!-- write rate matrix log to file                                           -->
		<log id="rateMatrixLog" logEvery="1000" fileName="Combined_swine_regions_rateMatrix.log">
			<parameter idref="region.trait.rates"/>
			<parameter idref="region.clock.rate"/>
		</log>

		<!-- write tree log to file                                                  -->
		<logTree id="H1N1.treeFileLog" logEvery="1000" nexusFormat="true" fileName="Combined_swine_regions.H1N1.trees" sortTranslationTable="true">
			<treeModel idref="H1N1.treeModel"/>
			<discretizedBranchRates idref="H1N1.branchRates"/>
			<posterior idref="posterior"/>
			<ancestralTreeLikelihood idref="H1N1.region.treeLikelihood"/>
		</logTree>
		<logTree id="H1N2.treeFileLog" logEvery="1000" nexusFormat="true" fileName="Combined_swine_regions.H1N2.trees" sortTranslationTable="true">
			<treeModel idref="H1N2.treeModel"/>
			<discretizedBranchRates idref="H1N2.branchRates"/>
			<posterior idref="posterior"/>
			<ancestralTreeLikelihood idref="H1N2.region.treeLikelihood"/>
		</logTree>
	</mcmc>
	<report>
		<property name="timer">
			<mcmc idref="mcmc"/>
		</property>
	</report>
</beast>
